# Supplementary material for: Crystal structure of bis(μ2-4-bromo-2-[({2-[({2-[(5-bromo-2-oxidobenzylidene)amino]ethyl}sulfanyl)sulfonyl]ethyl}imino)methyl]phenolato)dicopper(II) dimethylformamide disolvate
Source: Acta Crystallogr E Crystallogr Commun. 2017 Oct 31;73(Pt 11):1797–800. doi: 10.1107/S2056989017015584 (PMC5683517; doi:10.1107/S2056989017015584)
Supplement: Supplementary file 1 [file e-73-01797-sup1.cif]

##############################################################################
#                                                                            #
# This CIF contains the data in a paper accepted for publication in          #
# Acta Crystallographica Section E. It conforms to the requirements of       #
# Notes for Authors for Acta Crystallographica Section E, and has been       #
# peer reviewed under the auspices of the IUCr Commission on Journals.       #
#                                                                            #
# Full details of the Crystallographic Information File format               #
# are given in the paper "The Crystallographic Information File (CIF):       #
# a New Standard Archive File for Crystallography" by S. R. Hall, F. H.      #
# Allen and I. D. Brown [Acta Cryst. (1991), A47, 655-685].                  #
#                                                                            #
# The current version of the core CIF dictionary is obtainable from          #
# ftp://ftp.iucr.org/pub/cif_core.dic.                                       #
#                                                                            #
# Software is freely available for graphical display of the structure(s)     #
# in this CIF. For information consult the CIF software page                 #
# http://www.iucr.org/resources/cif/software.                                #
#                                                                            #
# This file may be used for bona fide research purposes within the           #
# scientific community so long as proper attribution is given to the journal # 
# article from which it was obtained.                                        #
#                                                                            #
##############################################################################
data_I
_audit_creation_method     'SHELXL-2016/4'
_journal_date_recd_electronic     2017-09-20
_journal_date_accepted     2017-10-25
_journal_name_full     'Acta Crystallographica, Section E'
_journal_year     2017
_journal_volume     73
_journal_issue     11
_journal_page_first     1797
_journal_page_last     1800
_journal_paper_category     GM
_journal_paper_doi     10.1107/S2056989017015584
_journal_coeditor_code     LH5856
_publ_contact_author_name     'Julia A. Rusanova'
_publ_contact_author_address
;
Department of Chemistry, Taras Shevchenko National University of Kyiv, 64/13,
Volodymyrska Street, Kyiv, 01601, Ukraine
;
_publ_contact_author_email     rusanova.j@gmail.com
_publ_contact_author_fax     ?
_publ_contact_author_phone     ?
_publ_section_title
;\
Crystal structure of
bis(\m~2~-4-bromo-2-[({2-[({2-[(5-bromo-2-oxidobenzylidene)amino]ethyl}\
sulfanyl)sulfonyl]ethyl}imino)methyl]phenolato)dicopper(II) dimethylformamide
disolvate
;
_publ_section_title_footnote     .
loop_
    _publ_author_name
    _publ_author_footnote
    _publ_author_address
    'Rusanova, Julia A.' .
;
Department of Chemistry, Taras Shevchenko National University of Kyiv, 64/13,
Volodymyrska Street, Kyiv, 01601, Ukraine
;
    'Bederak, Dmytro' .
;
Department of Chemistry, Taras Shevchenko National University of Kyiv, 64/13,
Volodymyrska Street, Kyiv, 01601,
Ukraine
;
_publ_section_synopsis
;
The crystal structure of the dinuclear copper(II) complex with dianionic Schiff
base derived from 5-bromosalicylic aldehyde and cysteamine prepared by direct
synthesis is reported.
;
_chemical_name_systematic
;\
Bis(\m~2~-4-bromo-2-[({2-[({2-[(5-bromo-2-oxidobenzylidene)amino]ethyl}\
sulfanyl)sulfonyl]ethyl}imino)methyl]phenolato)dicopper(II)
dimethylformamide disolvate
;
_chemical_name_common     ?
_chemical_formula_moiety     'C36 H32 Br4 Cu2 N4 O8 S4, 2(C3 H7 N O)'
_chemical_formula_sum     'C42 H46 Br4 Cu2 N6 O10 S4'
_chemical_formula_iupac     '[Cu2 (C18 H16 Br2 N2 O4 S2)2], 2C3 H7 N O'
_chemical_formula_weight     1369.81
_chemical_melting_point     ?
_shelx_space_group_comment
;
The symmetry employed for this shelxl refinement is uniquely defined
by the following loop, which should always be used as a source of
symmetry information in preference to the above space-group names.
They are only intended as comments.
;
_space_group_crystal_system     triclinic
_space_group_name_H-M_alt     'P -1'
_space_group_name_Hall     '-P 1'
loop_
    _space_group_symop_operation_xyz
    'x, y, z'
    '-x, -y, -z'
_cell_length_a     10.9140(4)
_cell_length_b     12.1104(5)
_cell_length_c     12.2394(5)
_cell_angle_alpha     95.620(2)
_cell_angle_beta     116.098(2)
_cell_angle_gamma     114.545(2)
_cell_volume     1241.05(9)
_cell_formula_units_Z     1
_cell_measurement_reflns_used     1470
_cell_measurement_theta_min     2.26
_cell_measurement_theta_max     20.57
_cell_measurement_temperature     173.0(10)
_exptl_crystal_description     'plate'
_exptl_crystal_colour     'brown'
_exptl_crystal_size_max     0.25
_exptl_crystal_size_mid     0.12
_exptl_crystal_size_min     0.04
_exptl_crystal_density_diffrn     1.833
_exptl_crystal_F_000     682
_exptl_absorpt_coefficient_mu     4.306
_exptl_absorpt_correction_type     multi-scan
_exptl_absorpt_process_details
;
(SADABS; Bruker, 2008)
;
_shelx_estimated_absorpt_T_min     0.412
_shelx_estimated_absorpt_T_max     0.847
_exptl_absorpt_correction_T_min     0.68
_exptl_absorpt_correction_T_max     0.85
_diffrn_ambient_temperature     173.0(10)
_diffrn_radiation_type     MoK\a
_diffrn_radiation_wavelength     0.71073
_diffrn_radiation_source     'sealed tube'
_diffrn_radiation_monochromator     'graphite'
_diffrn_measurement_device_type     'Bruker SMART APEXII'
_diffrn_measurement_method     '\f and \w scans'
_diffrn_reflns_number     16963
_diffrn_reflns_av_R_equivalents     0.0938
_diffrn_reflns_theta_min     1.969
_diffrn_reflns_theta_max     28.477
_diffrn_reflns_theta_full     25.242
_diffrn_measured_fraction_theta_max     0.990
_diffrn_measured_fraction_theta_full     1.000
_diffrn_reflns_limit_h_min     -14
_diffrn_reflns_limit_h_max     14
_diffrn_reflns_limit_k_min     -16
_diffrn_reflns_limit_k_max     16
_diffrn_reflns_limit_l_min     -16
_diffrn_reflns_limit_l_max     15
_refine_special_details     ?
_reflns_number_total     6224
_reflns_number_gt     3363
_reflns_threshold_expression     'I > 2\s(I)'
_refine_ls_structure_factor_coef     Fsqd
_refine_ls_matrix_type     full
_refine_ls_R_factor_all     0.1343
_refine_ls_R_factor_gt     0.0588
_refine_ls_wR_factor_gt     0.1083
_refine_ls_wR_factor_ref     0.1349
_refine_ls_goodness_of_fit_ref     0.971
_refine_ls_restrained_S_all     0.971
_refine_ls_number_reflns     6224
_refine_ls_number_parameters     309
_refine_ls_number_restraints     0
_refine_ls_hydrogen_treatment     constr
_refine_ls_weighting_scheme     calc
_refine_ls_weighting_details
                      'w=1/[\s^2^(Fo^2^)+(0.0320P)^2^] where P=(Fo^2^+2Fc^2^)/3'
_atom_sites_solution_hydrogens     geom
_atom_sites_solution_primary     ?
_atom_sites_solution_secondary     ?
_refine_ls_shift/su_max     0.006
_refine_ls_shift/su_mean     0.001
_refine_diff_density_max     0.679
_refine_diff_density_min     -0.769
_refine_ls_extinction_method     none
_refine_ls_extinction_coef     .
loop_
    _atom_type_symbol
    _atom_type_description
    _atom_type_scat_dispersion_real
    _atom_type_scat_dispersion_imag
    _atom_type_scat_source
    'C' 'C' 0.0033 0.0016
                         'International Tables Vol C Tables 4.2.6.8 and 6.1.1.4'
    'H' 'H' 0.0000 0.0000
                         'International Tables Vol C Tables 4.2.6.8 and 6.1.1.4'
    'N' 'N' 0.0061 0.0033
                         'International Tables Vol C Tables 4.2.6.8 and 6.1.1.4'
    'O' 'O' 0.0106 0.0060
                         'International Tables Vol C Tables 4.2.6.8 and 6.1.1.4'
    'S' 'S' 0.1246 0.1234
                         'International Tables Vol C Tables 4.2.6.8 and 6.1.1.4'
    'Cu' 'Cu' 0.3201 1.2651
                         'International Tables Vol C Tables 4.2.6.8 and 6.1.1.4'
    'Br' 'Br' -0.2901 2.4595
                         'International Tables Vol C Tables 4.2.6.8 and 6.1.1.4'
_computing_data_collection
;
SMART (Bruker, 2008)
;
_computing_cell_refinement
;
SAINT (Bruker, 2008)
;
_computing_data_reduction
;
SAINT (Bruker, 2008)
;
_computing_structure_solution
;
SHELXT (Sheldrick, 2015a)
;
_computing_structure_refinement
;
<i>SHELXL2016/4</i> (Sheldrick, 2015b)
;
_computing_molecular_graphics
;
SHELXTL (Sheldrick, 2008)
;
_computing_publication_material
;
publCIF (Westrip, 2010)
;
loop_
    _atom_site_type_symbol
    _atom_site_label
    _atom_site_fract_x
    _atom_site_fract_y
    _atom_site_fract_z
    _atom_site_U_iso_or_equiv
    _atom_site_adp_type
    _atom_site_calc_flag
    _atom_site_occupancy
    _atom_site_disorder_assembly
    _atom_site_disorder_group
    Br BR1 0.45806(7) 0.76624(6) -0.04584(6) 0.03464(19) Uani d 1 . .
    Br BR2 0.14178(8) 1.24956(7) 0.90146(7) 0.0395(2) Uani d 1 . .
    Cu CU1 0.25760(8) 0.99181(7) 0.40372(7) 0.02356(19) Uani d 1 . .
    S S1 0.30738(18) 0.61966(14) 0.56704(15) 0.0279(4) Uani d 1 . .
    S S2 0.51135(18) 0.64464(15) 0.72196(16) 0.0301(4) Uani d 1 . .
    O O1 0.3216(5) 0.8784(4) 0.3645(4) 0.0286(10) Uani d 1 . .
    O O2 0.2484(5) 1.1322(4) 0.4727(4) 0.0298(10) Uani d 1 . .
    O O3 0.2979(5) 0.5785(4) 0.4494(4) 0.0412(12) Uani d 1 . .
    O O4 0.1851(5) 0.5389(4) 0.5884(4) 0.0423(12) Uani d 1 . .
    O O5 0.0481(6) 0.7837(5) 0.7614(5) 0.0486(13) Uani d 1 . .
    N N1 0.2568(5) 1.0581(4) 0.2600(4) 0.0231(11) Uani d 1 . .
    N N2 0.1960(5) 0.8973(4) 0.5109(4) 0.0206(11) Uani d 1 . .
    N N3 0.0268(6) 0.6113(5) 0.8280(5) 0.0268(12) Uani d 1 . .
    C C1 0.3470(6) 0.8562(5) 0.2717(5) 0.0241(14) Uani d 1 . .
    C C2 0.3903(6) 0.7617(5) 0.2610(5) 0.0250(14) Uani d 1 . .
    H H2 0.398268 0.715302 0.319666 0.030 Uiso calc 1 . .
    C C3 0.4202(7) 0.7372(6) 0.1676(6) 0.0291(15) Uani d 1 . .
    H H3 0.449161 0.673889 0.162259 0.035 Uiso calc 1 . .
    C C4 0.4097(7) 0.8017(6) 0.0809(5) 0.0270(15) Uani d 1 . .
    C C5 0.3633(6) 0.8916(5) 0.0840(5) 0.0255(14) Uani d 1 . .
    H H5 0.352938 0.934001 0.021899 0.031 Uiso calc 1 . .
    C C6 0.3312(6) 0.9203(5) 0.1798(5) 0.0203(13) Uani d 1 . .
    C C7 0.2823(6) 1.0132(5) 0.1779(6) 0.0278(14) Uani d 1 . .
    H H7 0.267112 1.045352 0.108075 0.033 Uiso calc 1 . .
    C C8 0.2247(7) 1.1539(6) 0.5672(6) 0.0255(14) Uani d 1 . .
    C C9 0.1854(6) 1.0633(5) 0.6268(5) 0.0216(13) Uani d 1 . .
    C C10 0.1596(6) 1.0929(5) 0.7270(5) 0.0227(13) Uani d 1 . .
    H H10 0.130767 1.031398 0.766808 0.027 Uiso calc 1 . .
    C C11 0.1767(7) 1.2110(6) 0.7658(6) 0.0279(15) Uani d 1 . .
    C C12 0.2151(7) 1.3013(5) 0.7078(6) 0.0277(14) Uani d 1 . .
    H H12 0.225837 1.382493 0.736110 0.033 Uiso calc 1 . .
    C C13 0.2379(7) 1.2733(6) 0.6090(6) 0.0298(15) Uani d 1 . .
    H H13 0.262727 1.335049 0.568479 0.036 Uiso calc 1 . .
    C C14 0.1674(6) 0.9392(5) 0.5925(5) 0.0200(13) Uani d 1 . .
    H H14 0.130912 0.882246 0.633566 0.024 Uiso calc 1 . .
    C C15 0.1701(6) 0.7651(5) 0.4940(5) 0.0220(13) Uani d 1 . .
    H H15A 0.135156 0.722038 0.404124 0.026 Uiso calc 1 . .
    H H15B 0.086443 0.713221 0.510496 0.026 Uiso calc 1 . .
    C C16 0.3263(7) 0.7752(5) 0.5895(5) 0.0261(14) Uani d 1 . .
    H H16A 0.357001 0.813545 0.679209 0.031 Uiso calc 1 . .
    H H16B 0.411204 0.832782 0.576874 0.031 Uiso calc 1 . .
    C C17 0.6560(7) 0.7086(5) 0.6740(6) 0.0287(15) Uani d 1 . .
    H H17A 0.700749 0.652070 0.675639 0.034 Uiso calc 1 . .
    H H17B 0.601620 0.707533 0.584097 0.034 Uiso calc 1 . .
    C C18 0.2096(7) 1.1545(6) 0.2377(6) 0.0297(15) Uani d 1 . .
    H H18A 0.120633 1.133532 0.251267 0.036 Uiso calc 1 . .
    H H18B 0.170671 1.149670 0.146472 0.036 Uiso calc 1 . .
    C C21 0.0446(7) 0.5001(5) 0.8217(6) 0.0374(17) Uani d 1 . .
    H H21A -0.055679 0.423200 0.796506 0.056 Uiso calc 1 . .
    H H21B 0.128827 0.513038 0.906755 0.056 Uiso calc 1 . .
    H H21C 0.072770 0.488293 0.757429 0.056 Uiso calc 1 . .
    C C23 0.0558(7) 0.6851(6) 0.7593(6) 0.0289(15) Uani d 1 . .
    H H23 0.085171 0.659635 0.703306 0.035 Uiso calc 1 . .
    C C24 -0.0258(7) 0.6383(6) 0.9115(6) 0.0345(16) Uani d 1 . .
    H H24A 0.043606 0.642601 0.998719 0.052 Uiso calc 1 . .
    H H24B -0.135278 0.569401 0.877022 0.052 Uiso calc 1 . .
    H H24C -0.021486 0.721154 0.915536 0.052 Uiso calc 1 . .
loop_
    _atom_site_aniso_label
    _atom_site_aniso_U_11
    _atom_site_aniso_U_22
    _atom_site_aniso_U_33
    _atom_site_aniso_U_12
    _atom_site_aniso_U_13
    _atom_site_aniso_U_23
    BR1 0.0377(4) 0.0455(4) 0.0301(4) 0.0223(3) 0.0243(3) 0.0116(3)
    BR2 0.0575(5) 0.0446(4) 0.0420(4) 0.0336(4) 0.0378(4) 0.0178(3)
    CU1 0.0301(4) 0.0239(4) 0.0229(4) 0.0149(3) 0.0173(3) 0.0104(3)
    S1 0.0320(9) 0.0245(8) 0.0316(9) 0.0159(7) 0.0186(8) 0.0102(7)
    S2 0.0337(9) 0.0331(9) 0.0356(9) 0.0204(8) 0.0225(8) 0.0212(8)
    O1 0.046(3) 0.032(2) 0.027(2) 0.025(2) 0.027(2) 0.018(2)
    O2 0.043(3) 0.026(2) 0.033(2) 0.020(2) 0.027(2) 0.014(2)
    O3 0.048(3) 0.043(3) 0.041(3) 0.030(2) 0.024(2) 0.013(2)
    O4 0.039(3) 0.032(3) 0.063(3) 0.019(2) 0.029(3) 0.023(2)
    O5 0.071(3) 0.058(3) 0.075(4) 0.052(3) 0.058(3) 0.053(3)
    N1 0.029(3) 0.022(3) 0.023(3) 0.012(2) 0.018(2) 0.007(2)
    N2 0.023(3) 0.022(3) 0.020(2) 0.013(2) 0.011(2) 0.012(2)
    N3 0.032(3) 0.025(3) 0.029(3) 0.015(2) 0.019(2) 0.011(2)
    C1 0.024(3) 0.026(3) 0.022(3) 0.011(3) 0.014(3) 0.005(3)
    C2 0.034(3) 0.025(3) 0.022(3) 0.020(3) 0.015(3) 0.012(3)
    C3 0.030(3) 0.034(4) 0.026(3) 0.019(3) 0.015(3) 0.007(3)
    C4 0.025(3) 0.039(4) 0.020(3) 0.012(3) 0.019(3) 0.006(3)
    C5 0.026(3) 0.026(3) 0.023(3) 0.010(3) 0.015(3) 0.008(3)
    C6 0.021(3) 0.023(3) 0.018(3) 0.011(3) 0.012(3) 0.008(3)
    C7 0.027(3) 0.027(3) 0.029(3) 0.010(3) 0.017(3) 0.014(3)
    C8 0.025(3) 0.027(3) 0.028(3) 0.012(3) 0.018(3) 0.009(3)
    C9 0.023(3) 0.019(3) 0.025(3) 0.011(3) 0.014(3) 0.008(3)
    C10 0.024(3) 0.023(3) 0.023(3) 0.011(3) 0.015(3) 0.011(3)
    C11 0.033(3) 0.034(4) 0.024(3) 0.019(3) 0.018(3) 0.007(3)
    C12 0.036(4) 0.018(3) 0.032(4) 0.015(3) 0.019(3) 0.008(3)
    C13 0.035(4) 0.025(3) 0.029(3) 0.015(3) 0.017(3) 0.007(3)
    C14 0.019(3) 0.024(3) 0.023(3) 0.010(3) 0.015(3) 0.012(3)
    C15 0.023(3) 0.014(3) 0.030(3) 0.010(3) 0.015(3) 0.008(3)
    C16 0.030(3) 0.023(3) 0.025(3) 0.015(3) 0.014(3) 0.010(3)
    C17 0.032(3) 0.024(3) 0.037(4) 0.016(3) 0.021(3) 0.012(3)
    C18 0.034(4) 0.036(4) 0.033(4) 0.023(3) 0.022(3) 0.019(3)
    C21 0.046(4) 0.020(3) 0.043(4) 0.014(3) 0.024(4) 0.010(3)
    C23 0.033(4) 0.039(4) 0.033(4) 0.023(3) 0.025(3) 0.019(3)
    C24 0.040(4) 0.046(4) 0.034(4) 0.028(3) 0.026(3) 0.012(3)
_geom_special_details
;
 All esds (except the esd in the dihedral angle between two l.s. planes)
 are estimated using the full covariance matrix.  The cell esds are taken
 into account individually in the estimation of esds in distances, angles
 and torsion angles; correlations between esds in cell parameters are only
 used when they are defined by crystal symmetry.  An approximate (isotropic)
 treatment of cell esds is used for estimating esds involving l.s. planes.
;
loop_
    _geom_bond_atom_site_label_1
    _geom_bond_atom_site_label_2
    _geom_bond_site_symmetry_2
    _geom_bond_distance
    _geom_bond_publ_flag
    BR1 C4 . 1.910(5) ?
    BR2 C11 . 1.916(6) ?
    CU1 O2 . 1.883(4) ?
    CU1 O1 . 1.888(4) ?
    CU1 N2 . 1.979(5) ?
    CU1 N1 . 2.002(5) ?
    S1 O3 . 1.421(4) ?
    S1 O4 . 1.442(4) ?
    S1 C16 . 1.786(6) ?
    S1 S2 . 2.063(2) ?
    S2 C17 . 1.823(6) ?
    O1 C1 . 1.311(6) ?
    O2 C8 . 1.317(6) ?
    O5 C23 . 1.229(7) ?
    N1 C7 . 1.284(7) ?
    N1 C18 . 1.463(7) ?
    N2 C14 . 1.288(6) ?
    N2 C15 . 1.481(6) ?
    N3 C23 . 1.324(7) ?
    N3 C21 . 1.438(7) ?
    N3 C24 . 1.445(7) ?
    C1 C2 . 1.423(8) ?
    C1 C6 . 1.418(8) ?
    C2 C3 . 1.358(7) ?
    C2 H2 . 0.9500 ?
    C3 C4 . 1.371(9) ?
    C3 H3 . 0.9500 ?
    C4 C5 . 1.382(8) ?
    C5 C6 . 1.415(7) ?
    C5 H5 . 0.9500 ?
    C6 C7 . 1.429(8) ?
    C7 H7 . 0.9500 ?
    C8 C9 . 1.400(8) ?
    C8 C13 . 1.411(7) ?
    C9 C10 . 1.419(7) ?
    C9 C14 . 1.424(7) ?
    C10 C11 . 1.369(8) ?
    C10 H10 . 0.9500 ?
    C11 C12 . 1.381(8) ?
    C12 C13 . 1.376(8) ?
    C12 H12 . 0.9500 ?
    C13 H13 . 0.9500 ?
    C14 H14 . 0.9500 ?
    C15 C16 . 1.528(7) ?
    C15 H15A . 0.9900 ?
    C15 H15B . 0.9900 ?
    C16 H16A . 0.9900 ?
    C16 H16B . 0.9900 ?
    C17 C18 2_676 1.517(7) ?
    C17 H17A . 0.9900 ?
    C17 H17B . 0.9900 ?
    C18 C17 2_676 1.517(7) ?
    C18 H18A . 0.9900 ?
    C18 H18B . 0.9900 ?
    C21 H21A . 0.9800 ?
    C21 H21B . 0.9800 ?
    C21 H21C . 0.9800 ?
    C23 H23 . 0.9500 ?
    C24 H24A . 0.9800 ?
    C24 H24B . 0.9800 ?
    C24 H24C . 0.9800 ?
loop_
    _geom_angle_atom_site_label_1
    _geom_angle_atom_site_label_2
    _geom_angle_atom_site_label_3
    _geom_angle_site_symmetry_1
    _geom_angle_site_symmetry_3
    _geom_angle
    _geom_angle_publ_flag
    O2 CU1 O1 . . 165.71(17) ?
    O2 CU1 N2 . . 92.47(18) ?
    O1 CU1 N2 . . 90.01(18) ?
    O2 CU1 N1 . . 88.89(18) ?
    O1 CU1 N1 . . 92.47(17) ?
    N2 CU1 N1 . . 164.48(18) ?
    O3 S1 O4 . . 120.1(3) ?
    O3 S1 C16 . . 108.6(3) ?
    O4 S1 C16 . . 108.1(3) ?
    O3 S1 S2 . . 110.1(2) ?
    O4 S1 S2 . . 103.0(2) ?
    C16 S1 S2 . . 106.0(2) ?
    C17 S2 S1 . . 103.1(2) ?
    C1 O1 CU1 . . 129.9(4) ?
    C8 O2 CU1 . . 129.4(4) ?
    C7 N1 C18 . . 116.9(5) ?
    C7 N1 CU1 . . 123.8(4) ?
    C18 N1 CU1 . . 119.0(4) ?
    C14 N2 C15 . . 115.4(5) ?
    C14 N2 CU1 . . 124.8(4) ?
    C15 N2 CU1 . . 119.7(3) ?
    C23 N3 C21 . . 121.5(5) ?
    C23 N3 C24 . . 121.4(5) ?
    C21 N3 C24 . . 117.1(5) ?
    O1 C1 C2 . . 118.7(6) ?
    O1 C1 C6 . . 123.2(5) ?
    C2 C1 C6 . . 118.1(5) ?
    C3 C2 C1 . . 120.5(6) ?
    C3 C2 H2 . . 119.7 ?
    C1 C2 H2 . . 119.7 ?
    C2 C3 C4 . . 121.6(6) ?
    C2 C3 H3 . . 119.2 ?
    C4 C3 H3 . . 119.2 ?
    C3 C4 C5 . . 120.5(5) ?
    C3 C4 BR1 . . 119.8(5) ?
    C5 C4 BR1 . . 119.8(5) ?
    C4 C5 C6 . . 119.8(6) ?
    C4 C5 H5 . . 120.1 ?
    C6 C5 H5 . . 120.1 ?
    C5 C6 C1 . . 119.4(5) ?
    C5 C6 C7 . . 117.5(5) ?
    C1 C6 C7 . . 123.1(5) ?
    N1 C7 C6 . . 127.2(6) ?
    N1 C7 H7 . . 116.4 ?
    C6 C7 H7 . . 116.4 ?
    O2 C8 C9 . . 122.9(5) ?
    O2 C8 C13 . . 118.3(6) ?
    C9 C8 C13 . . 118.7(5) ?
    C8 C9 C10 . . 119.7(5) ?
    C8 C9 C14 . . 124.0(5) ?
    C10 C9 C14 . . 116.3(5) ?
    C11 C10 C9 . . 119.4(6) ?
    C11 C10 H10 . . 120.3 ?
    C9 C10 H10 . . 120.3 ?
    C10 C11 C12 . . 121.6(5) ?
    C10 C11 BR2 . . 118.8(5) ?
    C12 C11 BR2 . . 119.6(4) ?
    C13 C12 C11 . . 119.8(6) ?
    C13 C12 H12 . . 120.1 ?
    C11 C12 H12 . . 120.1 ?
    C12 C13 C8 . . 120.8(6) ?
    C12 C13 H13 . . 119.6 ?
    C8 C13 H13 . . 119.6 ?
    N2 C14 C9 . . 125.9(5) ?
    N2 C14 H14 . . 117.0 ?
    C9 C14 H14 . . 117.0 ?
    N2 C15 C16 . . 108.4(4) ?
    N2 C15 H15A . . 110.0 ?
    C16 C15 H15A . . 110.0 ?
    N2 C15 H15B . . 110.0 ?
    C16 C15 H15B . . 110.0 ?
    H15A C15 H15B . . 108.4 ?
    C15 C16 S1 . . 110.9(4) ?
    C15 C16 H16A . . 109.5 ?
    S1 C16 H16A . . 109.5 ?
    C15 C16 H16B . . 109.5 ?
    S1 C16 H16B . . 109.5 ?
    H16A C16 H16B . . 108.1 ?
    C18 C17 S2 2_676 . 112.3(4) ?
    C18 C17 H17A 2_676 . 109.1 ?
    S2 C17 H17A . . 109.1 ?
    C18 C17 H17B 2_676 . 109.1 ?
    S2 C17 H17B . . 109.1 ?
    H17A C17 H17B . . 107.9 ?
    N1 C18 C17 . 2_676 113.1(5) ?
    N1 C18 H18A . . 109.0 ?
    C17 C18 H18A 2_676 . 109.0 ?
    N1 C18 H18B . . 109.0 ?
    C17 C18 H18B 2_676 . 109.0 ?
    H18A C18 H18B . . 107.8 ?
    N3 C21 H21A . . 109.5 ?
    N3 C21 H21B . . 109.5 ?
    H21A C21 H21B . . 109.5 ?
    N3 C21 H21C . . 109.5 ?
    H21A C21 H21C . . 109.5 ?
    H21B C21 H21C . . 109.5 ?
    O5 C23 N3 . . 125.9(6) ?
    O5 C23 H23 . . 117.0 ?
    N3 C23 H23 . . 117.0 ?
    N3 C24 H24A . . 109.5 ?
    N3 C24 H24B . . 109.5 ?
    H24A C24 H24B . . 109.5 ?
    N3 C24 H24C . . 109.5 ?
    H24A C24 H24C . . 109.5 ?
    H24B C24 H24C . . 109.5 ?
loop_
    _geom_hbond_atom_site_label_D
    _geom_hbond_atom_site_label_H
    _geom_hbond_atom_site_label_A
    _geom_hbond_site_symmetry_A
    _geom_hbond_distance_DH
    _geom_hbond_distance_HA
    _geom_hbond_distance_DA
    _geom_hbond_angle_DHA
    C14 H14 O5 . 0.95 2.32 3.257(7) 166.9
    C18 H18A O5 2_576 0.99 2.39 3.201(7) 138.2
_shelx_hkl_file
;
  -1   0   0    8.17    0.74
  -1   0   0    7.12    0.72
   1   0   0    7.32    0.76
   1   0   0    7.89    0.71
   1   0   0    4.68    0.69
   1   0   0    7.60    0.73
   1   0   0    6.98    0.71
  -1   0   0    8.27    0.73
  -1   0   0    7.06    0.74
  -2   0   0  105.77    9.08
   2   0   0  105.40    9.13
   2   0   0  105.44    8.81
   2   0   0   99.68    8.87
  -2   0   0  104.75    8.88
   2   0   0  103.21    9.25
  -2   0   0  105.46    9.13
  -2   0   0  106.90    9.26
   2   0   0  103.35    9.07
   3   0   0   34.91    2.95
  -3   0   0   32.06    2.94
  -3   0   0   32.98    3.00
  -3   0   0   33.48    3.08
   3   0   0   33.38    3.05
  -3   0   0   31.28    3.12
   3   0   0   29.77    2.99
   3   0   0   31.47    3.03
  -3   0   0   32.66    3.05
   4   0   0   24.82    2.53
   4   0   0   27.84    2.51
  -4   0   0   26.91    2.58
  -4   0   0   24.81    2.69
   4   0   0   25.17    2.57
  -4   0   0   27.47    2.58
  -4   0   0   26.24    2.65
  -4   0   0   24.53    2.52
  -5   0   0    5.55    1.20
   5   0   0    4.80    1.08
  -5   0   0    3.62    0.95
  -5   0   0    4.63    0.90
  -6   0   0    4.23    1.12
  -6   0   0    6.52    1.44
   6   0   0    5.55    1.23
   7   0   0    6.88    1.49
  -7   0   0    4.86    1.42
  -7   0   0    5.34    1.42
  -8   0   0   -1.58    0.91
   8   0   0   -0.89    0.93
  -8   0   0   -0.89    0.99
  -9   0   0    2.07    1.39
   9   0   0    0.67    1.05
  -9   0   0   -1.65    1.17
  10   0   0    0.55    0.90
 -10   0   0    3.31    1.69
 -11   0   0    0.28    1.66
 -11   1   0   -0.26    1.55
  10  -1   0    2.03    1.44
 -10   1   0    4.00    1.73
  -9   1   0    3.01    1.36
   9  -1   0    4.19    1.46
  -9   1   0    1.94    1.41
  -8   1   0   12.31    2.37
  -8   1   0   13.87    2.09
   8  -1   0   18.44    2.36
  -7   1   0   12.73    2.17
  -7   1   0   14.08    1.86
  -6   1   0    5.13    1.35
  -6   1   0    6.31    1.18
  -6   1   0    8.60    1.23
  -5   1   0   17.23    1.77
  -5   1   0   12.09    1.90
   5  -1   0   16.71    1.94
  -5   1   0   14.49    1.68
   4  -1   0    0.95    0.59
  -4   1   0    0.79    0.46
   4  -1   0    0.21    0.34
  -4   1   0    1.62    0.67
  -4   1   0    0.79    0.45
  -4   1   0    0.68    0.49
  -4   1   0    1.19    0.66
   3  -1   0   79.08    7.94
  -3   1   0   95.59    8.27
  -3   1   0   96.33    7.97
   3  -1   0   97.03    8.23
  -3   1   0   87.86    7.88
  -3   1   0   97.47    8.33
  -3   1   0   99.79    8.24
   3  -1   0   97.41    8.28
  -2   1   0    3.06    0.62
   2  -1   0    5.32    0.68
  -2   1   0    4.03    0.64
   2  -1   0    4.43    0.64
   2  -1   0    3.61    0.50
  -1   1   0    2.91    0.30
  -1   1   0    2.22    0.37
  -1   1   0    2.70    0.36
   1  -1   0    2.03    0.34
   1  -1   0    2.42    0.29
   1  -1   0    2.55    0.38
   0   1   0   75.78    6.96
   0   1   0   75.51    6.60
   0  -1   0   86.39    6.76
   0  -1   0   73.49    6.60
  -1  -1   0    5.32    0.73
  -1  -1   0    6.08    0.80
   1   1   0    6.79    0.77
   1   1   0    5.77    0.80
  -1  -1   0    6.84    0.83
   1   1   0    6.47    0.77
   1   1   0    6.14    0.80
  -2  -1   0  656.39   55.40
  -2  -1   0  692.37   55.70
   2   1   0  661.00   55.69
   2   1   0  686.31   57.04
  -2  -1   0  673.54   57.02
  -2  -1   0  648.34   58.37
   2   1   0  632.92   58.37
  -2  -1   0  656.99   56.91
   2   1   0  693.16   55.40
  -3  -1   0   28.11    2.82
   3   1   0   28.60    2.75
  -3  -1   0   28.56    2.75
  -3  -1   0   28.21    2.78
  -3  -1   0   28.76    2.78
  -3  -1   0   30.60    2.77
   3   1   0   28.30    2.80
   3   1   0   28.02    2.75
  -4  -1   0   11.70    1.50
   4   1   0   11.88    1.65
   4   1   0   13.89    1.50
  -4  -1   0    9.96    1.62
  -4  -1   0   16.41    1.67
   5   1   0   33.79    3.29
  -5  -1   0   28.66    3.27
   5   1   0   29.13    3.12
  -5  -1   0   35.13    3.22
  -6  -1   0   19.37    2.49
  -6  -1   0   16.20    2.29
   6   1   0   19.74    2.49
  -7  -1   0   18.00    2.51
   7   1   0   15.34    2.44
  -7  -1   0   14.39    2.32
   8   1   0    0.22    1.16
  -8  -1   0    0.43    1.21
  -8  -1   0   -1.27    1.13
   9   1   0    1.27    1.48
  -9  -1   0    1.49    1.40
  -9  -1   0    1.09    1.56
 -10  -1   0    4.75    1.97
  10   1   0    4.17    1.93
 -12   2   0    0.24    1.80
 -11   2   0    0.32    1.49
  10  -2   0    4.51    1.56
 -10   2   0    2.95    1.65
   9  -2   0   14.80    2.32
  -9   2   0   15.21    2.64
  -9   2   0   15.89    2.20
  -8   2   0   14.87    2.43
   8  -2   0   13.62    2.08
  -8   2   0   13.83    1.90
  -7   2   0    4.00    1.28
  -7   2   0    3.60    0.97
   7  -2   0    5.29    1.36
   7  -2   0    3.79    1.06
   6  -2   0   15.89    2.18
   6  -2   0   16.06    2.02
  -6   2   0   17.39    1.93
  -6   2   0   19.73    2.40
  -6   2   0   20.91    2.10
  -5   2   0   -0.01    0.60
   5  -2   0    0.27    0.50
  -5   2   0    0.96    0.50
  -5   2   0    0.98    0.47
   5  -2   0    0.00    0.64
   4  -2   0   74.92    6.46
  -4   2   0   70.06    6.74
  -4   2   0   76.57    6.39
  -4   2   0   77.25    6.76
   4  -2   0   73.27    6.72
  -3   2   0    9.60    1.49
   3  -2   0   16.61    1.60
   3  -2   0   14.77    1.59
  -3   2   0   15.67    1.62
   2  -2   0   52.57    4.33
  -2   2   0   43.96    4.31
  -2   2   0   50.49    4.36
   2  -2   0   48.40    4.34
   2  -2   0   47.05    4.13
   1  -2   0   46.67    4.08
  -1   2   0   47.23    4.14
  -1   2   0   47.48    4.00
   1  -2   0   45.16    4.00
   1  -2   0   45.97    4.14
   0   2   0  147.52   11.67
   0   2   0  130.30   11.44
   0   2   0  128.87   12.05
   0  -2   0  129.04   11.49
   0  -2   0  127.52   11.43
   0   2   0  127.51   11.48
   0  -2   0  149.91   11.68
   1   2   0    7.53    0.88
  -1  -2   0    5.19    1.00
   1   2   0    6.65    0.96
   1   2   0    7.35    1.07
   1   2   0    6.64    1.00
  -1  -2   0    5.18    0.98
  -1  -2   0    6.66    0.83
  -2  -2   0  236.51   18.43
   2   2   0  211.79   19.16
   2   2   0  214.57   18.38
   2   2   0  226.18   18.29
  -2  -2   0  206.13   18.27
  -2  -2   0  212.71   19.18
  -2  -2   0  201.99   18.70
   2   2   0  226.51   18.76
  -3  -2   0  109.54    9.69
   3   2   0  112.56    9.76
  -3  -2   0  114.58   10.09
   3   2   0  111.68   10.05
  -3  -2   0  107.75    9.87
  -3  -2   0  113.15    9.80
   4   2   0   18.41    2.32
  -4  -2   0   20.61    2.20
  -4  -2   0   18.59    2.29
   4   2   0   19.36    2.12
  -4  -2   0   17.42    2.21
  -5  -2   0    0.57    0.92
   5   2   0    0.37    0.66
  -5  -2   0    2.17    0.97
   5   2   0    1.89    1.03
  -6  -2   0    5.20    1.48
   6   2   0    5.46    1.52
  -6  -2   0    6.69    1.52
   6   2   0    5.74    1.18
  -7  -2   0    0.06    0.55
  -7  -2   0    0.75    1.08
   7   2   0   -0.38    1.06
  -8  -2   0    1.13    1.29
   8   2   0   -0.08    1.23
  -8  -2   0   -1.04    1.28
  -9  -2   0   -1.69    1.41
   9   2   0   -0.59    1.40
  -9  -2   0   -1.73    1.19
  10   2   0    2.35    1.96
 -10  -2   0    0.07    1.51
 -12   3   0    1.94    1.89
 -11   3   0   -0.78    1.42
 -10   3   0    3.30    1.75
  10  -3   0    5.05    1.52
   9  -3   0    1.18    1.23
  -9   3   0    2.30    1.40
   9  -3   0    1.35    1.04
  -9   3   0    3.83    1.16
  -8   3   0    0.23    0.73
   8  -3   0    0.99    1.06
   8  -3   0    1.72    0.91
  -8   3   0    0.93    1.11
   7  -3   0    7.27    1.28
   7  -3   0    7.92    1.57
  -7   3   0    5.52    1.08
  -7   3   0    6.56    1.53
   6  -3   0    6.91    1.32
  -6   3   0    7.43    1.43
   6  -3   0    6.66    1.08
  -6   3   0    4.50    0.89
  -5   3   0   30.78    3.51
   5  -3   0   31.73    3.49
   5  -3   0   38.10    3.29
  -5   3   0   38.44    3.23
   4  -3   0    1.57    0.71
  -4   3   0    2.22    0.75
   3  -3   0   56.35    5.59
  -3   3   0   61.43    5.63
  -3   3   0   63.27    5.59
   3  -3   0   62.40    5.58
   3  -3   0   64.90    5.33
   2  -3   0   83.73    6.96
   2  -3   0   81.03    7.16
   2  -3   0   86.28    7.24
  -2   3   0   84.13    6.96
  -2   3   0   78.20    7.22
  -2   3   0   75.25    7.15
  -1   3   0   64.41    5.67
  -1   3   0   64.94    5.79
   1  -3   0   64.44    5.67
   1  -3   0   64.14    5.70
  -1   3   0   65.12    5.71
  -1   3   0   66.50    5.72
  -1   3   0   67.83    5.70
   1  -3   0   63.29    5.81
   0  -3   0   13.17    1.45
   0   3   0   12.09    1.60
   0  -3   0   12.23    1.34
   0  -3   0   14.49    1.59
   0   3   0   12.00    1.61
   0   3   0   13.77    1.57
   0   3   0   12.95    1.37
   0  -3   0   12.21    1.59
  -1  -3   0   30.97    3.01
   1   3   0   32.13    2.82
  -1  -3   0   29.17    2.77
  -1  -3   0   23.55    2.86
   1   3   0   28.26    2.93
  -1  -3   0   29.41    3.00
   1   3   0   29.91    3.00
   1   3   0   33.48    3.04
   2   3   0    4.15    1.00
  -2  -3   0    4.04    1.01
  -2  -3   0    1.12    0.61
  -2  -3   0    4.34    0.81
   2   3   0    3.89    0.87
  -3  -3   0    4.93    1.08
   3   3   0    4.07    0.95
  -3  -3   0    4.06    1.11
  -3  -3   0    4.52    1.00
   3   3   0    2.39    0.98
   4   3   0   67.74    6.58
  -4  -3   0   64.76    6.53
   4   3   0   71.10    6.64
  -4  -3   0   78.26    6.62
  -5  -3   0   70.18    7.03
  -5  -3   0   71.98    7.04
   5   3   0   79.33    7.08
   5   3   0   78.09    7.11
   6   3   0    1.86    1.26
   6   3   0    1.54    0.90
  -6  -3   0    1.50    1.32
  -6  -3   0   -0.72    0.85
  -7  -3   0   -0.36    1.22
  -7  -3   0   -0.31    1.00
   7   3   0    0.51    0.92
   7   3   0    0.26    1.23
   8   3   0    8.28    2.25
  -8  -3   0    6.93    1.91
  -9  -3   0    1.58    1.61
   9   3   0    1.60    1.75
  -9  -3   0    4.16    2.07
 -12   4   0   -0.12    1.69
 -11   4   0    8.31    2.33
  10  -4   0   28.98    3.65
 -10   4   0   23.47    3.67
  10  -4   0   29.63    3.28
   9  -4   0    0.40    0.89
  -9   4   0    0.32    0.82
  -9   4   0   -0.14    1.17
   9  -4   0    0.78    1.05
   8  -4   0    3.83    1.29
  -8   4   0    3.78    1.34
   8  -4   0    2.32    0.96
  -8   4   0    1.90    0.84
  -7   4   0   61.43    5.64
   7  -4   0   67.26    5.79
   7  -4   0   64.19    6.15
  -7   4   0   63.00    6.17
   6  -4   0   39.33    3.56
  -6   4   0   38.63    3.93
   6  -4   0   35.87    3.86
   5  -4   0    8.47    1.06
  -5   4   0    5.74    1.27
   5  -4   0    8.54    1.38
   4  -4   0    6.66    0.84
  -4   4   0    5.14    1.04
   4  -4   0    5.79    1.13
   3  -4   0   70.71    5.77
  -3   4   0   65.73    5.54
  -3   4   0   67.67    5.87
   3  -4   0   53.53    5.78
  -3   4   0   64.83    5.77
   3  -4   0   61.23    5.52
   2  -4   0    8.03    1.27
   2  -4   0    8.08    1.09
  -2   4   0    8.26    1.24
   2  -4   0   11.39    1.14
  -2   4   0    8.92    1.11
  -1   4   0   18.41    1.87
  -1   4   0   23.08    2.18
  -1   4   0   19.17    2.01
  -1   4   0   20.46    1.91
  -1   4   0   16.04    2.01
   1  -4   0   18.27    2.04
   0  -4   0   70.53    7.07
   0  -4   0   85.48    7.18
   0   4   0   87.23    7.08
   0   4   0   78.02    7.12
   0  -4   0   78.76    7.04
   0  -4   0   80.62    7.13
   0   4   0   75.20    7.45
  -1  -4   0    4.73    0.82
   1   4   0    4.95    0.91
   1   4   0    4.35    1.07
   1   4   0    3.95    1.05
  -1  -4   0    3.67    1.07
  -2  -4   0    3.50    1.11
  -2  -4   0    4.32    0.86
   2   4   0    2.37    0.95
   2   4   0    1.21    0.86
   3   4   0   45.13    4.20
   3   4   0   35.64    4.10
  -3  -4   0   41.55    4.19
  -3  -4   0   41.16    3.99
   4   4   0    0.16    0.85
  -4  -4   0    1.58    1.20
  -4  -4   0    0.75    0.81
   4   4   0    0.81    1.03
   5   4   0    2.11    1.26
   5   4   0    0.81    0.92
  -5  -4   0   -0.08    1.24
  -5  -4   0    0.34    0.89
   6   4   0    4.21    1.57
  -6  -4   0    5.38    1.80
   6   4   0    4.52    1.26
  -6  -4   0    1.52    1.15
  -7  -4   0    0.81    1.18
   7   4   0   -1.59    1.16
  -7  -4   0    1.27    1.70
  -8  -4   0    2.84    1.87
  -8  -4   0    3.37    1.63
   8   4   0    0.56    1.65
   9   4   0   -0.34    1.70
  -9  -4   0    0.35    1.54
 -12   5   0   -0.51    1.52
  11  -5   0    1.11    1.28
 -11   5   0   -0.09    1.45
  10  -5   0    2.36    1.12
  10  -5   0    1.02    1.27
 -10   5   0    2.51    1.52
   9  -5   0    3.03    1.32
   9  -5   0    3.10    1.07
  -9   5   0    2.06    0.93
  -9   5   0    3.67    1.52
   8  -5   0   20.46    2.83
   8  -5   0   26.28    2.49
  -8   5   0   19.73    2.24
  -8   5   0   17.22    2.78
   7  -5   0    3.55    1.19
  -7   5   0    0.52    0.98
   7  -5   0    2.26    0.76
  -6   5   0    8.19    1.67
   6  -5   0   11.18    1.80
   6  -5   0   13.52    1.44
   5  -5   0  170.50   14.17
  -5   5   0  173.12   14.77
   5  -5   0  156.54   14.74
  -4   5   0  128.66   11.67
   4  -5   0  133.93   11.76
   4  -5   0  136.20   11.25
  -4   5   0  129.57   11.23
  -3   5   0    1.79    0.58
  -3   5   0    1.22    0.54
   3  -5   0    0.65    0.48
   3  -5   0    1.43    0.74
  -2   5   0   26.64    2.92
  -2   5   0   31.26    3.07
   2  -5   0   30.63    2.95
  -2   5   0   31.44    2.94
  -2   5   0   34.58    3.07
   2  -5   0   30.20    3.08
   2  -5   0   29.80    2.88
  -1   5   0    8.33    1.16
  -1   5   0    9.20    1.44
  -1   5   0   11.42    1.61
  -1   5   0   10.14    1.23
   0   5   0   22.96    2.96
   0  -5   0   25.85    2.65
   0   5   0   29.46    2.60
   0  -5   0   24.30    2.88
   0  -5   0   26.75    2.55
   0   5   0   23.12    2.83
  -1  -5   0    7.62    1.55
  -1  -5   0    9.53    1.19
   1   5   0    4.98    1.35
   1   5   0    7.89    1.50
   2   5   0   16.84    2.34
   2   5   0   12.73    2.27
  -2  -5   0   20.08    2.53
  -2  -5   0   20.49    2.09
  -3  -5   0    0.74    0.80
   3   5   0    1.05    1.04
  -3  -5   0   -0.11    1.05
   3   5   0    0.95    1.12
   4   5   0    0.87    1.04
   4   5   0   -0.47    0.99
  -4  -5   0   -0.21    0.78
  -4  -5   0    0.53    1.18
  -5  -5   0    4.32    1.30
   5   5   0    1.46    1.31
   5   5   0    0.97    1.09
  -5  -5   0    2.14    1.46
  -6  -5   0    0.21    1.11
  -6  -5   0    0.36    1.47
   6   5   0    3.33    1.37
   6   5   0   -1.78    1.14
  -7  -5   0    7.80    1.92
   7   5   0    4.35    1.97
  -7  -5   0    6.76    2.19
  -8  -5   0    0.96    1.52
   8   5   0    1.90    1.78
  -8  -5   0   -0.55    1.80
  12  -6   0    2.13    1.64
 -12   6   0    8.33    2.53
  11  -6   0    0.93    1.29
 -11   6   0   -0.52    1.40
  10  -6   0    0.54    0.94
 -10   6   0   -0.29    1.30
  10  -6   0    0.04    1.08
  -9   6   0    9.02    1.91
  -9   6   0    6.71    1.23
   9  -6   0    7.77    1.78
   9  -6   0    5.58    1.29
   8  -6   0   13.16    1.64
  -8   6   0   14.37    2.31
   8  -6   0    8.47    1.93
  -7   6   0   22.60    3.08
   7  -6   0   27.84    3.16
   6  -6   0   24.37    2.67
  -6   6   0   15.73    2.40
   5  -6   0   16.72    2.47
   5  -6   0   19.89    2.06
  -5   6   0   22.14    2.50
  -5   6   0   21.71    2.07
   4  -6   0   66.55    6.74
  -4   6   0   75.61    6.67
   4  -6   0   73.57    6.39
  -4   6   0   73.14    6.38
  -3   6   0   36.74    3.43
   3  -6   0   34.19    3.66
  -3   6   0   36.92    3.49
   2  -6   0    0.36    0.79
  -2   6   0    0.32    0.51
  -2   6   0   -1.26    0.57
  -2   6   0    0.57    0.59
  -1   6   0    8.52    1.51
  -1   6   0    7.82    1.64
   1  -6   0    9.64    1.47
  -1   6   0    7.70    1.20
  -1   6   0    8.63    1.19
   0   6   0   24.13    3.06
   0   6   0   28.72    3.02
   0  -6   0   26.11    2.75
   0  -6   0   26.16    3.02
   0  -6   0   23.18    2.51
  -1  -6   0    6.69    1.19
   1   6   0    8.77    1.74
   1   6   0    8.97    1.71
  -1  -6   0    6.20    1.61
  -1  -6   0    9.90    1.42
   2   6   0   10.80    2.04
  -2  -6   0   12.30    1.66
  -2  -6   0   10.76    2.10
   2   6   0   14.26    2.16
   3   6   0    6.76    1.68
  -3  -6   0    5.96    1.28
  -3  -6   0    3.95    1.65
   3   6   0   11.38    2.01
   4   6   0   11.18    2.42
   4   6   0   25.11    2.75
  -4  -6   0   14.54    2.65
  -4  -6   0   12.39    2.06
  -5  -6   0    1.04    1.58
   5   6   0    3.26    1.42
  -5  -6   0    1.91    1.15
   5   6   0    0.46    1.38
   6   6   0   11.86    2.59
  -6  -6   0   10.42    2.10
  -6  -6   0    7.16    2.28
  -7  -6   0   -0.33    1.87
  -7  -6   0   -0.83    1.25
   7   6   0    2.89    1.89
 -13   7   0   -0.12    1.98
 -12   7   0   -0.20    1.70
  12  -7   0    1.21    1.56
 -11   7   0    6.28    2.15
  11  -7   0    3.85    1.65
 -10   7   0    1.49    1.55
  10  -7   0    2.71    1.41
  -9   7   0    4.81    1.70
   9  -7   0    2.85    0.98
  -9   7   0    2.56    0.89
   9  -7   0    3.25    1.42
  -8   7   0   -1.43    1.08
   8  -7   0   -0.61    0.97
  -7   7   0   24.07    3.13
   7  -7   0   25.31    3.16
  -6   7   0   37.44    3.96
   6  -7   0   37.85    4.04
   5  -7   0   18.64    2.60
  -5   7   0   22.30    2.53
  -5   7   0   19.10    2.12
  -4   7   0    6.64    1.21
   4  -7   0    8.96    1.65
  -3   7   0   15.27    1.94
  -3   7   0   13.35    1.85
   3  -7   0   19.29    2.32
  -2   7   0  278.64   23.61
   2  -7   0  280.24   23.83
  -2   7   0  258.20   23.23
  -1   7   0    3.67    0.90
  -1   7   0    3.26    1.32
   1  -7   0    6.85    1.34
  -1   7   0    3.50    1.21
   0  -7   0    3.12    1.02
   0  -7   0    2.63    1.27
   0   7   0    4.51    1.50
   0   7   0    3.23    1.21
   0  -7   0    2.23    0.82
  -1  -7   0    2.67    0.85
   1   7   0    2.20    1.32
  -1  -7   0    1.78    0.96
   1   7   0    1.35    1.10
  -1  -7   0    0.11    1.11
   2   7   0    0.19    1.17
  -2  -7   0    0.93    0.84
  -2  -7   0   -1.86    1.09
   2   7   0   -0.20    1.10
  -2  -7   0    2.09    0.89
   3   7   0    1.90    1.41
  -3  -7   0    3.17    1.55
   3   7   0    1.28    1.41
  -3  -7   0    3.40    1.12
  -4  -7   0    2.39    1.57
   4   7   0   -0.30    1.30
   4   7   0    0.63    1.31
  -4  -7   0    0.30    0.94
  -5  -7   0    1.67    1.20
   5   7   0   -0.99    1.28
   5   7   0    0.59    1.56
  -5  -7   0    2.02    1.77
  -6  -7   0    4.14    2.23
   6   7   0    1.36    1.72
   7   7   0    1.94    2.00
  -7  -7   0    4.17    2.51
  13  -8   0    2.43    1.75
 -13   8   0    1.93    2.22
 -12   8   0   -3.33    1.44
  12  -8   0   -0.35    1.36
  11  -8   0    0.82    1.31
 -11   8   0    1.09    1.63
 -10   8   0    8.81    2.26
  10  -8   0    8.59    2.09
   9  -8   0   -0.14    1.10
  -9   8   0    1.36    1.40
   9  -8   0    0.09    0.70
  -8   8   0    0.61    1.20
   8  -8   0   -0.49    1.01
   7  -8   0   36.23    4.50
  -7   8   0   45.85    4.50
   6  -8   0    0.68    1.14
  -6   8   0    3.37    0.91
  -6   8   0    2.40    1.14
   5  -8   0    7.90    1.85
  -5   8   0   10.78    1.53
  -5   8   0   10.61    1.78
  -4   8   0    1.34    0.89
   4  -8   0    0.39    0.99
  -4   8   0    1.26    0.88
  -3   8   0    0.29    0.70
  -3   8   0   -1.43    0.64
   3  -8   0   -1.70    0.76
  -2   8   0    2.43    1.12
  -2   8   0    5.20    1.02
  -2   8   0    2.55    1.35
   2  -8   0    0.43    0.49
   1  -8   0   -0.23    0.89
  -1   8   0    0.08    1.00
  -1   8   0   -0.29    1.13
  -1   8   0    0.41    0.67
   0   8   0   91.09    8.41
   0  -8   0   91.18    8.12
   0   8   0   77.79    8.70
   0  -8   0   98.09    8.35
  -1  -8   0    9.43    1.57
  -1  -8   0    4.66    1.74
  -1  -8   0    5.39    1.23
   1   8   0    7.52    1.87
   1   8   0    7.83    1.94
  -2  -8   0   -0.12    0.76
   2   8   0    1.29    1.37
   2   8   0    1.53    1.35
  -2  -8   0    0.10    1.33
  -2  -8   0    1.21    1.02
  -3  -8   0    0.21    1.52
   3   8   0    0.90    1.43
  -3  -8   0    3.06    1.15
   3   8   0    1.07    1.40
  -4  -8   0   10.95    2.61
  -4  -8   0    4.91    1.52
   4   8   0    5.09    2.07
   4   8   0    5.62    2.03
  -5  -8   0   -1.08    1.70
   5   8   0    2.39    1.87
  -6  -8   0   -3.63    1.78
   6   8   0    0.24    1.82
  13  -9   0    0.87    1.56
 -13   9   0    0.36    2.10
 -12   9   0    2.23    2.12
  12  -9   0   -0.03    1.33
  11  -9   0    4.43    1.79
 -11   9   0    4.81    2.12
 -10   9   0    3.35    1.84
  10  -9   0    3.06    1.63
   9  -9   0   -0.53    1.21
  -9   9   0    2.87    1.67
  -8   9   0   11.82    2.30
   8  -9   0    8.24    2.12
   7  -9   0    3.32    1.45
  -7   9   0    2.25    1.45
  -6   9   0    5.22    1.14
   6  -9   0    3.25    1.56
  -6   9   0    5.15    1.52
  -5   9   0   18.01    2.27
  -5   9   0   16.30    2.37
   5  -9   0   19.56    2.83
  -4   9   0   11.22    1.82
   4  -9   0    8.99    2.01
  -4   9   0   13.48    1.95
   3  -9   0    0.57    1.10
  -3   9   0    2.37    1.42
  -3   9   0    1.18    1.09
  -3   9   0    1.49    0.91
   2  -9   0   12.72    2.27
  -2   9   0   16.19    2.02
  -2   9   0   16.29    2.48
  -2   9   0   20.19    2.91
  -1   9   0    5.07    1.73
  -1   9   0    7.00    1.23
   1  -9   0    3.82    1.43
  -1   9   0    4.90    1.55
   0   9   0   13.67    2.38
   0  -9   0    9.72    1.58
   0  -9   0   15.07    2.07
   0   9   0    8.40    2.14
   0   9   0   10.91    1.71
   1   9   0    2.40    1.51
   1   9   0    2.30    1.57
  -1  -9   0    2.48    0.98
  -1  -9   0    2.72    1.20
   2   9   0    3.54    1.66
  -2  -9   0    2.63    1.09
   2   9   0    4.09    1.80
  -3  -9   0   -0.22    1.59
   3   9   0    3.04    1.86
   3   9   0    4.60    1.95
   4   9   0    1.41    1.69
   4   9   0    0.84    1.72
   5   9   0   -0.17    1.61
 -13  10   0    0.96    2.16
  12 -10   0   -0.83    1.43
 -12  10   0   -1.67    1.83
  11 -10   0    1.89    1.78
 -11  10   0    3.18    2.00
  10 -10   0    2.15    1.58
 -10  10   0    4.26    2.10
  -9  10   0    8.97    2.37
   9 -10   0   15.83    2.78
  -8  10   0    0.29    1.43
   8 -10   0    0.82    1.34
  -7  10   0    4.89    1.23
   7 -10   0    5.39    1.79
  -7  10   0    4.58    1.64
  -6  10   0    0.15    0.57
  -6  10   0    7.51    1.36
   6 -10   0    2.70    1.52
  -5  10   0    7.94    1.59
   5 -10   0    4.84    1.79
  -5  10   0    9.48    1.79
   4 -10   0   16.69    2.73
  -4  10   0   17.99    2.52
  -4  10   0   17.39    2.37
  -3  10   0   20.50    3.44
  -3  10   0   23.52    3.16
   3 -10   0   31.39    3.45
  -3  10   0   25.30    2.89
  -2  10   0    4.40    1.11
  -2  10   0    3.06    1.71
   2 -10   0    4.74    1.42
  -2  10   0    2.66    1.39
  -1  10   0   -0.06    1.22
   1 -10   0    0.85    1.16
  -1  10   0   -2.90    1.01
  -1  10   0    1.04    0.86
   0  10   0    1.61    1.61
   0 -10   0    4.19    1.42
   0  10   0    0.80    1.38
   0  10   0    3.59    1.10
   1  10   0    2.17    1.56
   1  10   0    1.61    1.67
   2  10   0    5.33    1.95
   2  10   0    4.80    2.02
   3  10   0   11.87    2.77
   3  10   0    9.07    2.52
   4  10   0    0.78    1.78
  12 -11   0    5.91    2.19
 -12  11   0   10.59    2.94
  11 -11   0   -0.84    1.54
 -11  11   0    0.21    2.01
 -10  11   0    0.30    1.70
  10 -11   0   -2.42    1.26
  -9  11   0   11.05    2.63
   9 -11   0   13.39    2.73
   8 -11   0    0.61    1.44
  -8  11   0   -1.84    1.25
  -7  11   0    0.69    1.34
  -7  11   0    1.02    1.04
   7 -11   0   -0.24    1.39
  -6  11   0   -1.29    0.95
  -6  11   0   -0.54    1.12
   6 -11   0    0.47    1.35
   5 -11   0   -1.30    1.19
  -5  11   0    0.02    1.09
  -5  11   0    0.03    1.14
   4 -11   0    0.84    1.26
  -4  11   0   -1.09    1.34
  -4  11   0   -0.18    1.02
  -4  11   0    1.12    1.26
  -3  11   0    3.83    1.49
  -3  11   0    1.97    1.69
  -3  11   0    2.74    1.07
   3 -11   0    0.15    0.58
  -2  11   0   19.65    3.01
  -2  11   0   19.58    2.46
   2 -11   0   20.59    2.91
  -2  11   0   18.59    3.29
  -1  11   0   11.54    2.29
   1 -11   0    6.67    1.75
  -1  11   0    8.82    2.32
   0  11   0    0.67    1.52
   0  11   0    1.35    1.47
   1  11   0    3.45    1.77
   1  11   0    3.96    2.12
   2  11   0    1.71    1.88
   2  11   0   -1.78    1.43
   3  11   0    0.20    1.76
   3  11   0    0.18    1.94
 -12  12   0    3.65    2.45
  12 -12   0    2.20    2.04
  11 -12   0   -0.72    1.68
 -11  12   0    0.33    1.98
  10 -12   0   20.56    3.37
 -10  12   0    6.96    2.59
   9 -12   0   -1.75    1.47
  -9  12   0    1.27    1.82
   8 -12   0    2.09    1.73
  -8  12   0    2.77    1.34
  -8  12   0    2.93    1.76
  -7  12   0   48.85    5.01
   7 -12   0   52.80    5.94
  -7  12   0   48.70    5.58
   6 -12   0   13.40    2.70
  -6  12   0   12.25    2.26
  -6  12   0   10.88    2.30
   5 -12   0    0.77    1.45
  -5  12   0   -0.30    1.45
  -5  12   0   -0.29    1.16
  -5  12   0   -0.16    1.19
  -4  12   0    0.86    1.10
   4 -12   0   -0.93    1.24
  -4  12   0   -1.62    1.11
  -4  12   0   -1.66    1.37
   3 -12   0   -0.44    1.23
  -3  12   0   -0.75    1.17
  -3  12   0    0.18    1.56
  -2  12   0   -0.05    1.51
   2 -12   0    0.78    1.31
  -2  12   0    2.58    1.50
  -1  12   0   -2.68    1.29
  -1  12   0    2.92    1.59
   0  12   0    2.72    1.75
   0  12   0   -0.17    1.65
   1  12   0   -0.59    1.58
   1  12   0    2.43    1.89
   2  12   0   -0.75    1.80
   2  12   0   -2.33    1.62
 -12  13   0    4.51    2.73
  11 -13   0    4.58    2.26
 -11  13   0    0.00    2.06
 -10  13   0    0.11    1.87
  10 -13   0   -0.31    1.73
   9 -13   0   -1.48    1.38
  -9  13   0   -1.26    1.63
   8 -13   0    1.18    1.70
  -8  13   0    0.44    1.32
  -8  13   0   -1.97    1.19
  -7  13   0    3.66    1.83
   7 -13   0    5.66    2.17
  -7  13   0    4.68    1.70
  -6  13   0    1.97    1.90
  -6  13   0    2.59    1.54
  -6  13   0    4.08    1.72
   6 -13   0    2.56    1.75
  -5  13   0   12.26    2.98
  -5  13   0   13.79    2.55
   5 -13   0   15.45    2.84
  -4  13   0    2.21    1.89
   4 -13   0    0.22    1.10
  -4  13   0    4.06    1.71
  -3  13   0    1.55    1.57
  -3  13   0    3.13    2.02
   3 -13   0    4.24    1.66
  -2  13   0   -0.12    1.84
  -2  13   0   -1.04    1.35
  -1  13   0   -1.64    1.65
  -1  13   0    0.77    1.61
   0  13   0    7.37    2.55
   0  13   0   10.18    2.60
   1  13   0    1.41    1.98
   1  13   0   -0.22    1.75
 -11  14   0    0.02    2.19
  11 -14   0   -1.55    1.81
  10 -14   0    0.20    1.77
 -10  14   0    0.87    2.08
  -9  14   0   -1.64    1.04
   9 -14   0    2.52    1.96
   8 -14   0   -1.89    1.51
  -8  14   0   -1.95    1.64
  -8  14   0    1.96    1.66
  -7  14   0    4.65    2.41
   7 -14   0    5.31    2.24
  -7  14   0    9.22    2.28
  -6  14   0    1.12    1.93
   6 -14   0    0.25    1.65
  -6  14   0   -0.85    1.41
  -5  14   0    6.28    2.06
   5 -14   0    4.78    2.09
  -5  14   0    5.22    2.38
  -4  14   0   13.49    2.60
   4 -14   0    8.24    2.27
  -4  14   0    7.05    2.69
  -3  14   0    0.18    1.83
  -3  14   0    2.71    1.71
  -2  14   0    1.65    2.06
  -2  14   0   -0.86    1.55
  -1  14   0    6.66    2.58
  -1  14   0    2.06    1.98
  10 -15   0    0.01    1.97
   9 -15   0    4.08    2.24
  -9  15   0    5.28    2.57
   8 -15   0   -2.15    1.66
  -8  15   0   -0.32    2.19
   7 -15   0    3.97    2.09
  -7  15   0    4.21    2.48
  -7  15   0    6.34    2.24
   6 -15   0   -0.99    1.53
  -6  15   0    0.78    1.74
  -6  15   0    3.21    2.38
  -5  15   0    1.39    2.23
  -5  15   0   -0.59    1.51
   5 -15   0    0.95    1.59
  -4  15   0    0.24    1.65
  -4  15   0   -0.70    2.06
  -3  15   0   -2.33    1.78
  -3  15   0   -0.04    1.67
   8 -16   0    0.56    1.80
   7 -16   0    5.63    2.51
  -7  16   0   11.27    2.84
  -6  16   0    0.64    1.88
   6 -16   0   -0.17    1.78
  -5  16  -1    1.38    1.81
  -6  16  -1   -0.71    1.76
   7 -16   1   -1.45    1.69
   8 -16   1   -0.78    1.93
  -2  15  -1   -1.22    1.58
  -2  15  -1    0.19    2.25
  -3  15  -1    2.08    2.32
  -3  15  -1    1.80    1.82
  -4  15  -1    4.73    2.03
  -4  15  -1    8.07    2.90
   5 -15   1   -0.19    1.00
  -5  15  -1   -0.12    2.14
  -5  15  -1   -0.06    1.60
  -6  15  -1   14.76    3.54
   6 -15   1   14.94    3.04
  -6  15  -1   10.49    2.66
  -7  15  -1    3.20    2.42
   7 -15   1    1.52    1.74
   8 -15   1    0.03    1.72
  -9  15  -1    0.71    2.19
   9 -15   1    0.94    1.97
  10 -15   1    1.26    2.05
 -10  15  -1    1.35    2.45
   0  14  -1   -0.61    1.68
   0  14  -1   -0.40    1.92
  -1  14  -1    1.84    1.81
  -1  14  -1   -0.48    1.78
  -2  14  -1    4.11    1.96
  -2  14  -1    3.06    2.24
  -3  14  -1    0.10    1.94
  -3  14  -1    0.56    1.51
  -4  14  -1    2.44    1.64
   4 -14   1   -2.30    1.44
  -4  14  -1    1.11    2.09
  -5  14  -1   -0.72    1.42
   5 -14   1   -0.02    1.50
  -5  14  -1    3.48    2.17
   6 -14   1    7.08    2.22
  -6  14  -1    9.99    2.33
  -6  14  -1    4.78    1.90
   7 -14   1    1.35    1.85
  -7  14  -1    4.88    1.87
  -7  14  -1    6.79    2.27
  -8  14  -1    7.13    2.38
   8 -14   1    8.32    2.55
   9 -14   1    1.47    1.92
  -9  14  -1   -1.48    1.83
  10 -14   1    5.99    2.59
 -10  14  -1    8.66    2.99
 -11  14  -1    0.20    2.37
   1  13  -1    5.28    2.18
   1  13  -1    1.79    1.95
   0  13  -1    3.60    1.92
   0  13  -1    6.93    2.34
  -1  13  -1   -0.12    1.79
  -1  13  -1    1.33    1.54
  -2  13  -1   19.95    3.09
  -2  13  -1   15.08    3.24
  -3  13  -1    1.09    1.82
  -3  13  -1   -0.08    1.32
   3 -13   1   -0.66    1.30
  -4  13  -1    0.97    1.19
   4 -13   1   -1.29    0.77
  -4  13  -1   -0.17    1.30
  -4  13  -1   -0.18    1.79
  -5  13  -1   -0.66    1.32
   5 -13   1   -1.06    1.41
  -5  13  -1    0.81    1.33
  -6  13  -1    1.22    1.46
   6 -13   1    0.62    1.59
  -6  13  -1    1.64    1.50
  -7  13  -1   -0.13    1.08
   7 -13   1   -0.97    1.47
  -7  13  -1   -0.55    1.22
   8 -13   1    4.10    1.95
  -8  13  -1    2.92    1.96
   9 -13   1   11.49    2.86
  -9  13  -1   12.13    2.91
  10 -13   1   -0.12    1.65
 -10  13  -1   -1.53    1.88
 -11  13  -1   -0.03    2.25
  11 -13   1    6.10    2.29
   2  12  -1    1.41    1.89
   2  12  -1   -1.21    1.62
   1  12  -1   -0.59    1.57
   1  12  -1    1.38    1.79
   0  12  -1    0.85    1.52
   0  12  -1    0.75    1.66
  -1  12  -1    0.86    1.40
  -1  12  -1    0.16    1.64
  -2  12  -1    5.71    1.42
   2 -12   1    3.81    1.54
  -2  12  -1    1.62    1.82
  -2  12  -1    5.68    1.76
   3 -12   1    1.01    1.31
  -3  12  -1   -1.75    1.43
  -3  12  -1   -0.32    0.97
  -3  12  -1   -0.64    1.09
  -4  12  -1   24.18    3.05
  -4  12  -1   20.37    3.51
   4 -12   1   17.03    3.03
  -4  12  -1   20.19    2.79
  -5  12  -1   -1.61    1.04
   5 -12   1   -0.24    1.37
  -5  12  -1   -1.00    1.12
   6 -12   1    2.10    1.68
  -6  12  -1   -0.11    0.69
  -6  12  -1    4.54    1.44
  -7  12  -1    0.96    1.52
  -7  12  -1    0.79    1.07
   7 -12   1    0.03    1.35
   8 -12   1   -1.54    1.40
  -8  12  -1    1.47    1.72
   9 -12   1   11.46    2.72
  -9  12  -1   11.49    2.78
  10 -12   1    2.28    1.91
 -10  12  -1    3.96    2.41
 -11  12  -1    5.19    2.55
  11 -12   1    0.94    1.71
 -12  12  -1   -0.13    2.25
   3  11  -1    5.63    2.20
   3  11  -1    7.35    2.35
   2  11  -1    1.95    1.75
   2  11  -1    1.38    1.72
   1  11  -1    5.78    1.99
   1  11  -1    1.06    1.75
   0  11  -1    5.69    1.96
   0  11  -1    3.17    1.68
   0  11  -1    4.84    1.45
  -1  11  -1    7.73    1.97
  -1  11  -1    6.97    1.49
  -1  11  -1    9.56    2.32
   1 -11   1    7.40    1.76
  -2  11  -1    4.55    1.29
  -2  11  -1    7.09    1.71
   2 -11   1    5.48    1.64
  -2  11  -1    6.51    2.09
  -3  11  -1    0.36    1.46
   3 -11   1   -1.04    0.96
  -3  11  -1   -0.42    1.06
  -3  11  -1    0.68    0.97
  -4  11  -1   21.83    2.83
  -4  11  -1   19.27    2.66
   4 -11   1   16.78    2.83
   5 -11   1    2.58    1.60
  -5  11  -1    1.50    1.15
  -5  11  -1    1.44    1.08
   6 -11   1    8.42    2.14
  -6  11  -1    7.63    1.61
  -6  11  -1    9.05    2.03
   7 -11   1    2.31    1.55
  -7  11  -1    1.35    1.48
  -7  11  -1    2.99    1.08
   8 -11   1    8.27    2.23
  -8  11  -1    5.47    2.04
  -9  11  -1    6.74    2.36
   9 -11   1    9.45    2.44
 -10  11  -1   -0.76    1.62
  10 -11   1    2.01    1.70
  11 -11   1    1.61    1.86
 -11  11  -1   -0.08    1.97
 -12  11  -1   -1.52    2.07
  12 -11   1    0.78    1.76
   4  10  -1    0.53    1.78
   3  10  -1    1.32    1.71
   3  10  -1   -1.10    1.52
  -2 -10   1    1.49    1.13
   2  10  -1    3.23    1.59
   2  10  -1    1.87    1.61
  -1 -10   1    1.06    0.93
   1  10  -1   -0.83    1.24
   1  10  -1    0.71    1.28
   0  10  -1   17.35    2.76
   0  10  -1   14.65    2.89
   0 -10   1   20.03    2.47
   0  10  -1   15.38    2.32
  -1  10  -1   -1.20    0.95
  -1  10  -1    1.22    0.96
   1 -10   1   -0.62    0.99
  -1  10  -1    1.14    1.38
   2 -10   1   10.09    1.89
  -2  10  -1    7.59    1.56
  -2  10  -1   11.45    2.06
  -2  10  -1    7.48    2.02
   3 -10   1   -0.61    0.55
  -3  10  -1    0.88    0.98
  -3  10  -1   -0.04    1.00
  -4  10  -1    1.54    1.06
   4 -10   1   -0.98    1.14
  -4  10  -1    1.68    1.10
   5 -10   1    5.16    1.81
  -5  10  -1    8.58    1.85
  -5  10  -1    8.19    1.55
   6 -10   1   11.69    2.41
  -6  10  -1   11.85    2.29
  -6  10  -1   16.66    2.01
   7 -10   1   11.73    2.45
  -7  10  -1   14.60    2.56
  -8  10  -1    6.69    2.01
   8 -10   1    3.89    1.67
   9 -10   1   -0.34    1.27
  -9  10  -1    1.44    1.64
 -10  10  -1    3.99    2.10
  10 -10   1    2.75    1.72
  11 -10   1   -0.71    1.44
 -11  10  -1   -0.59    1.72
 -12  10  -1    1.52    2.16
  12 -10   1    0.33    1.44
   5   9  -1    1.98    1.97
   4   9  -1    1.90    1.78
   4   9  -1   -1.68    1.43
  -4  -9   1   -0.48    1.08
   3   9  -1    1.12    1.51
  -3  -9   1    6.56    1.49
   3   9  -1    2.32    1.63
   2   9  -1    1.95    1.57
   2   9  -1    0.45    1.35
  -2  -9   1    0.75    0.96
   1   9  -1   16.89    2.91
  -1  -9   1   16.58    2.36
   1   9  -1   18.93    2.95
  -1  -9   1   24.84    2.56
   0  -9   1    1.20    1.02
   0   9  -1    1.54    1.14
   0  -9   1   -1.17    0.69
   0   9  -1    1.75    1.45
   0   9  -1    0.27    0.95
  -1   9  -1    6.95    1.41
  -1   9  -1    5.35    1.79
  -1   9  -1    7.46    1.68
   1  -9   1   10.16    1.71
   2  -9   1   55.77    5.26
  -2   9  -1   52.83    5.02
  -2   9  -1   47.03    5.07
  -3   9  -1   -0.17    0.90
   3  -9   1    1.18    1.12
  -3   9  -1    0.30    0.80
  -4   9  -1    0.66    0.61
   4  -9   1    1.94    1.29
  -4   9  -1    2.97    1.04
  -5   9  -1   42.11    4.05
  -5   9  -1   35.96    3.62
   5  -9   1   32.20    4.14
  -6   9  -1    6.82    1.79
  -6   9  -1    9.67    1.36
   6  -9   1    5.84    1.77
   7  -9   1    0.46    1.20
  -7   9  -1    1.43    1.39
   8  -9   1    1.39    1.38
  -8   9  -1   -1.01    1.28
   9  -9   1    0.46    1.33
  -9   9  -1    1.11    1.50
  10  -9   1   10.52    2.35
 -10   9  -1    4.81    2.12
  11  -9   1    1.45    1.43
 -11   9  -1    0.81    1.81
 -12   9  -1    3.95    2.34
  12  -9   1    2.87    1.80
   6   8  -1   14.47    3.24
  -5  -8   1    0.74    1.24
   5   8  -1    0.08    1.60
  -4  -8   1   11.64    2.08
   4   8  -1   11.55    2.46
   4   8  -1    9.15    2.33
  -3  -8   1   15.16    2.20
   3   8  -1   14.90    2.59
   3   8  -1   13.68    2.59
  -2  -8   1   10.92    1.83
   2   8  -1   10.54    2.23
   2   8  -1   13.57    2.38
  -2  -8   1   16.13    1.92
   1   8  -1    5.90    1.67
  -1  -8   1    6.45    1.31
   1   8  -1    3.98    1.58
  -1  -8   1    5.00    1.21
   0  -8   1    0.12    0.74
   0   8  -1    0.75    1.08
   0   8  -1    0.86    1.18
   0  -8   1    0.54    0.92
  -1   8  -1    5.74    1.19
  -1   8  -1    2.33    1.19
  -1   8  -1    6.86    1.68
   1  -8   1    5.74    1.33
  -2   8  -1    6.01    1.22
   2  -8   1    6.10    1.41
  -2   8  -1    5.57    1.37
  -3   8  -1   -0.38    0.75
  -3   8  -1    0.09    0.30
   3  -8   1   -0.40    0.93
   4  -8   1   56.33    5.32
  -4   8  -1   50.35    4.83
  -4   8  -1   51.17    5.09
  -5   8  -1    9.99    1.45
   5  -8   1   11.19    2.05
  -5   8  -1   13.19    2.00
   6  -8   1    5.83    1.59
  -6   8  -1    4.62    1.50
  -7   8  -1   22.50    3.00
   7  -8   1   19.01    2.88
  -8   8  -1    2.69    1.54
   8  -8   1    1.43    1.27
  -9   8  -1    7.90    2.15
   9  -8   1    5.26    1.78
  10  -8   1   -1.21    1.03
 -10   8  -1   -0.09    1.51
  11  -8   1    0.67    1.50
 -11   8  -1    2.13    1.87
 -12   8  -1    4.60    2.41
  12  -8   1    5.96    2.06
  -7  -7   1    1.14    1.49
   7   7  -1   -2.48    1.58
  -6  -7   1    0.75    1.24
   6   7  -1    5.58    2.09
  -6  -7   1    1.82    1.88
  -5  -7   1    4.94    1.49
   5   7  -1    5.86    1.79
  -5  -7   1    5.19    2.05
   5   7  -1    5.63    1.98
  -4  -7   1    5.67    1.89
   4   7  -1    5.22    1.88
   4   7  -1    5.97    1.70
  -4  -7   1    5.23    1.43
   3   7  -1    2.24    1.38
   3   7  -1    3.42    1.45
  -3  -7   1    2.16    1.48
  -3  -7   1    5.65    1.26
  -3  -7   1    3.04    0.98
  -2  -7   1    7.87    1.29
  -2  -7   1    4.22    1.17
   2   7  -1    6.91    1.73
   2   7  -1    4.87    1.55
   1   7  -1   54.40    5.56
   1   7  -1   51.85    5.76
  -1  -7   1   62.95    5.38
  -1  -7   1   56.27    5.36
   0  -7   1   11.58    1.63
   0   7  -1    8.31    1.75
   0   7  -1    7.22    1.80
   0  -7   1   11.51    1.56
  -1   7  -1   10.18    1.49
   1  -7   1   10.48    1.60
  -1   7  -1    7.76    1.56
  -2   7  -1   18.42    2.15
  -2   7  -1   14.96    1.94
   3  -7   1    0.90    0.91
  -3   7  -1    1.56    0.81
  -3   7  -1    0.73    0.70
  -4   7  -1  154.66   12.96
   4  -7   1  150.60   13.56
  -4   7  -1  148.52   13.47
   5  -7   1   46.41    4.68
  -5   7  -1   43.88    4.16
   5  -7   1   49.03    4.24
  -5   7  -1   45.99    4.64
   6  -7   1   38.41    3.90
  -6   7  -1   31.55    3.91
   6  -7   1   36.65    3.35
   7  -7   1   -0.38    1.00
  -7   7  -1    1.32    1.24
  -8   7  -1   20.42    3.15
   8  -7   1   24.03    2.38
   8  -7   1   19.54    2.98
  -9   7  -1    0.29    1.39
  -9   7  -1   -0.50    0.81
   9  -7   1    0.55    1.22
  10  -7   1    0.70    1.32
 -10   7  -1   -1.71    1.40
  11  -7   1    2.94    1.58
 -11   7  -1    1.85    1.77
 -12   7  -1   -0.34    1.83
  -8  -6   1   -1.62    1.89
   8   6  -1    2.55    2.05
  -8  -6   1    1.90    1.70
   7   6  -1   -0.61    1.65
  -7  -6   1   -0.59    1.73
  -7  -6   1   -1.27    1.14
  -6  -6   1    2.04    1.31
  -6  -6   1   -1.77    1.34
   6   6  -1    0.15    1.52
  -5  -6   1    0.56    0.97
   5   6  -1   -0.05    1.09
   5   6  -1    2.04    1.46
  -5  -6   1    0.25    1.40
  -4  -6   1   11.76    1.90
  -4  -6   1   12.76    2.40
   4   6  -1    8.05    2.07
   4   6  -1   14.47    2.21
  -3  -6   1   25.97    2.62
  -3  -6   1   17.53    2.80
   3   6  -1   24.55    2.88
   3   6  -1   14.44    2.65
   2   6  -1    9.12    1.84
  -2  -6   1   11.61    2.07
   2   6  -1    8.43    1.83
  -2  -6   1   10.81    1.64
  -2  -6   1   13.21    1.54
  -1  -6   1    4.68    0.98
   1   6  -1    1.89    1.10
   1   6  -1    4.10    1.20
  -1  -6   1    2.10    0.78
   0  -6   1   11.19    1.58
   0   6  -1   12.67    1.95
   0  -6   1   10.70    1.54
   0   6  -1   13.69    1.89
   1  -6   1    2.88    0.87
  -1   6  -1    2.73    0.79
  -1   6  -1    2.57    0.95
  -1   6  -1    1.88    0.77
  -2   6  -1    1.64    0.61
  -2   6  -1    4.70    0.94
   2  -6   1    5.62    1.07
  -3   6  -1   12.75    1.56
   3  -6   1   15.72    1.68
  -3   6  -1   14.10    1.78
   3  -6   1   11.56    1.82
   4  -6   1   61.11    6.11
  -4   6  -1   67.39    5.72
   4  -6   1   64.41    5.74
  -4   6  -1   67.88    6.13
   5  -6   1    2.53    0.60
  -5   6  -1    2.89    1.08
   5  -6   1    1.41    0.91
   6  -6   1   52.22    5.20
   6  -6   1   53.57    4.67
  -6   6  -1   50.75    5.22
   7  -6   1   30.97    2.92
  -7   6  -1   28.79    3.65
   7  -6   1   29.42    2.94
   7  -6   1   35.18    3.68
   8  -6   1    7.36    1.71
  -8   6  -1    3.46    1.08
  -8   6  -1    3.45    1.59
   8  -6   1    7.89    1.17
  -9   6  -1   13.00    1.80
   9  -6   1   12.50    2.36
   9  -6   1   11.07    1.66
  -9   6  -1   10.81    2.37
 -10   6  -1   26.03    3.74
  10  -6   1   23.41    3.40
 -11   6  -1    1.83    1.79
  11  -6   1    1.40    1.44
 -12   6  -1    0.21    1.83
  -9  -5   1   -1.42    1.32
   9   5  -1    4.75    2.31
  -8  -5   1    1.81    1.93
  -8  -5   1    2.05    1.58
   8   5  -1    4.78    2.11
   7   5  -1   -0.24    1.52
  -7  -5   1    0.01    1.58
  -7  -5   1    0.44    1.26
   6   5  -1   -0.54    0.97
  -6  -5   1    1.42    1.15
  -6  -5   1   -1.03    1.34
   6   5  -1    1.08    1.36
  -5  -5   1   36.87    4.62
   5   5  -1   40.41    4.77
  -5  -5   1   44.14    4.42
   5   5  -1   44.94    4.45
  -4  -5   1    2.17    1.02
  -4  -5   1    2.34    1.38
   4   5  -1    3.39    1.19
  -4  -5   1    2.66    0.86
   4   5  -1    0.29    1.08
  -3  -5   1    0.24    1.01
   3   5  -1    0.78    0.94
   3   5  -1    0.38    0.94
  -3  -5   1    0.59    0.76
  -2  -5   1   -0.16    0.56
   2   5  -1    0.10    0.82
   2   5  -1    0.82    0.82
  -2  -5   1   -1.38    0.77
  -1  -5   1   13.39    1.98
  -1  -5   1   14.95    1.56
   1   5  -1   10.15    1.73
   1   5  -1   13.75    1.94
  -1  -5   1   11.74    1.59
   0   5  -1   27.75    3.11
   0  -5   1   32.38    3.10
   0  -5   1   34.02    3.12
  -1   5  -1    2.82    0.75
   1  -5   1    3.03    0.88
  -1   5  -1    4.11    0.82
   1  -5   1    3.20    0.87
  -1   5  -1    2.79    0.87
   2  -5   1   84.80    7.65
   2  -5   1   88.12    7.89
  -2   5  -1   83.45    7.60
  -2   5  -1   91.77    7.87
  -2   5  -1   91.73    7.89
   3  -5   1    1.14    0.69
   3  -5   1    0.10    0.42
  -3   5  -1    0.81    0.63
  -3   5  -1    0.33    0.44
   4  -5   1    2.70    0.92
  -4   5  -1    2.23    0.89
   4  -5   1    2.56    0.57
  -5   5  -1   17.65    2.30
   5  -5   1   20.70    2.32
   5  -5   1   17.61    1.77
  -6   5  -1    0.75    0.93
   6  -5   1   -0.17    0.43
   6  -5   1   -0.23    0.46
   6  -5   1    0.55    0.85
  -7   5  -1    5.13    1.07
   7  -5   1    5.24    0.99
   7  -5   1    4.24    1.37
  -7   5  -1    4.80    1.50
   7  -5   1    5.78    0.98
  -8   5  -1    2.39    1.38
   8  -5   1    0.56    1.13
   8  -5   1    2.82    0.88
  -8   5  -1    1.93    0.91
  -9   5  -1    9.97    1.65
   9  -5   1    9.09    1.54
   9  -5   1    8.35    1.96
  -9   5  -1    9.89    2.17
  10  -5   1    1.13    1.34
 -10   5  -1    1.27    1.55
 -11   5  -1    2.16    1.92
 -12   5  -1    0.26    1.85
   9   4  -1   -0.34    1.64
  -9  -4   1   -0.86    1.37
   8   4  -1    0.39    1.47
  -8  -4   1    0.01    0.96
  -8  -4   1    0.15    1.32
  -7  -4   1    0.26    1.49
  -7  -4   1    1.71    1.23
   7   4  -1    0.18    1.30
   6   4  -1   10.35    2.18
   6   4  -1   10.74    1.62
  -6  -4   1    8.72    2.05
  -6  -4   1    7.87    1.75
   5   4  -1   10.09    2.01
   5   4  -1   11.58    1.67
  -5  -4   1    8.79    1.93
  -5  -4   1   10.55    1.85
   4   4  -1    0.91    1.00
  -4  -4   1    2.07    0.90
  -4  -4   1    0.82    1.04
  -4  -4   1    1.96    0.76
   4   4  -1    1.70    0.86
  -3  -4   1   63.22    6.17
  -3  -4   1   68.94    6.14
   3   4  -1   59.33    6.14
   3   4  -1   71.83    6.31
  -2  -4   1    2.04    0.98
   2   4  -1    2.57    0.90
   2   4  -1    2.12    0.88
  -2  -4   1    2.62    0.75
  -1  -4   1   17.86    2.04
   1   4  -1   21.68    2.37
  -1  -4   1   19.10    2.33
  -1  -4   1   21.65    2.00
   1   4  -1   16.91    2.20
   1   4  -1   21.11    2.12
   0   4  -1   54.22    4.87
   0  -4   1   54.37    4.89
   0   4  -1   50.11    4.91
   0   4  -1   53.18    4.93
   0  -4   1   55.57    4.98
   0  -4   1   57.27    4.95
   0   4  -1   53.38    4.93
   1  -4   1   22.91    2.46
  -1   4  -1   27.99    2.46
  -1   4  -1   24.19    2.45
  -1   4  -1   25.07    2.45
  -1   4  -1   25.00    2.47
  -2   4  -1   89.79    7.54
  -2   4  -1   85.93    7.83
   2  -4   1   90.20    7.82
   2  -4   1   84.85    7.56
  -2   4  -1   94.08    7.87
   2  -4   1   85.05    7.83
  -3   4  -1    1.21    0.66
   3  -4   1    0.22    0.34
  -3   4  -1    0.77    0.34
   3  -4   1    0.56    0.57
   4  -4   1   45.56    3.80
   4  -4   1   43.77    4.16
  -4   4  -1   39.04    4.17
   5  -4   1   16.14    1.91
  -5   4  -1   24.10    2.53
   5  -4   1   23.28    1.98
   5  -4   1   20.10    2.41
  -6   4  -1    1.51    0.70
  -6   4  -1    1.48    0.99
   6  -4   1    3.53    0.76
   6  -4   1    2.08    1.00
  -7   4  -1   31.23    3.23
   7  -4   1   37.48    3.72
  -7   4  -1   27.87    3.71
   7  -4   1   35.59    3.25
   8  -4   1   16.88    2.58
   8  -4   1   18.47    2.10
  -8   4  -1   17.38    2.11
  -8   4  -1   12.30    2.43
  -9   4  -1    7.26    1.50
  -9   4  -1    5.95    1.85
   9  -4   1    8.57    1.54
 -10   4  -1   -2.02    1.25
 -11   4  -1   -1.57    1.42
 -12   4  -1    4.03    2.19
 -10  -3   1    3.38    1.85
  10   3  -1   -0.15    1.77
  -9  -3   1    2.76    1.62
  -9  -3   1   -0.19    1.67
   9   3  -1    1.30    1.68
  -8  -3   1    3.89    1.78
  -8  -3   1    6.28    1.79
   8   3  -1    3.49    1.71
  -7  -3   1    0.78    0.78
  -7  -3   1    6.98    1.66
   7   3  -1    6.98    1.90
   7   3  -1    5.94    1.14
  -6  -3   1    3.71    1.35
   6   3  -1    3.32    1.40
   6   3  -1    4.66    1.02
  -6  -3   1    2.34    1.20
  -5  -3   1    0.74    1.07
   5   3  -1   -0.19    0.90
  -5  -3   1    0.63    0.82
   5   3  -1    0.13    0.63
  -4  -3   1    1.89    0.88
  -4  -3   1    3.09    1.00
   4   3  -1    3.22    1.06
  -4  -3   1    2.18    1.00
  -4  -3   1    3.28    0.80
   4   3  -1    3.06    0.84
   3   3  -1   21.47    2.23
   3   3  -1   20.37    2.42
  -3  -3   1   22.91    2.05
  -3  -3   1   18.05    2.24
  -3  -3   1   18.34    2.35
  -2  -3   1   49.13    4.49
   2   3  -1   57.78    4.64
   2   3  -1   45.17    4.48
   2   3  -1   48.35    4.60
  -2  -3   1   44.52    4.50
   1   3  -1   43.32    4.08
   1   3  -1   43.42    4.18
  -1  -3   1   44.05    4.08
  -1  -3   1   41.66    4.00
  -1  -3   1   44.77    4.06
   1   3  -1   42.63    4.03
   1   3  -1   41.85    4.01
  -1  -3   1   46.44    3.91
   0   3  -1    1.02    0.46
   0  -3   1    0.66    0.61
   0  -3   1    0.72    0.55
   0   3  -1    1.35    0.62
   0  -3   1    2.07    0.52
   0   3  -1    0.95    0.56
   0   3  -1    0.17    0.61
  -1   3  -1   29.71    2.91
   1  -3   1   32.64    2.91
   1  -3   1   31.96    2.85
   1  -3   1   29.00    2.88
  -1   3  -1   31.71    2.84
  -1   3  -1   32.09    2.90
  -2   3  -1   81.35    7.22
   2  -3   1   86.99    7.20
   2  -3   1   79.80    6.87
   2  -3   1   75.13    7.17
  -2   3  -1   82.05    6.87
  -2   3  -1   81.96    7.20
  -3   3  -1   21.04    1.99
   3  -3   1   16.94    1.93
   3  -3   1   17.54    1.60
  -3   3  -1   14.86    1.90
  -4   3  -1   22.97    2.32
   4  -3   1   19.31    1.89
   4  -3   1   19.09    2.25
   5  -3   1   45.61    4.26
   5  -3   1   51.44    4.65
  -5   3  -1   42.31    4.57
  -5   3  -1   51.94    4.33
   6  -3   1    1.54    0.67
  -6   3  -1    3.23    0.81
   6  -3   1    1.70    0.98
  -6   3  -1    2.95    1.08
   7  -3   1   18.12    2.13
   7  -3   1   21.32    2.63
  -7   3  -1   19.02    2.15
  -7   3  -1   15.27    2.50
  -8   3  -1    1.45    0.99
   8  -3   1    4.72    1.19
  -8   3  -1    4.91    1.54
   9  -3   1   12.39    1.97
  -9   3  -1    9.02    2.25
  -9   3  -1   13.50    1.99
 -10   3  -1    4.59    1.90
 -11   3  -1   -0.84    1.51
  10   2  -1    0.90    1.78
 -10  -2   1    2.90    1.79
  -9  -2   1    2.58    1.76
   9   2  -1    1.86    1.61
  -9  -2   1    2.22    1.45
  -8  -2   1   -0.26    1.25
  -8  -2   1   -0.11    1.11
   8   2  -1    2.28    1.41
  -7  -2   1    8.70    1.82
  -7  -2   1    6.56    1.68
   7   2  -1    6.97    1.78
  -6  -2   1   34.27    3.38
   6   2  -1   30.74    3.17
   6   2  -1   26.33    3.53
  -6  -2   1   32.75    3.51
  -6  -2   1   36.27    3.70
  -5  -2   1   29.92    3.34
  -5  -2   1   32.67    3.26
   5   2  -1   28.90    3.43
   5   2  -1   34.20    3.15
  -4  -2   1   -0.06    0.54
   4   2  -1   -0.18    0.43
   4   2  -1   -0.42    0.65
  -4  -2   1    0.26    0.45
  -4  -2   1    1.08    0.59
  -4  -2   1    0.49    0.65
  -3  -2   1    3.32    0.77
   3   2  -1    3.28    0.69
   3   2  -1    2.70    0.88
  -3  -2   1    4.87    0.70
   3   2  -1    4.19    0.97
  -3  -2   1    4.07    0.95
  -3  -2   1    3.38    0.83
   2   2  -1    6.17    0.86
   2   2  -1    6.88    0.98
  -2  -2   1    6.89    1.00
   2   2  -1    4.49    1.00
  -2  -2   1    4.20    0.97
  -2  -2   1    5.25    0.91
   2   2  -1    7.85    1.03
  -1  -2   1  243.10   20.99
   1   2  -1  255.13   21.55
  -1  -2   1  273.86   21.08
   1   2  -1  251.20   20.99
  -1  -2   1  251.52   21.53
   1   2  -1  227.44   21.03
   0  -2   1  484.82   45.54
   0   2  -1  562.73   45.55
   0   2  -1  530.65   45.45
   0   2  -1  523.62   44.45
   0  -2   1  558.30   44.46
   0  -2   1  534.12   45.46
  -1   2  -1   40.99    3.35
   1  -2   1   39.18    3.37
   1  -2   1   37.39    3.50
   1  -2   1   39.56    3.53
  -1   2  -1   36.97    3.53
  -1   2  -1   39.75    3.52
   2  -2   1   15.31    1.28
  -2   2  -1   15.57    1.57
   2  -2   1   14.31    1.53
  -2   2  -1   13.74    1.56
   2  -2   1   10.64    1.48
  -3   2  -1  121.44   10.62
  -3   2  -1  119.68   10.61
   3  -2   1  117.96   10.59
   3  -2   1  122.59   10.19
   4  -2   1   14.39    1.95
  -4   2  -1   18.63    2.06
   4  -2   1   17.68    1.71
  -4   2  -1   16.34    1.75
   5  -2   1    0.48    0.67
  -5   2  -1   -0.14    0.72
   5  -2   1    1.05    0.58
  -5   2  -1    0.55    0.51
  -6   2  -1    4.19    1.25
  -6   2  -1    2.63    0.87
   6  -2   1    4.84    1.24
   6  -2   1    2.86    0.84
  -7   2  -1    8.80    1.80
  -7   2  -1    8.45    1.47
   7  -2   1    6.82    1.36
  -8   2  -1    1.16    1.22
   8  -2   1    1.65    1.00
  -8   2  -1    1.03    0.93
  -9   2  -1   -1.15    1.02
   9  -2   1    0.27    1.02
  -9   2  -1    0.41    1.15
 -10   2  -1    1.80    1.64
 -11   2  -1    0.06    1.58
  11   1  -1   -1.04    1.68
 -11  -1   1    0.53    1.70
 -10  -1   1    5.08    1.89
  10   1  -1   -0.50    1.57
  -9  -1   1    3.50    1.61
  -9  -1   1    5.74    1.80
   9   1  -1    5.73    1.79
  -8  -1   1   26.40    3.36
  -8  -1   1   23.29    3.07
   8   1  -1   25.90    3.33
   7   1  -1    6.48    1.61
  -7  -1   1    5.64    1.51
  -7  -1   1    9.90    1.83
   6   1  -1   10.83    1.82
  -6  -1   1   11.05    1.84
  -6  -1   1    7.71    1.61
  -6  -1   1   12.36    1.48
  -5  -1   1   46.29    4.28
   5   1  -1   43.63    4.22
  -5  -1   1   45.52    4.27
  -5  -1   1   40.56    4.40
   5   1  -1   46.33    4.38
  -5  -1   1   50.43    4.34
  -4  -1   1    3.06    0.66
  -4  -1   1    4.82    0.93
   4   1  -1    3.88    0.79
  -4  -1   1    3.19    0.77
   4   1  -1    4.22    0.93
   4   1  -1    3.54    0.62
  -4  -1   1    3.86    0.94
  -3  -1   1    3.95    0.66
  -3  -1   1    5.83    0.83
  -3  -1   1    5.64    0.67
  -3  -1   1    2.80    0.75
   3   1  -1    3.72    0.80
  -3  -1   1    4.60    0.85
   3   1  -1    3.92    0.77
   3   1  -1    2.96    0.56
  -2  -1   1    0.67    0.43
   2   1  -1    0.47    0.49
   2   1  -1    1.33    0.55
   2   1  -1    1.08    0.33
   2   1  -1    0.13    0.42
  -2  -1   1    1.15    0.38
  -2  -1   1    1.04    0.32
  -2  -1   1    0.00    0.20
  -2  -1   1    0.22    0.42
  -1  -1   1    7.31    0.82
   1   1  -1    7.38    0.80
   1   1  -1    6.96    0.79
  -1  -1   1    8.30    0.81
   1   1  -1    5.35    0.78
   0  -1   1   22.41    2.07
   0  -1   1   23.01    1.96
   0   1  -1   23.07    2.01
   0   1  -1   23.40    1.96
   0   1  -1   20.92    2.05
   0   1  -1   22.99    2.06
   1  -1   1   98.09    8.46
  -1   1  -1   98.54    8.46
   1  -1   1   98.21    8.46
  -1   1  -1   93.73    8.46
  -2   1  -1  482.91   42.63
  -2   1  -1  496.21   40.55
  -2   1  -1  464.20   40.40
  -2   1  -1  469.63   41.64
   2  -1   1  525.71   41.64
  -2   1  -1  488.44   41.62
   2  -1   1  483.48   40.56
   2  -1   1  478.16   41.64
   3  -1   1   33.83    2.95
  -3   1  -1   32.95    2.94
   3  -1   1   32.62    3.15
  -3   1  -1   30.19    3.14
  -3   1  -1   33.20    3.16
  -4   1  -1    6.74    1.14
   4  -1   1    9.11    1.13
  -4   1  -1    6.96    1.30
  -4   1  -1    9.29    1.11
  -5   1  -1  191.09   17.04
  -5   1  -1  201.62   17.69
   5  -1   1  211.36   17.16
  -6   1  -1    7.42    1.30
  -6   1  -1    7.78    1.54
   6  -1   1    5.64    1.26
  -7   1  -1    0.20    1.02
   7  -1   1    0.78    0.92
  -7   1  -1    0.30    0.85
  -8   1  -1    0.66    1.16
  -8   1  -1    1.25    1.11
   8  -1   1    0.20    0.98
   9  -1   1    0.02    1.19
  -9   1  -1    0.69    1.29
  -9   1  -1    1.86    1.45
 -10   1  -1    3.26    1.75
 -11   1  -1   -1.65    1.50
  11   0  -1   -1.06    1.46
 -11   0   1   -1.03    1.32
 -10   0   1    7.26    2.05
  10   0  -1    3.51    1.79
  -9   0   1    1.94    1.42
  -9   0   1    4.63    1.58
   9   0  -1    3.37    1.54
   8   0  -1    1.67    1.19
  -8   0   1    2.54    1.29
  -8   0   1    1.16    1.12
   7   0  -1    1.16    1.03
  -7   0   1    3.56    0.86
  -7   0   1    2.44    1.15
  -7   0   1    1.05    0.93
  -6   0   1    2.09    0.99
   6   0  -1    3.01    1.02
  -6   0   1    1.83    0.85
  -6   0   1    3.50    0.74
   5   0  -1    6.43    1.28
  -5   0   1    8.63    1.43
  -5   0   1    7.70    1.28
  -5   0   1    7.71    1.19
   5   0  -1    9.65    1.29
  -5   0   1    8.94    1.08
   5   0  -1   10.33    1.16
   4   0  -1    9.52    1.17
  -4   0   1    9.02    0.99
  -4   0   1    9.94    1.24
   4   0  -1    6.28    1.15
   4   0  -1    8.23    1.02
  -4   0   1    8.88    1.10
  -4   0   1    8.38    1.15
  -4   0   1    7.95    1.29
  -3   0   1  111.85    9.67
  -3   0   1  115.36   10.11
   3   0  -1  116.13    9.65
   3   0  -1  117.43    9.96
   3   0  -1  103.22    9.78
  -3   0   1  109.27    9.96
  -3   0   1  116.50    9.80
  -3   0   1  125.69   10.09
   3   0  -1  117.58   10.09
  -2   0   1   37.14    3.20
   2   0  -1   36.67    3.11
  -2   0   1   37.43    3.13
   2   0  -1   37.68    3.29
   2   0  -1   35.55    3.21
  -2   0   1   36.67    3.22
   2   0  -1   33.01    3.18
  -2   0   1   35.63    3.22
  -1   0   1    0.70    0.14
   1   0  -1    1.04    0.23
  -1   0   1    0.79    0.23
   1   0  -1    1.12    0.25
  -1   0   1    1.43    0.27
   1   0  -1    1.16    0.16
   0   0  -1   16.25    1.38
   0   0  -1   15.59    1.42
   0   0  -1   15.71    1.49
   0   0  -1   15.89    1.41
  -1   0  -1    4.62    0.61
  -1   0  -1    4.75    0.61
   1   0   1    3.74    0.59
   1   0   1    5.14    0.64
   1   0   1    5.17    0.66
  -1   0  -1    5.63    0.67
  -1   0  -1    4.53    0.62
   1   0   1    4.90    0.62
  -2   0  -1  955.71   82.36
  -2   0  -1  936.10   82.28
  -2   0  -1  999.97   80.36
   2   0   1  972.15   82.36
  -2   0  -1  987.01   79.99
   2   0   1  953.22   84.37
   2   0   1  906.85   80.36
   2   0   1 1000.00   79.98
   3   0   1    1.19    0.44
  -3   0  -1    0.09    0.48
   3   0   1   -0.33    0.39
  -3   0  -1   -0.11    0.53
  -3   0  -1    0.98    0.48
   3   0   1    0.38    0.47
  -3   0  -1    0.51    0.51
  -3   0  -1    0.19    0.40
  -4   0  -1   60.71    5.73
   4   0   1   66.51    5.98
  -4   0  -1   61.43    5.94
  -4   0  -1   68.05    6.03
  -5   0  -1    3.50    1.07
  -5   0  -1    1.29    0.63
   5   0   1    1.75    0.67
  -6   0  -1    2.07    1.06
   6   0   1    1.20    0.78
  -6   0  -1   -0.04    0.38
  -7   0  -1   22.08    2.83
  -7   0  -1   20.09    2.57
   7   0   1   18.18    2.58
  -8   0  -1    0.37    1.15
  -8   0  -1    1.57    1.25
   8   0   1    0.17    1.09
   9   0   1   -0.46    1.20
  -9   0  -1    1.59    1.51
  -9   0  -1    1.57    1.40
 -10   0  -1    0.49    1.47
 -12   1   1    1.22    1.91
  11  -1  -1    0.06    0.92
 -11   1   1    4.49    1.86
  10  -1  -1    5.08    1.62
 -10   1   1    5.70    1.87
   9  -1  -1    0.50    1.13
  -9   1   1   -0.78    0.96
  -9   1   1   -0.20    1.12
  -8   1   1   11.27    1.70
  -8   1   1   10.56    2.05
   8  -1  -1    8.95    1.80
   7  -1  -1   -0.97    0.72
  -7   1   1    0.63    0.61
  -7   1   1    0.21    0.75
  -7   1   1    1.00    0.98
   7  -1  -1   -0.24    0.79
  -6   1   1    9.75    1.16
  -6   1   1    4.28    1.30
   6  -1  -1   10.06    1.50
  -6   1   1    9.59    1.23
   6  -1  -1    8.20    1.37
  -5   1   1   33.03    3.57
   5  -1  -1   37.77    3.48
   5  -1  -1   34.24    3.51
   5  -1  -1   38.25    3.28
  -5   1   1   38.33    3.43
  -5   1   1   35.25    3.30
   4  -1  -1    4.05    0.77
  -4   1   1    2.42    0.78
  -4   1   1    4.27    0.86
   4  -1  -1    4.34    0.83
   4  -1  -1    4.97    0.61
  -4   1   1    3.94    0.60
  -4   1   1    4.67    0.64
   3  -1  -1   73.25    6.31
  -3   1   1   70.22    6.51
   3  -1  -1   73.03    6.53
  -3   1   1   72.58    6.47
   3  -1  -1   72.13    6.46
  -3   1   1   75.46    6.16
  -2   1   1    2.46    0.51
   2  -1  -1    2.82    0.51
  -2   1   1    3.53    0.57
   2  -1  -1    3.53    0.55
  -1   1   1   69.81    5.99
  -1   1   1   69.11    6.31
  -1   1   1   73.01    6.11
   1  -1  -1   70.68    6.31
  -1   1   1   68.66    5.94
   1  -1  -1   71.96    5.95
   1  -1  -1   74.35    6.11
   1  -1  -1   69.04    6.19
   1  -1  -1   69.53    5.99
   0  -1  -1   12.64    1.03
   0  -1  -1   11.66    1.18
   0   1   1    9.91    1.11
   0  -1  -1   11.14    1.14
   0   1   1   10.73    1.02
   0   1   1   11.16    1.18
   0   1   1   11.38    1.14
   0  -1  -1   10.14    1.12
   1   1   1  189.91   17.14
  -1  -1  -1  198.04   17.15
  -1  -1  -1  204.95   16.41
   1   1   1  199.44   16.70
  -1  -1  -1  185.39   16.28
   1   1   1  186.34   16.40
   1   1   1  193.67   16.29
   2   1   1   60.86    5.54
   2   1   1   61.20    5.72
  -2  -1  -1   62.71    5.53
   2   1   1   61.88    5.61
  -2  -1  -1   59.36    5.59
  -2  -1  -1   68.44    5.53
   2   1   1   64.53    5.51
  -3  -1  -1   30.84    2.90
  -3  -1  -1   29.72    2.89
  -3  -1  -1   31.31    2.96
  -3  -1  -1   27.54    2.91
   3   1   1   29.20    2.92
   3   1   1   28.71    2.89
  -3  -1  -1   28.66    2.89
  -4  -1  -1  203.44   18.06
  -4  -1  -1  208.50   17.59
   4   1   1  202.05   18.40
   4   1   1  213.06   17.69
  -5  -1  -1   27.89    2.89
   5   1   1   23.92    2.67
   5   1   1   20.37    2.74
  -5  -1  -1   29.30    2.97
  -6  -1  -1    2.35    1.10
   6   1   1    2.13    1.10
   6   1   1    1.87    0.94
  -6  -1  -1    2.30    1.20
   7   1   1    5.23    1.45
  -7  -1  -1    0.69    0.80
  -7  -1  -1    5.19    1.45
   8   1   1   16.76    2.57
  -8  -1  -1    9.48    2.20
  -8  -1  -1   17.05    2.54
   9   1   1    0.79    0.84
  -9  -1  -1   -2.15    1.37
  -9  -1  -1   -0.38    1.31
 -10  -1  -1    0.43    1.52
 -12   2   1    1.52    1.76
  11  -2  -1    9.70    2.22
 -11   2   1   11.78    2.56
 -10   2   1    2.35    1.61
  10  -2  -1    3.85    1.44
  -9   2   1    4.13    1.52
   9  -2  -1    1.68    0.87
  -9   2   1    4.50    1.25
  -8   2   1   -0.13    1.01
   8  -2  -1    0.03    0.38
  -8   2   1    0.26    0.77
   8  -2  -1    0.13    0.92
  -7   2   1   52.61    5.47
   7  -2  -1   55.47    5.38
  -7   2   1   55.04    5.00
  -7   2   1   58.69    5.27
  -6   2   1   10.55    1.70
  -6   2   1   11.73    1.33
  -6   2   1   10.83    1.26
   6  -2  -1    8.64    1.54
   5  -2  -1    0.21    0.35
  -5   2   1    1.23    0.42
  -5   2   1    1.00    0.71
   5  -2  -1    0.62    0.64
  -4   2   1    6.45    0.71
   4  -2  -1    8.44    1.13
  -4   2   1    8.67    1.14
   4  -2  -1    5.00    0.87
  -4   2   1    6.82    1.07
  -3   2   1   65.81    6.28
   3  -2  -1   70.23    6.31
  -3   2   1   73.18    6.34
   3  -2  -1   74.10    6.30
   2  -2  -1   86.25    7.83
  -2   2   1   96.00    7.86
  -2   2   1   88.01    7.52
   2  -2  -1   88.95    7.57
   2  -2  -1   87.52    7.73
  -2   2   1   88.80    7.57
   1  -2  -1   17.16    1.61
  -1   2   1   17.36    1.76
   1  -2  -1   18.38    1.76
   1  -2  -1   16.64    1.46
   1  -2  -1   16.58    1.57
  -1   2   1   16.42    1.55
   1  -2  -1   11.16    1.62
  -1   2   1   16.57    1.46
  -1   2   1   16.03    1.60
   0  -2  -1   47.11    4.31
   0  -2  -1   49.98    4.28
   0   2   1   46.04    4.26
   0   2   1   47.86    4.29
   0  -2  -1   47.52    4.18
   0   2   1   48.70    4.47
   0   2   1   48.62    4.19
   0  -2  -1   47.52    4.47
  -1  -2  -1    9.01    1.02
  -1  -2  -1    7.39    1.24
   1   2   1    7.36    1.15
  -1  -2  -1    8.71    1.21
   1   2   1    8.85    1.21
   1   2   1   12.31    1.12
   1   2   1    7.35    1.26
  -1  -2  -1    8.58    1.20
   2   2   1   10.01    1.22
  -2  -2  -1    8.08    1.25
   2   2   1    7.92    1.29
   2   2   1    6.93    1.12
  -2  -2  -1   10.21    1.14
  -2  -2  -1    5.84    1.08
  -3  -2  -1   92.44    7.85
  -3  -2  -1   88.71    7.92
   3   2   1   86.41    7.86
   3   2   1   85.85    8.08
  -4  -2  -1    1.57    0.99
   4   2   1    1.95    0.97
   4   2   1    1.96    0.82
  -4  -2  -1    2.09    0.87
  -5  -2  -1    1.15    0.94
   5   2   1    2.08    0.89
  -5  -2  -1    3.02    1.20
   5   2   1    1.61    1.04
   6   2   1   19.36    2.81
   6   2   1   22.17    2.55
  -6  -2  -1   18.16    2.80
  -6  -2  -1   21.87    2.76
  -7  -2  -1    0.59    1.35
  -7  -2  -1    3.73    1.37
   7   2   1    4.12    1.54
  -8  -2  -1    0.87    1.38
  -8  -2  -1   -0.88    1.10
   8   2   1    1.46    1.43
   9   2   1    2.67    1.74
  -9  -2  -1    4.91    1.80
  -9  -2  -1    2.51    1.74
 -12   3   1   -1.84    1.50
 -11   3   1   -0.49    1.42
  11  -3  -1    1.74    1.31
  10  -3  -1    7.12    1.67
  10  -3  -1    5.54    1.71
 -10   3   1    6.37    1.90
   9  -3  -1    8.38    1.63
  -9   3   1    7.81    1.32
  -9   3   1    4.93    1.63
   9  -3  -1    5.53    1.53
   8  -3  -1   31.79    3.44
   8  -3  -1   28.69    3.17
  -8   3   1   28.69    2.86
  -8   3   1   27.67    3.49
  -7   3   1    0.47    0.55
   7  -3  -1    0.46    0.89
  -7   3   1    0.08    0.82
   7  -3  -1    1.07    0.72
  -7   3   1    0.22    0.53
   6  -3  -1    3.37    0.85
  -6   3   1    3.64    1.03
  -6   3   1    4.58    0.68
   6  -3  -1    5.03    1.16
  -5   3   1  170.12   15.14
   5  -3  -1  174.83   15.13
   4  -3  -1   10.87    1.57
  -4   3   1   15.30    1.64
   4  -3  -1   13.70    1.44
  -4   3   1   12.39    1.64
  -3   3   1   16.60    1.76
  -3   3   1   19.71    1.98
   3  -3  -1   17.47    1.76
   3  -3  -1   16.78    1.68
   3  -3  -1   16.90    1.91
  -3   3   1   16.54    1.69
  -2   3   1   39.19    3.55
   2  -3  -1   38.04    3.68
   2  -3  -1   38.08    3.46
   2  -3  -1   40.75    3.52
   2  -3  -1   36.44    3.45
  -2   3   1   37.24    3.46
  -2   3   1   42.43    3.69
  -2   3   1   39.02    3.47
  -1   3   1   21.75    1.99
  -1   3   1   23.11    2.28
   1  -3  -1   20.95    2.24
   1  -3  -1   20.42    2.24
  -1   3   1   22.49    2.18
   1  -3  -1   24.09    2.20
  -1   3   1   21.76    2.35
  -1   3   1   21.50    1.99
   0   3   1   69.92    5.86
   0  -3  -1   68.89    5.89
   0  -3  -1   65.26    6.11
   0   3   1   59.44    5.84
   0   3   1   60.56    6.09
   0  -3  -1   64.93    5.82
   0  -3  -1   68.87    5.73
   0   3   1   64.61    5.72
   1   3   1    6.57    1.24
  -1  -3  -1    8.00    1.26
  -1  -3  -1    7.30    1.20
   1   3   1    5.83    1.14
  -1  -3  -1    6.28    0.90
   1   3   1    8.29    1.01
   2   3   1   62.92    5.65
   2   3   1   56.48    5.71
  -2  -3  -1   64.40    5.50
  -2  -3  -1   57.97    5.56
  -3  -3  -1   19.01    2.08
   3   3   1   16.18    2.26
  -3  -3  -1   17.25    2.26
   3   3   1   17.05    2.13
  -4  -3  -1    0.08    1.00
   4   3   1    0.58    0.90
  -4  -3  -1    0.11    0.73
   4   3   1   -0.01    0.74
  -5  -3  -1   29.82    3.37
   5   3   1   27.68    3.28
  -5  -3  -1   19.33    2.85
   5   3   1   28.15    3.02
   6   3   1   19.50    2.40
   6   3   1   15.79    2.63
  -6  -3  -1   14.30    2.60
  -6  -3  -1   16.35    2.45
  -7  -3  -1    8.88    2.20
   7   3   1    7.97    1.68
  -7  -3  -1    8.37    1.88
   7   3   1    6.17    1.88
  -8  -3  -1   -1.12    1.57
   8   3   1    1.08    1.60
  -8  -3  -1    0.15    1.29
   9   3   1    1.10    1.78
  -9  -3  -1   -0.15    1.47
 -12   4   1    3.38    2.01
  11  -4  -1    1.59    1.29
  11  -4  -1   -0.61    1.25
 -11   4   1    2.96    1.70
  10  -4  -1    1.15    1.05
  10  -4  -1   -0.46    1.04
 -10   4   1    1.64    1.36
   9  -4  -1   11.05    1.78
  -9   4   1    6.85    1.89
   9  -4  -1   12.26    2.05
  -9   4   1   10.44    1.43
   8  -4  -1    4.64    1.16
  -8   4   1    5.16    1.46
   8  -4  -1    2.24    1.26
  -8   4   1    5.76    0.94
   7  -4  -1    2.91    1.05
   7  -4  -1    1.24    0.70
  -7   4   1    1.88    1.02
  -7   4   1    1.50    0.56
  -6   4   1   12.33    1.90
   6  -4  -1   16.86    2.04
   5  -4  -1   26.47    2.46
   5  -4  -1   26.77    2.73
  -5   4   1   21.86    2.68
   4  -4  -1   15.43    1.91
   4  -4  -1   15.01    1.63
  -4   4   1   16.07    1.80
   3  -4  -1  118.64   10.04
  -3   4   1  122.36   10.45
   3  -4  -1  111.40   10.42
  -3   4   1  113.21   10.26
   3  -4  -1  123.76   10.26
  -3   4   1  117.53   10.05
  -3   4   1  115.84   10.04
   2  -4  -1    1.49    0.77
  -2   4   1    1.40    0.85
  -2   4   1    1.67    0.75
   2  -4  -1    1.77    0.62
  -2   4   1    1.27    0.46
  -2   4   1    1.17    0.58
   2  -4  -1    2.41    0.46
  -2   4   1    2.73    0.78
   2  -4  -1    2.05    0.74
   1  -4  -1   22.37    2.42
  -1   4   1   23.21    2.16
  -1   4   1   19.27    2.60
  -1   4   1   26.19    2.45
  -1   4   1   23.37    2.16
   1  -4  -1   24.48    2.42
  -1   4   1   21.51    2.49
   1  -4  -1   25.33    2.52
   0   4   1   59.39    6.02
   0  -4  -1   62.41    5.74
   0  -4  -1   63.07    5.58
   0   4   1   59.47    5.78
   0   4   1   67.73    5.60
  -1  -4  -1    0.19    0.75
   1   4   1   -0.48    0.51
  -1  -4  -1    0.46    0.45
   1   4   1   -0.04    0.72
   1   4   1    0.67    0.76
   2   4   1   19.24    2.49
   2   4   1   19.36    2.36
  -2  -4  -1   21.06    2.49
  -2  -4  -1   17.39    2.02
  -3  -4  -1    3.50    1.26
  -3  -4  -1    4.57    1.04
   3   4   1    4.74    1.22
   3   4   1    3.61    1.27
   4   4   1    3.49    1.15
  -4  -4  -1    3.21    1.03
   4   4   1    1.35    1.14
  -4  -4  -1    0.86    1.20
  -5  -4  -1   17.23    2.27
   5   4   1   13.60    2.18
  -5  -4  -1   17.13    2.62
   5   4   1   11.14    2.28
   6   4   1   -0.98    1.16
  -6  -4  -1    4.74    1.40
   6   4   1    2.99    1.30
  -6  -4  -1    2.65    1.61
  -7  -4  -1    9.12    2.40
  -7  -4  -1    7.25    1.92
   7   4   1    6.22    2.07
   8   4   1    8.02    2.42
  -8  -4  -1   10.69    2.61
  -8  -4  -1    6.30    1.97
 -13   5   1   -0.07    1.84
 -12   5   1    2.43    1.86
  12  -5  -1    1.11    1.50
  11  -5  -1    7.71    1.96
 -11   5   1    8.29    2.26
  11  -5  -1   10.27    1.93
  10  -5  -1    0.47    0.96
  10  -5  -1    0.49    1.07
 -10   5   1   -0.43    1.17
  -9   5   1    2.83    1.35
   9  -5  -1    2.54    1.07
  -9   5   1    2.73    0.81
   9  -5  -1    1.04    1.15
   8  -5  -1   28.37    2.97
  -8   5   1   25.59    3.42
  -8   5   1   33.24    2.80
   8  -5  -1   24.75    3.32
   7  -5  -1   44.12    4.34
  -7   5   1   40.25    4.32
  -6   5   1   14.44    2.11
   6  -5  -1   18.69    2.25
   5  -5  -1    1.81    0.59
   5  -5  -1    0.40    0.78
  -5   5   1   -0.16    0.67
  -4   5   1   20.54    2.03
   4  -5  -1   19.50    2.00
  -4   5   1   22.27    2.12
   4  -5  -1   15.97    2.27
   3  -5  -1  272.24   23.10
  -3   5   1  264.93   23.06
   3  -5  -1  283.54   23.57
   3  -5  -1  256.70   23.78
  -3   5   1  279.86   23.11
  -3   5   1  280.86   23.60
  -2   5   1  276.42   24.04
  -2   5   1  286.93   24.30
   2  -5  -1  282.42   23.66
  -2   5   1  276.42   24.06
  -2   5   1  266.36   25.00
  -2   5   1  286.65   23.69
   2  -5  -1  284.79   24.32
  -1   5   1   45.88    4.02
   1  -5  -1   43.97    4.28
  -1   5   1   43.72    4.01
  -1   5   1   42.65    4.55
  -1   5   1   42.88    4.23
   1  -5  -1   47.34    4.33
   0   5   1   15.21    2.12
   0  -5  -1   14.49    2.05
   0  -5  -1   13.66    1.55
   0   5   1   17.48    2.22
   0   5   1   15.89    1.66
   1   5   1   16.03    1.79
  -1  -5  -1   16.88    2.22
  -1  -5  -1   12.20    1.57
   1   5   1   14.50    2.12
   1   5   1   15.25    2.16
  -2  -5  -1    4.39    0.97
  -2  -5  -1    5.76    1.55
   2   5   1    4.94    1.34
   2   5   1    4.21    1.32
   3   5   1    2.27    1.26
   3   5   1    2.70    1.17
  -3  -5  -1    1.28    1.30
  -3  -5  -1    1.00    0.79
  -4  -5  -1    0.63    0.89
   4   5   1    0.55    1.17
   4   5   1   -0.36    1.02
  -4  -5  -1   -0.40    1.21
  -5  -5  -1    1.40    1.04
   5   5   1    0.90    1.32
  -5  -5  -1    1.21    1.52
   5   5   1    5.59    1.51
  -6  -5  -1   -1.07    0.97
  -6  -5  -1   -0.65    1.56
   6   5   1    0.17    1.30
   6   5   1    0.48    1.35
   7   5   1    3.60    1.94
  -7  -5  -1    4.83    1.72
  -7  -5  -1    5.53    2.25
  -8  -5  -1    1.57    2.13
   8   5   1    2.00    1.96
 -13   6   1    0.31    1.93
  13  -6  -1   -1.01    1.33
  12  -6  -1    2.16    1.56
 -12   6   1    0.69    1.73
  11  -6  -1    0.28    1.09
 -11   6   1   -1.72    1.25
  11  -6  -1   -0.24    1.16
 -10   6   1   17.08    2.93
  10  -6  -1   19.48    2.85
  10  -6  -1   17.34    2.33
  -9   6   1    4.00    1.50
   9  -6  -1    2.45    1.00
   9  -6  -1    3.70    1.41
  -9   6   1    3.07    0.84
  -8   6   1    1.33    1.06
   8  -6  -1    0.95    1.10
  -7   6   1   26.36    2.97
   7  -6  -1   19.75    2.80
   6  -6  -1    8.88    1.64
  -6   6   1    7.74    1.50
  -5   6   1   12.00    1.80
   5  -6  -1   15.68    2.09
  -5   6   1   14.80    1.67
  -4   6   1    9.35    1.34
   4  -6  -1    6.98    1.51
  -4   6   1    9.87    1.35
   3  -6  -1    8.54    1.69
  -3   6   1   11.09    1.38
   3  -6  -1   11.69    1.29
  -3   6   1    9.58    1.49
  -2   6   1    0.60    0.48
  -2   6   1   -0.17    0.89
  -2   6   1   -0.39    0.63
   2  -6  -1    2.36    0.98
   2  -6  -1   -0.42    0.75
  -2   6   1    0.34    0.51
  -1   6   1  118.21    9.78
  -1   6   1  110.66    9.76
  -1   6   1  109.08   10.47
   1  -6  -1  106.06    9.89
  -1   6   1  109.03    9.92
   0   6   1   95.10    8.54
   0  -6  -1   86.69    8.49
   0  -6  -1   92.19    8.27
   0   6   1  101.00    9.01
   0   6   1   97.12    8.33
   0  -6  -1   91.97    8.52
  -1  -6  -1    4.37    1.47
   1   6   1    6.32    1.55
  -1  -6  -1    7.33    1.06
   1   6   1    1.81    1.31
  -2  -6  -1    5.91    1.75
   2   6   1    6.93    1.65
  -2  -6  -1    5.17    1.09
   2   6   1    6.05    1.65
   3   6   1   24.76    3.28
  -3  -6  -1   20.64    3.22
  -3  -6  -1   25.71    2.72
   3   6   1   20.04    3.05
   4   6   1    2.96    1.67
  -4  -6  -1   14.66    2.63
  -4  -6  -1   10.63    1.72
   4   6   1    8.41    1.96
  -5  -6  -1    6.42    2.13
   5   6   1    5.73    1.80
   5   6   1    3.40    1.69
  -5  -6  -1    4.92    1.51
  -6  -6  -1    3.70    1.54
   6   6   1    4.51    1.93
  -6  -6  -1    1.99    1.90
   7   6   1   -0.17    1.65
  -7  -6  -1   -0.08    2.10
  13  -7  -1    1.25    1.52
 -13   7   1   -1.43    1.70
  12  -7  -1    7.11    1.96
 -12   7   1    5.47    2.25
 -11   7   1    4.05    1.93
  11  -7  -1    2.07    1.37
 -10   7   1    0.22    1.34
  10  -7  -1    0.65    0.91
  10  -7  -1    1.84    1.31
   9  -7  -1    5.12    1.54
   9  -7  -1    2.48    0.96
  -9   7   1    3.15    1.46
  -8   7   1   20.19    2.79
   8  -7  -1   16.43    2.63
  -7   7   1   -0.09    1.02
   7  -7  -1    0.55    1.02
  -6   7   1    8.20    1.38
   6  -7  -1   14.55    2.08
  -6   7   1   12.99    1.89
  -5   7   1   65.39    5.88
   5  -7  -1   64.76    6.32
   4  -7  -1    2.55    1.16
  -4   7   1    1.68    0.82
  -4   7   1    2.18    0.86
  -3   7   1    1.02    0.60
  -3   7   1    0.74    0.79
   3  -7  -1    1.25    1.05
  -3   7   1    1.29    0.70
  -3   7   1    0.40    1.01
   2  -7  -1    1.90    1.03
  -2   7   1    1.27    0.93
  -2   7   1    3.13    1.30
  -2   7   1    0.00    0.54
  -2   7   1    1.40    0.59
  -1   7   1    2.72    1.40
  -1   7   1    7.30    1.05
  -1   7   1    6.73    1.52
  -1   7   1    5.38    0.96
   1  -7  -1    3.50    1.38
   0  -7  -1   38.48    4.14
   0  -7  -1   42.94    4.53
   0  -7  -1   43.44    3.92
   0   7   1   45.42    4.39
   0   7   1   37.21    4.62
  -1  -7  -1    0.22    0.63
   1   7   1   -0.42    1.19
  -1  -7  -1    0.91    1.22
   1   7   1    0.52    1.12
   2   7   1    8.67    1.94
   2   7   1   10.33    2.09
  -2  -7  -1    9.42    1.48
  -2  -7  -1    6.47    1.96
   3   7   1    2.72    1.52
  -3  -7  -1    1.46    1.48
  -3  -7  -1    2.58    1.02
   3   7   1    3.00    1.58
   4   7   1    0.60    1.44
  -4  -7  -1   -0.90    0.82
  -4  -7  -1    1.22    1.72
   4   7   1    1.11    1.45
  -5  -7  -1    5.17    2.22
   5   7   1    3.03    1.85
   5   7   1    5.48    1.97
   6   7   1    2.21    1.79
  -6  -7  -1    4.22    2.28
 -13   8   1   -1.87    1.68
  13  -8  -1   -1.11    1.31
  12  -8  -1    0.33    1.27
 -12   8   1    3.48    2.09
 -11   8   1   -0.84    1.41
  11  -8  -1   -0.77    1.19
 -10   8   1   29.48    3.69
  10  -8  -1   20.90    3.23
  10  -8  -1   23.92    2.77
  -9   8   1    3.32    1.55
   9  -8  -1    1.73    1.37
   8  -8  -1    1.46    1.34
  -8   8   1    0.07    1.29
  -7   8   1    1.07    1.19
   7  -8  -1   -0.84    1.10
  -6   8   1    0.91    0.96
   6  -8  -1    1.08    1.23
  -6   8   1    0.60    0.73
  -5   8   1   26.14    2.63
  -5   8   1   20.13    2.43
   5  -8  -1   15.69    2.71
  -4   8   1    3.91    1.06
  -4   8   1    2.80    1.05
   4  -8  -1    4.78    1.44
   3  -8  -1   48.92    5.12
  -3   8   1   53.50    4.78
  -3   8   1   49.35    4.93
  -3   8   1   49.10    5.40
   2  -8  -1    6.96    1.55
  -2   8   1    6.51    1.56
  -2   8   1    5.60    1.06
  -2   8   1    3.67    1.57
  -1   8   1    3.53    1.48
  -1   8   1    0.57    0.62
   1  -8  -1   -1.40    0.78
   1  -8  -1   -0.60    1.02
  -1   8   1   -0.26    1.04
   0  -8  -1    3.56    0.91
   0  -8  -1    3.99    1.57
   0   8   1    2.56    1.52
   0   8   1    3.87    1.55
   0  -8  -1    4.74    1.33
  -1  -8  -1    4.83    1.30
  -1  -8  -1    1.61    1.48
   1   8   1    1.66    1.31
   1   8   1   -0.66    1.20
  -1  -8  -1    2.22    0.84
  -2  -8  -1   33.87    3.57
  -2  -8  -1   38.80    3.87
  -2  -8  -1   28.41    4.26
   2   8   1   41.82    4.52
   2   8   1   33.07    4.37
   3   8   1    8.09    2.10
  -3  -8  -1    5.85    2.14
   3   8   1    4.07    1.79
   4   8   1   -1.23    1.58
  -4  -8  -1   -1.74    1.56
   4   8   1   -0.74    1.45
  -5  -8  -1    2.87    2.16
   5   8   1    0.86    1.81
  13  -9  -1    5.63    2.06
 -13   9   1   11.78    3.03
 -12   9   1    5.94    2.42
  12  -9  -1    8.37    2.23
  11  -9  -1    0.23    1.30
 -11   9   1   -1.97    1.45
  10  -9  -1    0.67    1.35
 -10   9   1    0.51    1.48
  -9   9   1    8.85    2.17
   9  -9  -1    9.98    2.21
   8  -9  -1   11.87    2.36
  -8   9   1   10.49    2.17
  -7   9   1   -0.66    1.07
  -7   9   1    0.18    0.78
   7  -9  -1    0.50    1.34
  -6   9   1    0.19    0.85
   6  -9  -1   -0.01    1.19
  -6   9   1    1.18    1.11
   5  -9  -1   15.96    2.70
  -5   9   1   16.64    2.31
  -5   9   1   18.16    2.35
  -4   9   1    4.45    1.33
   4  -9  -1    2.77    1.36
  -4   9   1    4.40    1.15
  -4   9   1    4.62    1.65
   3  -9  -1    8.41    1.85
  -3   9   1    8.18    1.33
  -3   9   1    5.95    1.89
  -3   9   1    4.20    1.45
  -2   9   1    8.61    2.05
  -2   9   1   16.39    1.78
  -2   9   1   10.91    2.38
   1  -9  -1   11.38    2.01
  -1   9   1   14.18    2.55
  -1   9   1    7.90    2.02
  -1   9   1   12.83    1.58
   0   9   1   -0.27    1.34
   0   9   1    0.30    0.73
   0   9   1   -0.91    1.17
   0  -9  -1   -0.21    0.65
   0  -9  -1    1.03    1.14
   0  -9  -1   -0.09    1.22
   1   9   1   12.62    2.49
  -1  -9  -1   13.16    2.65
  -1  -9  -1   12.71    1.71
   1   9   1   11.49    2.50
  -1  -9  -1    8.58    1.92
  -2  -9  -1   -0.68    1.50
   2   9   1   -1.32    1.48
   2   9   1   -2.61    1.09
   3   9   1    1.80    1.71
   3   9   1    2.56    1.75
  -3  -9  -1    3.06    1.98
  -4  -9  -1    3.09    2.32
   4   9   1    4.99    2.23
   4   9   1    3.48    1.97
  -5  -9  -1   -0.46    2.15
   5   9   1   -0.56    1.84
 -13  10   1   -0.60    2.08
  13 -10  -1    0.42    1.57
  12 -10  -1    2.42    1.73
 -12  10   1    4.10    2.41
  11 -10  -1    2.62    1.68
 -11  10   1    2.88    2.00
  10 -10  -1   16.03    3.06
 -10  10   1   20.58    3.40
  -9  10   1   -0.56    1.34
   9 -10  -1   -1.24    1.29
   8 -10  -1    5.24    1.88
  -8  10   1    6.16    1.86
   7 -10  -1   47.06    5.79
  -7  10   1   56.56    5.15
   6 -10  -1   -0.43    1.21
  -6  10   1    0.61    1.03
  -6  10   1   -1.50    1.03
  -5  10   1    3.43    1.61
   5 -10  -1    0.72    1.31
  -5  10   1    2.24    1.18
  -5  10   1    0.05    1.03
  -4  10   1   -0.31    1.26
   4 -10  -1    0.26    1.28
  -4  10   1    2.00    1.04
  -4  10   1    0.78    1.12
  -3  10   1   -1.12    1.09
  -3  10   1    1.02    0.86
   3 -10  -1   -0.89    1.13
  -3  10   1   -0.13    1.38
  -2  10   1   -0.98    1.37
  -2  10   1    1.31    1.29
   2 -10  -1    3.91    1.28
  -2  10   1    0.91    0.77
  -1  10   1    1.76    1.54
  -1  10   1    1.16    1.41
   1 -10  -1    1.58    1.18
   0 -10  -1    3.98    1.43
   0  10   1    3.14    1.62
   0  10   1    5.27    1.97
  -1 -10  -1    2.50    1.83
   1  10   1    0.28    1.58
   1  10   1   -0.66    1.33
   2  10   1    0.00    1.70
  -2 -10  -1    0.57    1.84
   2  10   1    0.21    1.53
  -3 -10  -1   -0.38    1.91
   3  10   1    4.61    2.10
   3  10   1    4.46    2.15
   4  10   1   -1.38    1.61
 -13  11   1   -2.27    1.92
  12 -11  -1    4.07    2.04
 -12  11   1    4.75    2.55
 -11  11   1    0.46    1.81
  11 -11  -1    0.04    1.60
 -10  11   1    0.79    1.76
  10 -11  -1    0.56    1.63
   9 -11  -1    2.07    1.67
  -9  11   1    2.13    1.75
  -8  11   1    0.05    0.94
  -8  11   1    5.35    1.40
   8 -11  -1    4.44    1.87
  -7  11   1   -0.05    1.00
   7 -11  -1   -0.81    1.38
  -7  11   1    0.56    1.32
   6 -11  -1    0.16    1.40
  -6  11   1    3.47    1.45
  -6  11   1    0.61    1.45
  -6  11   1   -0.45    1.03
   5 -11  -1   52.80    5.75
  -5  11   1   59.58    6.10
  -5  11   1   52.96    5.44
  -4  11   1   -0.02    1.49
   4 -11  -1    4.02    1.61
  -4  11   1    1.06    1.08
  -4  11   1    2.15    1.46
  -3  11   1    1.51    1.41
  -3  11   1    0.98    1.55
  -3  11   1    1.89    0.95
   3 -11  -1   -0.28    1.18
   2 -11  -1    7.43    1.88
  -2  11   1    7.42    2.20
  -2  11   1    5.11    1.83
   1 -11  -1    2.12    1.43
  -1  11   1    6.63    2.19
  -1  11   1    1.12    1.48
   0  11   1    3.32    1.98
   0  11   1    7.01    2.06
   1  11   1    1.42    1.78
   1  11   1    1.54    1.69
   2  11   1    1.14    1.81
   2  11   1    0.68    1.94
   3  11   1    2.70    2.22
  12 -12  -1   -0.52    1.78
 -12  12   1   -0.18    2.08
 -11  12   1   -0.69    1.81
  11 -12  -1    0.49    1.75
  10 -12  -1    4.82    2.21
 -10  12   1   11.19    2.64
  -9  12   1    2.03    1.86
   9 -12  -1    4.91    2.12
  -8  12   1    7.86    2.18
  -8  12   1    8.14    1.77
   8 -12  -1    7.44    2.27
  -7  12   1    2.59    1.83
  -7  12   1    6.57    1.66
  -7  12   1    4.57    1.78
   7 -12  -1    4.19    1.83
  -6  12   1   -0.13    1.59
  -6  12   1    1.65    1.31
   6 -12  -1    1.69    1.56
  -6  12   1    2.19    1.39
  -5  12   1   16.79    2.79
   5 -12  -1   14.48    2.76
  -5  12   1   19.99    3.37
  -5  12   1   18.24    2.56
  -4  12   1    8.37    2.07
   4 -12  -1    4.26    1.78
  -4  12   1    9.69    2.43
  -3  12   1    2.97    1.88
   3 -12  -1    0.41    0.88
  -3  12   1    4.36    1.66
  -2  12   1    3.04    1.70
  -2  12   1    4.71    2.10
   2 -12  -1    4.03    1.71
  -1  12   1    0.11    1.50
  -1  12   1    2.17    1.87
   0  12   1    1.33    1.97
   0  12   1    5.20    2.00
   1  12   1    0.00    1.92
   1  12   1    1.08    1.79
  12 -13  -1    2.67    2.23
 -12  13   1   -2.45    2.00
 -11  13   1    3.81    2.48
  11 -13  -1    7.72    2.59
 -10  13   1    3.27    2.20
  10 -13  -1    1.47    1.78
  -9  13   1    6.17    2.29
   9 -13  -1    4.04    2.10
  -8  13   1    6.34    2.40
  -8  13   1    8.55    1.96
   8 -13  -1    5.26    2.20
  -8  13   1    7.24    2.20
  -7  13   1    9.13    2.60
   7 -13  -1    8.89    2.45
  -7  13   1    5.55    1.89
  -6  13   1    1.59    1.85
  -6  13   1   -0.86    1.33
   6 -13  -1   -0.19    1.46
   5 -13  -1    2.33    1.68
  -5  13   1    2.58    1.65
  -5  13   1    1.07    1.84
  -4  13   1    1.35    1.85
   4 -13  -1    0.21    1.51
  -4  13   1   -1.14    1.30
  -3  13   1    8.86    2.54
  -3  13   1    9.40    2.39
   3 -13  -1   15.16    2.71
  -2  13   1    7.09    2.18
  -2  13   1    3.98    2.18
  -1  13   1    1.28    1.81
  -1  13   1    4.57    2.22
   0  13   1    0.28    1.78
   0  13   1    0.61    1.91
 -11  14   1   -3.77    1.85
  11 -14  -1    1.14    2.01
 -10  14   1    1.17    2.04
 -10  14   1    3.39    2.38
  10 -14  -1    2.31    2.14
  -9  14   1   -0.90    1.89
  -9  14   1    0.40    1.52
   9 -14  -1    0.64    1.85
   8 -14  -1    1.83    1.84
  -8  14   1    4.14    1.88
  -8  14   1    2.09    2.12
   7 -14  -1    7.51    2.32
  -7  14   1    6.68    2.14
  -7  14   1    7.49    2.57
   6 -14  -1    0.06    1.60
  -6  14   1   -1.81    1.46
  -6  14   1    4.28    2.23
  -5  14   1    1.03    1.58
   5 -14  -1    0.61    1.70
  -5  14   1    4.88    2.27
   4 -14  -1    0.46    0.95
  -4  14   1    2.04    1.73
  -4  14   1    0.85    1.96
  -3  14   1    6.71    2.51
  -3  14   1    3.74    1.97
  -2  14   1    0.50    1.70
  -2  14   1   -2.29    1.72
  -1  14   1    5.55    2.22
  -1  14   1    1.27    2.12
 -10  15   1    0.81    2.19
  10 -15  -1   -1.82    1.72
   9 -15  -1   -2.00    1.62
  -9  15   1   -0.14    2.18
  -8  15   1    6.58    2.75
   8 -15  -1    0.75    1.95
  -8  15   1    1.96    1.93
  -7  15   1    3.61    2.33
   7 -15  -1    0.25    1.85
  -7  15   1    5.87    2.24
  -6  15   1   -0.35    1.95
  -6  15   1    0.65    1.69
   6 -15  -1    0.24    1.72
   5 -15  -1    5.61    2.20
  -5  15   1   14.15    2.85
  -5  15   1    8.80    3.01
  -4  15   1    0.33    1.70
  -4  15   1   -0.29    1.99
  -3  15   1   -0.91    1.69
   7 -16  -1   -0.85    1.82
  -5  16  -2    1.07    1.74
   7 -16   2    0.66    1.79
  -2  15  -2    1.38    2.31
  -2  15  -2    2.96    1.93
  -3  15  -2    5.40    2.03
  -3  15  -2    5.76    2.67
  -4  15  -2    4.70    1.95
  -4  15  -2    3.57    2.57
   5 -15   2   -1.42    1.17
  -5  15  -2   -0.28    1.57
  -5  15  -2    1.17    2.30
   6 -15   2   -0.28    1.60
   7 -15   2    1.76    1.89
  -7  15  -2   -0.30    1.15
   8 -15   2    7.50    2.57
  -8  15  -2    5.45    2.49
  -9  15  -2    0.55    2.08
   9 -15   2    0.14    1.75
   0  14  -2    1.21    1.83
   0  14  -2    3.40    2.24
  -1  14  -2   -1.62    1.44
  -1  14  -2    0.89    2.01
  -2  14  -2    3.21    1.83
  -2  14  -2    5.26    2.38
  -3  14  -2   -2.10    1.70
  -3  14  -2    0.86    1.49
  -4  14  -2    7.88    2.77
  -4  14  -2   13.06    2.50
   4 -14   2   13.64    2.64
   5 -14   2    8.65    2.23
  -5  14  -2    7.13    2.03
  -5  14  -2    5.47    1.87
  -6  14  -2    5.04    1.85
   6 -14   2    2.04    1.77
  -6  14  -2    2.31    1.32
  -7  14  -2    0.46    1.60
   7 -14   2    1.00    1.72
  -8  14  -2    4.91    2.28
   8 -14   2    2.64    2.02
   9 -14   2   -2.82    1.56
  -9  14  -2    2.54    2.07
  10 -14   2    4.94    2.20
 -10  14  -2    1.09    2.29
   2  13  -2    1.71    1.95
   2  13  -2    1.70    1.98
   1  13  -2    3.10    1.97
   1  13  -2    1.12    1.88
   0  13  -2    5.33    2.26
   0  13  -2    4.39    1.96
  -1  13  -2    5.57    2.21
  -1  13  -2    3.55    1.79
  -2  13  -2    1.99    1.93
  -2  13  -2    0.43    1.27
  -2  13  -2   -0.72    1.07
  -3  13  -2   -1.99    1.54
  -3  13  -2    2.66    1.26
  -3  13  -2    0.92    1.32
   3 -13   2    2.20    1.52
  -4  13  -2    5.28    1.80
   4 -13   2    6.41    1.91
  -4  13  -2   11.98    2.08
  -5  13  -2   -0.30    1.26
   5 -13   2    0.10    1.39
  -5  13  -2    0.29    1.13
  -6  13  -2    3.48    1.72
  -6  13  -2    4.20    1.59
   6 -13   2    1.77    1.70
   7 -13   2    1.89    1.73
  -7  13  -2    3.40    1.86
  -8  13  -2    1.46    1.83
   8 -13   2    1.91    1.83
   9 -13   2    0.12    1.68
  -9  13  -2    3.52    2.23
 -10  13  -2    4.15    2.40
  10 -13   2    1.59    1.85
 -11  13  -2   -1.67    2.11
   3  12  -2   -0.18    1.73
   2  12  -2    6.86    2.24
   2  12  -2    3.38    1.96
   1  12  -2   -0.11    1.63
   1  12  -2    3.21    1.86
   0  12  -2   -0.59    1.34
   0  12  -2    1.67    1.26
   0  12  -2    0.14    1.70
  -1  12  -2   14.97    2.30
  -1  12  -2   13.63    2.54
  -1  12  -2   14.06    2.99
   2 -12   2    1.32    1.35
  -2  12  -2    2.15    1.39
  -2  12  -2    2.66    1.19
  -2  12  -2    0.01    1.64
  -3  12  -2    0.70    1.08
  -3  12  -2    1.86    1.31
   3 -12   2    0.24    1.24
  -4  12  -2    1.61    1.19
  -4  12  -2   -0.44    1.11
   4 -12   2   -1.16    1.12
   5 -12   2   -0.69    1.22
  -5  12  -2    1.78    1.29
  -5  12  -2   -0.38    1.12
   6 -12   2   16.15    3.20
  -6  12  -2   26.28    2.93
  -6  12  -2   22.85    3.36
   7 -12   2    1.84    1.63
  -7  12  -2    1.95    1.65
  -8  12  -2    5.95    2.25
   8 -12   2    7.30    2.33
   9 -12   2    1.47    1.68
  -9  12  -2   -0.86    1.74
  10 -12   2    2.54    1.93
 -10  12  -2    4.21    2.24
 -11  12  -2   -0.94    2.15
  11 -12   2   -0.34    1.74
   4  11  -2   -0.20    1.86
   3  11  -2    1.07    1.71
   3  11  -2    0.74    1.68
   2  11  -2    5.34    1.98
   2  11  -2    1.54    1.76
   1  11  -2   20.95    2.93
   1  11  -2   19.86    3.26
   1  11  -2   23.69    3.44
  -1 -11   2   17.03    2.64
   0  11  -2    1.94    1.21
   0  11  -2    1.24    1.60
   0  11  -2    1.47    1.43
  -1  11  -2    5.50    1.99
  -1  11  -2    5.99    1.53
   1 -11   2    7.84    1.70
  -1  11  -2    8.03    1.89
  -2  11  -2    4.55    1.55
   2 -11   2    1.57    1.30
  -2  11  -2    5.95    1.42
  -3  11  -2    2.85    1.19
   3 -11   2    1.27    1.27
  -3  11  -2    0.03    1.06
   4 -11   2   -0.56    1.16
  -4  11  -2    2.50    1.24
  -4  11  -2    0.34    0.96
  -5  11  -2   11.26    2.21
   5 -11   2    9.96    2.24
  -5  11  -2   10.66    1.85
   6 -11   2    2.19    1.51
  -6  11  -2    0.29    1.31
  -6  11  -2    2.59    1.07
   7 -11   2    1.62    1.48
  -7  11  -2   -1.60    1.30
  -8  11  -2    5.93    2.08
   8 -11   2    6.26    1.97
   9 -11   2    0.40    1.48
  -9  11  -2   -0.09    1.69
 -10  11  -2   12.98    3.18
  10 -11   2   15.61    3.08
 -11  11  -2    4.37    2.43
  11 -11   2    4.12    2.05
   5  10  -2    3.64    2.15
   4  10  -2    1.83    1.89
  -3 -10   2   11.14    2.06
   3  10  -2    4.82    2.07
   3  10  -2    9.03    2.25
  -2 -10   2    1.12    1.12
   2  10  -2    0.88    1.41
   2  10  -2    1.38    1.53
   1  10  -2   16.06    2.87
   1  10  -2   19.11    2.97
  -1 -10   2   15.28    2.30
   0  10  -2   10.07    2.08
   0  10  -2    5.47    1.87
   0 -10   2   10.63    1.67
   0  10  -2    5.62    1.55
   1 -10   2   13.06    2.07
  -1  10  -2   11.59    1.98
  -1  10  -2   13.25    2.53
  -1  10  -2   11.64    2.14
  -2  10  -2    4.27    1.40
   2 -10   2    4.17    1.50
  -2  10  -2    5.67    1.35
   3 -10   2   -0.15    0.50
  -3  10  -2    2.01    0.78
  -3  10  -2    5.66    1.34
   4 -10   2   44.96    4.61
  -4  10  -2   39.70    3.97
  -4  10  -2   34.60    4.23
   5 -10   2   -0.74    1.15
  -5  10  -2   -0.89    1.06
  -5  10  -2   -0.32    0.83
  -6  10  -2   15.11    1.88
  -6  10  -2   13.13    2.51
   6 -10   2   18.64    2.80
   7 -10   2    7.23    1.97
  -7  10  -2    5.43    1.89
  -8  10  -2    1.52    1.65
   8 -10   2    2.45    1.63
  -9  10  -2    5.22    2.06
   9 -10   2    4.33    1.81
 -10  10  -2    2.62    2.03
  10 -10   2    1.55    1.59
 -11  10  -2   -0.70    1.90
  11 -10   2   -0.69    1.50
 -12  10  -2    3.04    2.40
   6   9  -2    0.84    1.85
   5   9  -2   -1.83    1.53
  -5  -9   2    0.23    1.25
  -4  -9   2    8.02    1.90
   4   9  -2    7.72    2.34
   4   9  -2    8.49    2.20
   3   9  -2   10.86    2.26
   3   9  -2    6.54    2.02
  -3  -9   2    6.64    1.66
  -2  -9   2   -0.50    0.83
   2   9  -2    0.84    1.35
   2   9  -2    0.37    1.27
   1   9  -2   48.82    5.03
  -1  -9   2   45.49    4.21
  -1  -9   2   38.56    4.27
   1   9  -2   38.01    4.70
   0  -9   2    3.80    1.14
   0   9  -2    2.43    1.48
   0   9  -2    1.26    1.21
   0   9  -2    5.31    1.40
  -1   9  -2    0.82    0.93
   1  -9   2    1.33    1.03
  -1   9  -2    2.42    1.17
  -2   9  -2    0.29    0.35
   2  -9   2    0.61    1.05
  -2   9  -2   -0.18    0.92
   3  -9   2    3.45    1.39
  -3   9  -2    4.00    1.23
  -3   9  -2    4.03    1.14
   4  -9   2   24.76    2.99
  -4   9  -2   19.08    2.40
  -4   9  -2   21.14    2.77
   5  -9   2    2.88    1.41
  -5   9  -2    3.42    0.95
  -5   9  -2    4.78    1.45
   6  -9   2   17.95    2.71
  -6   9  -2   17.49    2.75
   7  -9   2   17.35    2.81
  -7   9  -2   16.90    2.84
  -8   9  -2    2.41    1.59
   8  -9   2    2.81    1.54
  -9   9  -2    8.19    2.27
   9  -9   2    7.23    2.04
 -10   9  -2    0.22    1.77
  10  -9   2    1.56    1.59
  11  -9   2    1.68    1.67
 -11   9  -2    4.26    2.27
 -12   9  -2   -0.06    2.07
  12  -9   2    1.03    1.70
   7   8  -2   -1.37    1.78
   6   8  -2    1.41    1.82
  -6  -8   2    1.09    1.43
   5   8  -2   -0.25    1.53
  -5  -8   2    0.76    1.24
   4   8  -2   26.41    4.02
   4   8  -2   34.61    4.01
  -4  -8   2   33.37    3.82
   3   8  -2    0.36    1.25
   3   8  -2    3.31    1.60
  -3  -8   2    3.49    1.21
   2   8  -2   31.11    4.34
  -2  -8   2   46.32    3.90
   2   8  -2   37.65    4.47
  -2  -8   2   38.02    4.06
   1   8  -2   18.30    2.88
  -1  -8   2   21.89    2.60
  -1  -8   2   20.55    2.38
   1   8  -2   23.84    3.02
   0   8  -2   41.37    4.17
   0   8  -2   34.89    4.02
   0   8  -2   48.67    4.52
   0  -8   2   37.82    3.94
   0  -8   2   41.35    4.07
  -1   8  -2   45.42    4.58
   1  -8   2   47.39    4.58
   2  -8   2    5.73    1.38
  -2   8  -2    5.52    1.25
  -2   8  -2    5.23    1.29
   3  -8   2   -0.04    0.92
  -3   8  -2    0.35    0.87
  -3   8  -2    0.18    0.72
  -4   8  -2   23.26    2.27
   4  -8   2   20.34    2.68
  -4   8  -2   16.40    2.53
  -5   8  -2    0.08    0.55
   5  -8   2    0.50    0.64
  -5   8  -2    0.36    1.05
   5  -8   2   -0.21    0.90
  -6   8  -2   26.05    3.25
   6  -8   2   23.21    3.14
   6  -8   2   23.34    2.42
   7  -8   2    5.77    1.66
  -7   8  -2    4.51    1.74
   8  -8   2   -0.79    1.11
  -8   8  -2   -1.28    1.22
  -9   8  -2   28.57    3.97
   9  -8   2   24.89    3.64
  10  -8   2   10.56    2.34
 -10   8  -2    9.93    2.57
  11  -8   2    0.42    1.40
 -11   8  -2    1.27    1.94
 -12   8  -2   -1.07    1.83
  -8  -7   2    1.68    1.72
   8   7  -2    4.61    2.44
   7   7  -2    0.74    1.82
  -7  -7   2   -0.95    1.27
  -6  -7   2    0.22    1.14
   6   7  -2   -2.06    1.33
  -5  -7   2    4.47    1.45
   5   7  -2    2.21    1.57
   5   7  -2    3.85    1.57
  -4  -7   2    2.45    1.15
   4   7  -2    0.74    1.28
   4   7  -2    1.59    1.29
  -3  -7   2    0.83    0.93
   3   7  -2   -0.49    1.15
  -3  -7   2    2.88    0.83
   3   7  -2    0.88    1.28
   2   7  -2    5.29    1.47
  -2  -7   2    2.95    1.06
  -2  -7   2    4.48    0.96
   2   7  -2    4.09    1.40
  -1  -7   2    0.87    0.69
   1   7  -2   -0.59    0.85
   1   7  -2   -0.64    0.96
  -1  -7   2   -0.12    0.74
   0  -7   2   22.15    2.50
   0   7  -2   17.67    2.53
   0  -7   2   21.18    2.32
   1  -7   2   68.06    5.90
  -1   7  -2   61.41    5.91
  -1   7  -2   59.42    5.80
  -2   7  -2   77.44    6.69
  -2   7  -2   71.13    6.85
   3  -7   2   18.74    2.09
  -3   7  -2   14.35    2.17
  -3   7  -2   19.03    2.00
   3  -7   2   17.92    2.29
  -4   7  -2    8.10    1.68
   4  -7   2   12.47    1.46
  -4   7  -2   11.53    1.32
   4  -7   2   10.02    1.78
   5  -7   2    4.04    1.32
  -5   7  -2    5.01    1.41
   5  -7   2    6.05    0.94
   6  -7   2    7.58    1.04
   6  -7   2    7.26    1.71
  -6   7  -2    8.99    1.80
  -7   7  -2    8.68    2.11
   7  -7   2   13.19    2.15
   7  -7   2   11.27    1.34
  -8   7  -2   24.69    3.35
   8  -7   2   17.61    2.87
  -9   7  -2    7.69    2.34
   9  -7   2   10.88    2.27
  -9   7  -2   12.22    1.82
 -10   7  -2   -1.67    1.36
  10  -7   2    2.19    1.49
 -11   7  -2    6.08    2.36
 -12   7  -2    7.04    2.73
   8   6  -2   -0.56    1.82
  -8  -6   2    2.04    1.54
  -7  -6   2    5.41    1.74
   7   6  -2    2.08    1.76
  -6  -6   2   26.26    3.42
   6   6  -2   29.11    3.98
   5   6  -2    3.01    1.55
  -5  -6   2    3.19    1.23
   5   6  -2    4.60    1.41
   4   6  -2    0.74    1.20
   4   6  -2    3.05    1.25
  -4  -6   2    1.37    0.99
   3   6  -2   19.41    3.27
  -3  -6   2   34.47    2.89
   3   6  -2   31.11    3.44
  -3  -6   2   27.39    3.22
  -2  -6   2    1.35    0.65
   2   6  -2    2.34    1.09
  -2  -6   2    1.95    0.93
   2   6  -2    2.66    1.15
   1   6  -2   13.83    2.29
  -1  -6   2   18.42    1.96
  -1  -6   2   22.68    2.31
   1   6  -2   18.51    2.38
   0   6  -2   17.54    2.27
   0   6  -2   17.60    2.00
   0  -6   2   21.76    2.31
   0  -6   2   18.58    2.05
  -1   6  -2    0.54    0.71
  -1   6  -2    0.19    0.62
   1  -6   2    1.94    0.73
  -1   6  -2    0.72    0.74
   2  -6   2    3.40    0.94
  -2   6  -2    3.04    0.94
  -2   6  -2    4.59    0.94
   2  -6   2    4.25    0.98
  -3   6  -2    3.51    0.99
  -3   6  -2    3.57    0.72
   3  -6   2    1.91    0.86
   3  -6   2    4.15    0.84
   4  -6   2   32.11    2.85
  -4   6  -2   25.83    3.26
  -4   6  -2   31.81    2.78
   4  -6   2   29.84    3.22
   5  -6   2   29.48    3.22
  -5   6  -2   23.67    3.14
   5  -6   2   28.77    2.56
   6  -6   2    4.50    0.79
  -6   6  -2    8.49    1.70
   6  -6   2    6.53    1.46
   6  -6   2    5.21    0.78
  -7   6  -2    6.07    1.82
   7  -6   2   11.52    1.27
   7  -6   2    8.86    1.83
  -8   6  -2    5.97    1.96
  -8   6  -2    9.88    1.62
   8  -6   2   10.43    2.12
   8  -6   2   11.54    1.37
  -9   6  -2    0.61    1.48
   9  -6   2    0.25    1.16
  -9   6  -2    3.73    1.23
 -10   6  -2    2.77    1.81
 -11   6  -2   -2.12    1.54
 -12   6  -2    5.20    2.54
  -9  -5   2   -0.96    1.40
   9   5  -2   -0.25    1.82
  -8  -5   2   -0.25    1.29
   8   5  -2    1.83    1.84
  -7  -5   2    3.80    1.50
   7   5  -2    4.00    1.81
  -7  -5   2    2.33    1.79
   6   5  -2    6.62    1.40
  -6  -5   2    7.26    1.70
  -6  -5   2    5.10    1.77
   6   5  -2    3.18    1.64
  -5  -5   2    8.18    1.89
   5   5  -2    4.74    1.65
  -5  -5   2    8.81    1.70
   5   5  -2    7.55    1.48
  -4  -5   2   28.41    3.70
  -4  -5   2   33.85    3.62
   4   5  -2   31.22    3.50
  -4  -5   2   35.59    3.16
   4   5  -2   33.10    3.82
   3   5  -2   11.62    1.98
   3   5  -2   11.63    1.81
  -3  -5   2   12.26    1.76
  -2  -5   2    5.65    0.79
   2   5  -2    2.63    1.11
   2   5  -2    3.73    1.14
  -2  -5   2    4.34    1.05
   1   5  -2   73.98    7.34
  -1  -5   2   81.61    7.25
  -1  -5   2   91.72    7.51
   0   5  -2    5.90    0.90
   0   5  -2    5.79    1.15
   0  -5   2    6.03    1.15
   0  -5   2    6.82    0.97
   1  -5   2   73.03    6.52
  -1   5  -2   70.00    6.40
  -1   5  -2   70.63    6.58
   1  -5   2   67.55    6.43
  -1   5  -2   81.20    6.55
  -2   5  -2   19.35    2.00
  -2   5  -2   14.16    1.91
   2  -5   2   15.63    1.86
  -2   5  -2   16.95    1.69
   2  -5   2   15.41    1.76
  -3   5  -2    1.63    0.42
  -3   5  -2    0.22    0.64
   3  -5   2    0.50    0.67
   3  -5   2    0.94    0.46
   4  -5   2   33.45    3.48
   4  -5   2   34.79    3.04
  -4   5  -2   34.35    3.53
   5  -5   2   11.10    1.19
  -5   5  -2   12.68    1.93
   5  -5   2   11.65    1.76
   5  -5   2   11.79    1.22
   6  -5   2    7.92    0.91
   6  -5   2    7.99    1.58
  -6   5  -2    4.92    1.43
   6  -5   2    5.36    0.88
  -7   5  -2   10.80    2.16
   7  -5   2   11.55    1.33
   7  -5   2    7.70    1.79
  -7   5  -2    8.78    1.53
  -8   5  -2    0.81    0.84
   8  -5   2   -0.27    0.66
  -8   5  -2    1.24    1.36
   8  -5   2    0.09    1.00
  -9   5  -2    2.39    1.63
  -9   5  -2    3.07    1.23
 -10   5  -2    0.66    1.64
 -11   5  -2   -0.15    1.72
  10   4  -2    2.74    2.14
 -10  -4   2    1.99    1.71
  -9  -4   2    0.28    1.51
   9   4  -2    1.47    1.89
  -8  -4   2   -0.70    1.43
   8   4  -2    0.67    1.53
  -8  -4   2   -1.39    1.14
   7   4  -2    0.75    1.37
  -7  -4   2   -0.95    0.99
  -7  -4   2   -0.82    0.60
  -6  -4   2   16.70    2.46
  -6  -4   2   16.40    2.57
   6   4  -2   14.82    2.59
   6   4  -2   16.72    2.01
   5   4  -2    1.96    1.28
   5   4  -2    3.47    0.96
  -5  -4   2    3.07    1.13
  -5  -4   2    2.82    1.31
  -5  -4   2    2.98    0.89
  -4  -4   2   10.50    1.77
   4   4  -2    9.29    1.88
  -4  -4   2   12.91    2.07
   4   4  -2   14.43    1.74
  -4  -4   2   13.99    1.47
   3   4  -2   55.03    5.89
  -3  -4   2   60.91    5.93
  -3  -4   2   69.37    5.63
   3   4  -2   64.43    6.04
   2   4  -2   -0.30    0.64
   2   4  -2   -0.97    0.47
  -2  -4   2    0.28    0.36
  -2  -4   2    0.19    0.57
  -1  -4   2   75.84    6.99
   1   4  -2   73.50    6.85
  -1  -4   2   80.77    6.76
   0   4  -2   26.48    2.62
   0   4  -2   28.66    2.78
   0  -4   2   29.18    2.63
   0  -4   2   31.94    2.78
   0   4  -2   25.56    2.69
   0  -4   2   27.60    2.82
   1  -4   2   35.43    3.10
  -1   4  -2   33.97    3.17
  -1   4  -2   30.95    3.06
  -1   4  -2   33.45    3.19
   2  -4   2   17.65    1.92
   2  -4   2   16.30    1.69
  -2   4  -2   18.66    1.64
  -2   4  -2   20.39    1.98
  -2   4  -2   13.46    1.89
   3  -4   2   24.54    2.75
   3  -4   2   29.01    2.41
  -3   4  -2   26.24    2.82
   4  -4   2   -0.02    0.56
  -4   4  -2    0.89    0.75
   4  -4   2    0.80    0.30
   4  -4   2    0.64    0.32
   5  -4   2    0.22    0.37
   5  -4   2    0.46    0.79
  -5   4  -2   -0.21    0.81
   5  -4   2    0.10    0.37
  -6   4  -2   25.91    2.99
   6  -4   2   23.81    2.92
   6  -4   2   21.68    2.26
  -6   4  -2   24.27    2.54
  -7   4  -2    4.34    1.44
   7  -4   2    1.64    1.16
  -7   4  -2    3.58    1.09
   7  -4   2    3.06    0.84
  -8   4  -2    4.20    1.60
  -8   4  -2    3.67    1.19
   8  -4   2    5.53    1.19
  -9   4  -2    1.67    1.56
  -9   4  -2    4.04    1.39
 -10   4  -2    4.18    1.92
 -11   4  -2   -0.01    1.76
  10   3  -2   -1.03    1.54
 -10  -3   2    0.80    1.50
  -9  -3   2    7.12    2.06
   9   3  -2    6.96    2.12
  -8  -3   2    8.14    1.96
  -8  -3   2    6.16    1.94
   8   3  -2    9.10    2.20
  -7  -3   2   15.88    2.41
  -7  -3   2   11.57    2.19
   7   3  -2    9.74    2.18
   6   3  -2   -0.11    1.06
  -6  -3   2   -0.63    0.85
  -6  -3   2   -0.09    0.96
   6   3  -2    0.20    0.63
   5   3  -2   16.01    1.77
  -5  -3   2   16.48    2.19
   5   3  -2   11.34    2.08
  -5  -3   2   16.42    1.80
   4   3  -2    5.29    0.90
  -4  -3   2    6.57    0.82
  -4  -3   2    5.04    1.24
   4   3  -2    2.15    1.03
  -4  -3   2    3.20    1.02
  -3  -3   2   16.88    2.12
   3   3  -2   16.42    2.08
  -3  -3   2   16.52    1.63
  -3  -3   2   20.63    2.09
   3   3  -2   17.40    1.89
   2   3  -2    3.80    0.91
   2   3  -2    3.56    0.96
  -2  -3   2    4.12    0.85
   1   3  -2  121.99   10.25
   1   3  -2  121.88   10.28
  -1  -3   2  120.94   10.26
  -1  -3   2  110.46   10.49
   1   3  -2  125.68   10.53
  -1  -3   2  116.60   10.26
   0   3  -2   -0.12    0.50
   0  -3   2    0.03    0.33
   0   3  -2    1.01    0.43
   0  -3   2    0.08    0.53
   0  -3   2    0.36    0.40
   0   3  -2    0.54    0.47
  -1   3  -2   82.46    7.81
  -1   3  -2   94.66    7.80
   1  -3   2   92.85    7.51
   1  -3   2   84.82    7.75
  -1   3  -2   85.83    7.52
   1  -3   2   89.75    7.83
   2  -3   2   71.51    6.32
  -2   3  -2   80.12    6.72
  -2   3  -2   81.21    6.74
   2  -3   2   70.35    6.67
   3  -3   2    7.81    1.24
   3  -3   2    8.02    0.75
  -3   3  -2    8.28    1.27
   3  -3   2    7.10    0.77
  -4   3  -2   94.33    8.74
   4  -3   2   94.87    8.73
   4  -3   2   99.20    8.22
   5  -3   2   30.12    3.14
  -5   3  -2   27.47    3.21
   5  -3   2   28.80    2.69
   6  -3   2    0.39    0.55
  -6   3  -2    0.65    1.03
  -6   3  -2   -0.44    0.59
  -7   3  -2    3.63    1.19
   7  -3   2    3.53    1.01
  -7   3  -2    9.10    1.83
  -8   3  -2    1.35    1.06
   8  -3   2    0.91    0.96
  -8   3  -2    0.68    1.24
  -9   3  -2    1.50    1.55
  -9   3  -2    2.44    1.30
 -10   3  -2    0.98    1.64
 -11   3  -2    4.92    2.15
  11   2  -2   -1.00    1.75
 -11  -2   2   -0.97    1.49
 -10  -2   2    0.90    1.47
  10   2  -2    0.59    1.63
   9   2  -2    3.36    1.70
  -9  -2   2   -2.35    1.26
  -9  -2   2   -0.42    1.17
  -8  -2   2   -0.32    1.10
  -8  -2   2   -0.66    1.17
   8   2  -2    0.32    1.20
   7   2  -2    4.72    1.46
  -7  -2   2    2.41    1.27
  -7  -2   2    5.28    1.44
  -6  -2   2    5.89    1.34
   6   2  -2    3.53    1.26
  -6  -2   2    0.01    0.89
   6   2  -2    3.69    0.70
  -5  -2   2   38.12    3.72
   5   2  -2   36.25    3.48
  -5  -2   2   38.31    3.56
  -5  -2   2   36.46    3.81
   5   2  -2   38.44    3.80
  -4  -2   2   50.55    4.63
  -4  -2   2   46.84    4.34
   4   2  -2   50.47    4.42
  -4  -2   2   43.50    4.46
   4   2  -2   50.50    4.50
   4   2  -2   46.28    4.54
  -3  -2   2  149.23   12.94
   3   2  -2  155.49   12.62
  -3  -2   2  144.42   12.67
   3   2  -2  146.85   13.06
   3   2  -2  142.66   12.64
  -2  -2   2   13.21    1.46
   2   2  -2   15.01    1.59
  -2  -2   2   10.54    1.45
   2   2  -2   12.55    1.50
   2   2  -2   12.93    1.49
   1   2  -2   -0.36    0.53
   1   2  -2    0.21    0.46
   1   2  -2    0.28    0.25
  -1  -2   2    0.23    0.52
  -1  -2   2   -0.81    0.32
   0   2  -2   -0.51    0.33
   0   2  -2   -0.23    0.31
   0   2  -2    0.53    0.32
   0  -2   2    0.39    0.30
   0   2  -2    0.41    0.42
   0  -2   2   -0.46    0.39
   0  -2   2    0.05    0.27
   1  -2   2    0.74    0.47
  -1   2  -2    1.26    0.51
  -1   2  -2    0.84    0.51
   1  -2   2    0.94    0.45
  -2   2  -2  219.62   20.43
   2  -2   2  237.89   19.82
  -2   2  -2  245.55   20.44
   2  -2   2  222.59   20.41
   2  -2   2  256.84   20.46
  -3   2  -2   41.09    3.97
  -3   2  -2   38.90    3.95
   3  -2   2   43.22    3.63
  -3   2  -2   41.54    3.59
   3  -2   2   41.36    3.97
  -4   2  -2   76.45    7.18
  -4   2  -2   76.39    6.87
  -4   2  -2   82.10    6.74
   4  -2   2   76.95    6.76
  -5   2  -2   23.61    2.61
  -5   2  -2   22.45    2.09
   5  -2   2   21.94    2.12
  -5   2  -2   15.04    2.14
  -6   2  -2    3.14    1.23
   6  -2   2    1.81    0.78
  -6   2  -2    0.26    0.33
   7  -2   2   27.90    3.12
  -7   2  -2   23.70    3.42
  -7   2  -2   34.62    3.21
  -8   2  -2    0.16    1.15
  -8   2  -2   -1.01    0.92
   8  -2   2    0.74    1.03
  -9   2  -2    2.27    1.35
  -9   2  -2    1.13    1.48
 -10   2  -2    4.99    2.00
 -11   2  -2   -1.37    1.55
 -11  -1   2    6.08    2.14
  11   1  -2    6.52    2.28
  10   1  -2    4.32    1.90
 -10  -1   2    6.58    2.03
  -9  -1   2   -2.30    1.15
   9   1  -2   -0.03    1.21
  -9  -1   2    0.28    1.27
  -8  -1   2    4.52    1.57
  -8  -1   2    5.98    1.51
   8   1  -2    5.48    1.60
  -7  -1   2    8.48    1.21
  -7  -1   2    7.07    1.69
  -7  -1   2    9.57    1.62
   7   1  -2    7.41    1.73
  -6  -1   2   35.09    3.03
   6   1  -2   23.45    3.25
  -6  -1   2   30.59    3.15
  -6  -1   2   30.40    3.43
  -5  -1   2    0.64    0.48
  -5  -1   2    2.17    0.70
  -5  -1   2    0.77    0.75
   5   1  -2    1.54    0.67
  -5  -1   2    0.11    0.71
   5   1  -2    2.30    0.82
   4   1  -2   12.69    1.65
   4   1  -2   13.50    1.40
   4   1  -2   12.90    1.28
  -4  -1   2   11.32    1.64
  -4  -1   2   13.36    1.59
  -4  -1   2   14.10    1.47
   4   1  -2   14.15    1.52
  -3  -1   2   12.25    1.20
  -3  -1   2    9.87    1.34
   3   1  -2    9.77    1.35
   3   1  -2   11.21    1.11
  -3  -1   2   11.54    1.44
   3   1  -2   12.87    1.17
   3   1  -2   11.81    1.36
  -2  -1   2   22.77    2.33
   2   1  -2   24.25    2.28
  -2  -1   2   23.24    2.16
  -2  -1   2   24.28    2.28
   2   1  -2   24.56    2.38
   2   1  -2   23.53    2.13
   1   1  -2    3.55    0.61
  -1  -1   2    3.19    0.49
   1   1  -2    3.36    0.50
  -1  -1   2    2.54    0.57
   0   1  -2    8.40    0.91
   0   1  -2    6.83    0.88
   0  -1   2    8.18    0.93
   1  -1   2    5.86    0.88
  -1   1  -2    6.96    0.92
  -1   1  -2    4.37    0.83
  -1   1  -2    7.21    0.71
   1  -1   2    6.52    0.65
  -1   1  -2    7.94    0.93
   2  -1   2   61.09    5.24
  -2   1  -2   53.06    5.22
   2  -1   2   54.93    4.99
  -2   1  -2   61.69    5.24
  -2   1  -2   58.02    4.94
  -2   1  -2   57.35    5.34
  -2   1  -2   59.02    5.08
  -3   1  -2   29.47    2.56
  -3   1  -2   27.48    2.82
  -3   1  -2   25.77    2.78
   3  -1   2   26.81    2.60
  -3   1  -2   28.01    2.69
   4  -1   2  203.75   16.82
  -4   1  -2  192.63   17.34
  -4   1  -2  187.62   16.77
  -4   1  -2  205.85   16.76
  -5   1  -2    9.22    1.59
  -5   1  -2    8.14    1.43
   5  -1   2    9.65    1.40
  -6   1  -2    1.48    0.93
   6  -1   2    1.96    0.94
  -6   1  -2    2.27    1.23
   7  -1   2   57.28    5.23
  -7   1  -2   49.18    5.43
   8  -1   2    8.15    1.76
  -8   1  -2    6.28    1.69
  -8   1  -2    6.95    1.83
  -9   1  -2    1.46    1.46
  -9   1  -2   -0.64    1.35
 -10   1  -2   -0.14    1.45
  12   0  -2    2.49    1.97
 -12   0   2    1.39    1.86
  11   0  -2    8.27    2.27
 -11   0   2    8.92    2.38
  10   0  -2    0.97    1.42
 -10   0   2    0.25    1.40
  -9   0   2   10.59    1.99
  -9   0   2   13.95    2.48
   9   0  -2   12.48    2.30
  -8   0   2    2.72    1.31
   8   0  -2    1.24    1.13
  -8   0   2    3.65    1.18
  -7   0   2   31.78    2.93
   7   0  -2   28.18    3.11
   7   0  -2   23.99    3.25
  -7   0   2   31.61    3.10
  -7   0   2   33.94    3.55
   6   0  -2   24.23    2.40
  -6   0   2   23.28    2.36
   6   0  -2   18.69    2.51
  -6   0   2   22.84    2.16
  -6   0   2   15.98    2.51
   6   0  -2   25.11    2.25
  -5   0   2   15.90    1.78
   5   0  -2   17.55    1.72
  -5   0   2   12.81    1.97
   5   0  -2   18.87    1.85
  -5   0   2   20.05    1.96
  -5   0   2   16.13    1.61
   5   0  -2   16.83    1.99
  -4   0   2    1.54    0.65
  -4   0   2    2.59    0.64
  -4   0   2    1.65    0.57
   4   0  -2    1.37    0.61
   4   0  -2    2.59    0.61
   4   0  -2    1.48    0.47
  -4   0   2    0.94    0.58
   3   0  -2   38.92    3.62
   3   0  -2   41.25    3.76
   3   0  -2   41.04    3.51
   3   0  -2   39.03    3.62
  -3   0   2   40.31    3.73
  -3   0   2   41.27    3.68
  -2   0   2   63.62    5.91
  -2   0   2   67.55    5.89
   2   0  -2   68.26    5.87
   2   0  -2   64.96    5.93
   2   0  -2   71.18    5.93
  -2   0   2   66.82    5.93
  -1   0   2   55.68    4.64
   1   0  -2   56.69    4.64
  -1   0   2   41.22    4.52
   1   0  -2   53.12    4.55
   0   0   2   12.70    1.14
   0   0  -2   12.77    1.16
   0   0  -2   11.11    1.22
   0   0  -2   10.76    1.28
   0   0  -2   13.04    1.21
   0   0   2   11.74    1.21
   0   0   2   11.99    1.28
  -1   0  -2    0.57    0.49
   1   0   2    0.03    0.42
  -1   0  -2   -0.14    0.41
   1   0   2    0.36    0.40
  -1   0  -2   -0.08    0.44
   1   0   2   -0.49    0.38
  -1   0  -2    0.31    0.43
   1   0   2   -0.25    0.41
  -2   0  -2    1.66    0.57
  -2   0  -2    1.06    0.54
   2   0   2    0.23    0.45
   2   0   2    1.28    0.55
   2   0   2    1.03    0.53
   2   0   2    1.60    0.61
  -2   0  -2    0.23    0.51
  -2   0  -2    0.97    0.49
  -3   0  -2    2.12    0.74
   3   0   2    4.01    0.87
  -3   0  -2    3.49    0.88
  -3   0  -2    2.66    0.71
   3   0   2    4.03    0.86
  -3   0  -2    3.25    0.87
  -4   0  -2    0.58    0.73
   4   0   2    0.48    0.62
  -4   0  -2   -0.56    0.55
   4   0   2    0.43    0.64
  -5   0  -2    3.03    1.09
  -5   0  -2    4.03    1.13
   5   0   2    2.47    1.00
   6   0   2   20.84    2.63
  -6   0  -2   24.18    2.82
  -6   0  -2   18.19    2.59
  -7   0  -2    1.73    1.23
   7   0   2    3.05    1.29
  -7   0  -2    4.11    1.36
  -8   0  -2   -0.31    1.12
   8   0   2    1.75    1.34
  -8   0  -2   -0.23    0.66
  -9   0  -2   15.39    2.70
  -9   0  -2   11.53    2.46
 -10   0  -2    0.81    1.62
  12  -1  -2   -1.16    1.53
 -12   1   2    0.82    1.75
 -11   1   2    1.78    1.69
  11  -1  -2    2.52    1.57
 -10   1   2    5.20    1.81
  10  -1  -2    2.78    1.48
  -9   1   2    7.08    1.51
  -9   1   2    9.84    2.00
   9  -1  -2    8.60    1.78
   8  -1  -2   37.02    3.98
  -8   1   2   37.63    3.61
  -8   1   2   36.72    4.17
   8  -1  -2   34.76    3.79
   7  -1  -2    2.34    0.96
   7  -1  -2    1.60    0.86
  -7   1   2    1.76    1.02
  -7   1   2    1.06    0.75
  -7   1   2    2.05    0.57
   6  -1  -2   54.56    5.33
  -6   1   2   60.11    5.06
   6  -1  -2   51.59    5.27
   6  -1  -2   60.82    5.00
  -6   1   2   58.99    5.20
  -6   1   2   53.48    5.46
  -5   1   2   47.87    4.19
  -5   1   2   52.01    4.35
  -5   1   2   42.65    4.55
   5  -1  -2   44.82    4.41
   5  -1  -2   45.65    4.46
   5  -1  -2   48.41    4.15
  -5   1   2   51.77    4.54
   4  -1  -2   -0.01    0.43
  -4   1   2    0.39    0.54
   4  -1  -2   -0.35    0.19
   4  -1  -2   -0.55    0.43
  -4   1   2   -0.64    0.45
  -4   1   2    0.57    0.31
   3  -1  -2    2.37    0.67
  -3   1   2    3.50    0.52
   3  -1  -2    2.67    0.67
  -3   1   2    1.85    0.67
  -3   1   2    2.52    0.64
  -2   1   2   25.88    2.51
   2  -1  -2   26.07    2.46
  -2   1   2   26.54    2.58
   2  -1  -2   26.64    2.53
   2  -1  -2   25.23    2.56
   2  -1  -2   28.44    2.33
   1  -1  -2   45.92    3.98
   1  -1  -2   47.97    4.22
  -1   1   2   48.32    4.02
  -1   1   2   41.32    3.98
   1  -1  -2   46.26    3.97
  -1   1   2   43.21    4.20
   1  -1  -2   48.42    4.01
  -1   1   2   45.01    3.95
   0   1   2   26.81    2.35
   0  -1  -2   26.92    2.43
   0   1   2   26.10    2.40
   0   1   2   25.97    2.42
   0  -1  -2   23.60    2.54
   0  -1  -2   24.70    2.42
   0  -1  -2   27.78    2.34
   0   1   2   24.15    2.54
  -1  -1  -2   59.08    5.26
   1   1   2   57.83    5.23
  -1  -1  -2   57.12    5.01
   1   1   2   58.88    5.02
   1   1   2   60.85    5.01
  -1  -1  -2   60.21    5.05
   1   1   2   42.36    4.94
  -1  -1  -2   56.62    4.99
  -2  -1  -2   15.68    1.67
   2   1   2   10.18    1.56
  -2  -1  -2   13.60    1.62
  -2  -1  -2   12.12    1.63
  -2  -1  -2   16.55    1.61
   2   1   2   14.29    1.59
  -3  -1  -2   52.75    4.69
   3   1   2   51.68    4.80
  -3  -1  -2   44.68    4.58
  -4  -1  -2   28.48    3.06
   4   1   2   29.30    3.11
  -4  -1  -2   30.20    3.08
  -5  -1  -2   11.02    1.89
  -5  -1  -2   12.60    1.96
   5   1   2   13.92    1.88
   6   1   2    7.73    1.56
  -6  -1  -2   10.54    1.87
  -6  -1  -2    6.99    1.61
  -7  -1  -2    2.22    1.37
  -7  -1  -2    0.57    1.12
   7   1   2    1.48    1.14
  -8  -1  -2   -0.78    1.07
   8   1   2    1.27    1.28
  -8  -1  -2   -0.36    1.36
  -9  -1  -2   -2.11    0.93
  -9  -1  -2   -1.48    1.13
 -12   2   2    1.56    1.72
  12  -2  -2   -0.08    1.05
 -11   2   2    0.72    1.40
  11  -2  -2    1.25    1.38
 -10   2   2    1.63    1.37
  10  -2  -2    1.84    1.20
  10  -2  -2    2.51    1.33
  -9   2   2    3.67    1.06
   9  -2  -2    2.90    1.21
  -9   2   2    0.06    1.10
   9  -2  -2    2.00    1.14
  -8   2   2   -0.79    0.62
  -8   2   2    0.63    0.98
   8  -2  -2   -0.94    0.75
  -8   2   2    1.26    0.63
   8  -2  -2   -0.15    0.81
   7  -2  -2    7.97    1.56
  -7   2   2    7.02    1.55
  -7   2   2    9.14    1.18
   7  -2  -2   10.44    1.62
  -7   2   2   12.19    1.26
   6  -2  -2   68.86    6.27
  -6   2   2   61.53    6.33
   6  -2  -2   69.38    6.14
  -6   2   2   70.17    5.82
  -5   2   2   12.62    1.17
   5  -2  -2   11.34    1.56
  -5   2   2   12.82    1.67
   5  -2  -2   13.28    1.58
   4  -2  -2    5.76    1.01
  -4   2   2    5.82    0.98
  -4   2   2    6.35    1.08
   3  -2  -2  168.55   14.26
  -3   2   2  173.74   14.29
   3  -2  -2  167.27   14.17
   3  -2  -2  162.25   13.83
  -3   2   2  154.84   14.53
  -3   2   2  157.95   14.15
  -3   2   2  162.78   13.63
   2  -2  -2    0.55    0.36
   2  -2  -2    0.35    0.41
   2  -2  -2    0.50    0.63
  -2   2   2    0.78    0.54
   2  -2  -2   -0.01    0.56
  -2   2   2   -0.02    0.32
  -2   2   2   -0.01    0.37
  -2   2   2    0.04    0.40
   2  -2  -2   -0.10    0.44
   1  -2  -2   75.22    6.31
   1  -2  -2   74.18    6.67
  -1   2   2   70.83    6.31
  -1   2   2   72.11    6.67
  -1   2   2   74.13    6.30
   1  -2  -2   72.09    6.32
   0  -2  -2   18.43    1.87
   0  -2  -2   18.96    1.94
   0   2   2   16.63    1.61
   0   2   2   13.65    1.85
   0   2   2   19.70    1.86
   0   2   2   18.22    1.85
   0  -2  -2   18.79    1.61
   0  -2  -2   14.32    1.79
  -1  -2  -2   10.21    1.42
   1   2   2   10.16    1.49
   1   2   2   11.56    1.25
   1   2   2   11.43    1.46
  -1  -2  -2   10.32    1.21
  -1  -2  -2   12.79    1.59
  -1  -2  -2   10.73    1.46
   2   2   2    7.56    1.31
   2   2   2    9.41    1.47
  -2  -2  -2    8.79    1.37
  -2  -2  -2    9.38    1.22
  -3  -2  -2   -0.11    0.59
   3   2   2    0.38    0.78
  -3  -2  -2   -0.28    0.70
   3   2   2   -0.23    0.62
   4   2   2    0.25    0.86
   4   2   2    0.20    0.78
  -4  -2  -2   -0.46    0.82
  -4  -2  -2   -0.37    0.71
   5   2   2   46.06    4.38
   5   2   2   40.72    4.31
  -5  -2  -2   41.62    4.45
  -5  -2  -2   38.74    4.20
   6   2   2    2.73    1.16
  -6  -2  -2    4.59    1.56
  -6  -2  -2    2.69    1.19
   6   2   2    1.90    1.26
  -7  -2  -2   10.28    2.04
  -7  -2  -2   17.38    2.66
   7   2   2    7.93    2.05
  -8  -2  -2    3.00    1.77
   8   2   2    3.29    1.49
  -8  -2  -2    3.00    1.56
  -9  -2  -2    2.50    2.03
  -9  -2  -2   -1.26    1.29
 -13   3   2   -1.25    1.67
 -12   3   2    1.32    1.69
  12  -3  -2    0.00    1.37
  11  -3  -2    8.59    2.04
 -11   3   2    8.81    2.22
  10  -3  -2    0.03    0.68
 -10   3   2    1.40    1.30
  10  -3  -2    0.18    1.08
   9  -3  -2   -2.12    0.66
  -9   3   2    0.09    0.68
  -9   3   2    0.12    1.06
   9  -3  -2   -0.73    0.73
   8  -3  -2   52.83    4.94
  -8   3   2   50.47    4.54
   8  -3  -2   46.45    5.04
  -8   3   2   54.17    4.85
  -8   3   2   51.03    5.18
   7  -3  -2   18.37    2.29
  -7   3   2   18.46    1.69
  -7   3   2   13.79    2.20
   7  -3  -2   16.57    2.08
   6  -3  -2   22.07    2.63
  -6   3   2   24.15    2.72
  -6   3   2   24.56    2.13
   6  -3  -2   23.54    2.55
   5  -3  -2    6.49    1.17
  -5   3   2    6.43    1.16
  -4   3   2    1.05    0.60
   4  -3  -2    2.39    0.77
   4  -3  -2    2.22    0.69
  -4   3   2    2.47    0.83
   4  -3  -2    2.46    0.65
  -4   3   2    2.47    0.50
  -3   3   2  114.82   11.29
  -3   3   2  129.85   10.57
   3  -3  -2  116.71   11.05
   3  -3  -2  127.54   10.59
   3  -3  -2  120.38   10.66
   3  -3  -2  135.44   10.87
  -3   3   2  126.75   10.67
  -3   3   2  125.27   10.86
   2  -3  -2   13.89    1.67
   2  -3  -2   11.39    1.64
  -2   3   2   13.26    1.47
   2  -3  -2   15.36    1.54
   2  -3  -2   13.95    1.26
   2  -3  -2   11.07    1.43
  -2   3   2   12.61    1.48
  -2   3   2   13.78    1.27
  -2   3   2   10.49    1.62
  -1   3   2   68.62    5.92
   1  -3  -2   67.06    5.93
  -1   3   2   63.09    6.25
  -1   3   2   61.16    5.90
   1  -3  -2   71.52    6.29
   1  -3  -2   72.26    5.95
   0   3   2   23.57    2.66
   0  -3  -2   24.65    2.70
   0  -3  -2   26.87    2.39
   0   3   2   24.27    2.76
   0   3   2   26.85    2.41
   0  -3  -2   29.91    2.83
   0  -3  -2   27.84    2.70
  -1  -3  -2   10.46    1.53
  -1  -3  -2    9.89    1.15
   1   3   2    9.26    1.48
   1   3   2    9.98    1.22
   1   3   2   10.06    1.60
   2   3   2    0.64    0.77
  -2  -3  -2    1.96    0.94
   2   3   2    1.71    0.94
  -2  -3  -2    4.33    0.81
  -3  -3  -2    0.95    0.98
   3   3   2    2.18    0.91
  -3  -3  -2    2.03    0.82
   3   3   2    0.82    0.95
  -4  -3  -2    4.85    1.21
   4   3   2    7.61    1.51
   4   3   2    5.06    1.46
  -4  -3  -2    6.53    1.60
   5   3   2   -1.00    0.83
  -5  -3  -2    1.17    1.19
  -5  -3  -2    0.50    0.87
   5   3   2    0.46    1.12
  -6  -3  -2    0.08    0.96
  -6  -3  -2    0.61    1.28
   6   3   2    0.18    1.00
   6   3   2    0.48    1.23
  -7  -3  -2    8.10    1.88
   7   3   2    5.23    1.87
  -7  -3  -2    8.72    2.21
  -8  -3  -2   -1.95    1.56
  -8  -3  -2   -0.67    1.36
   8   3   2    0.81    1.54
 -13   4   2    0.63    1.73
  12  -4  -2    0.63    1.40
 -12   4   2   -2.35    1.29
  12  -4  -2    0.71    1.34
  11  -4  -2    6.78    1.81
 -11   4   2    5.46    1.89
  11  -4  -2    8.13    1.94
 -10   4   2    7.07    1.85
  10  -4  -2    5.66    1.61
  10  -4  -2    8.46    1.66
   9  -4  -2   18.82    2.63
  -9   4   2   15.32    2.63
  -9   4   2   19.96    1.95
  -8   4   2    0.27    0.48
  -8   4   2    0.63    0.99
   8  -4  -2    0.37    0.52
   8  -4  -2    0.89    0.93
   7  -4  -2   11.64    1.85
  -7   4   2   12.61    1.22
  -7   4   2    9.47    1.79
   7  -4  -2   12.95    1.69
   6  -4  -2   53.55    4.95
  -6   4   2   48.90    4.88
  -5   4   2   21.35    2.33
   5  -4  -2   22.66    2.53
  -5   4   2   21.93    2.11
  -4   4   2    2.52    0.65
  -4   4   2    3.65    0.78
   4  -4  -2    2.74    0.96
  -4   4   2    4.34    0.79
   4  -4  -2    4.23    0.79
   4  -4  -2    3.66    0.75
   3  -4  -2   50.41    4.28
  -3   4   2   49.05    4.34
  -3   4   2   42.89    4.31
   3  -4  -2   48.85    4.32
  -3   4   2   46.53    4.73
  -3   4   2   46.16    4.28
  -3   4   2   51.91    4.64
   3  -4  -2   45.48    4.58
   3  -4  -2   49.03    4.36
   2  -4  -2    4.02    0.49
   2  -4  -2    2.84    0.94
  -2   4   2    3.67    0.83
  -2   4   2    3.73    0.52
   2  -4  -2    4.71    0.86
  -2   4   2    4.63    0.95
  -2   4   2    3.19    1.00
   2  -4  -2    4.84    0.98
  -1   4   2  190.83   16.45
  -1   4   2  202.49   16.51
   1  -4  -2  183.89   16.37
  -1   4   2  188.44   16.51
  -1   4   2  193.83   17.32
   0  -4  -2   15.28    2.12
   0   4   2   18.40    2.24
   0   4   2   21.44    1.78
   0   4   2   17.18    2.23
   0  -4  -2   16.24    1.70
  -1  -4  -2    6.27    1.35
   1   4   2    5.73    1.35
   1   4   2    3.80    1.26
  -1  -4  -2    7.42    0.96
   1   4   2    8.15    1.10
  -2  -4  -2   51.01    5.29
   2   4   2   57.30    5.39
  -2  -4  -2   54.98    5.07
   2   4   2   56.63    5.49
  -3  -4  -2   26.47    2.93
  -3  -4  -2   29.16    3.47
   3   4   2   27.50    3.39
   3   4   2   32.29    3.42
  -4  -4  -2   -0.19    0.80
  -4  -4  -2    0.10    1.18
   4   4   2   -0.95    0.91
   4   4   2    0.05    1.10
   5   4   2    0.98    1.27
   5   4   2    2.00    1.25
  -5  -4  -2    0.55    0.95
  -5  -4  -2    1.63    1.50
  -6  -4  -2   -0.47    0.98
   6   4   2    0.30    1.33
  -6  -4  -2    1.99    1.59
   6   4   2   -0.24    1.15
   7   4   2   -0.26    1.41
  -7  -4  -2    1.15    1.75
  -7  -4  -2    2.18    1.37
  -8  -4  -2   -0.90    1.88
   8   4   2    0.23    1.63
  13  -5  -2   -0.18    1.50
 -13   5   2   -0.62    1.66
  12  -5  -2    0.63    1.29
  12  -5  -2    6.07    1.66
 -12   5   2    4.61    2.02
  11  -5  -2    0.71    1.24
  11  -5  -2    0.19    1.04
 -11   5   2    0.50    1.40
 -10   5   2    0.98    1.31
  10  -5  -2   -0.69    0.89
  10  -5  -2    0.79    1.14
  -9   5   2   16.34    2.59
   9  -5  -2   14.64    2.36
   9  -5  -2   12.61    1.99
  -9   5   2   16.17    1.61
  -8   5   2    3.22    0.61
   8  -5  -2    0.55    1.04
  -8   5   2    5.14    1.42
   7  -5  -2   18.42    2.42
  -7   5   2   18.25    2.40
  -6   5   2   22.89    2.84
   6  -5  -2   25.53    3.02
  -6   5   2   29.34    2.57
   5  -5  -2  100.07    9.24
  -5   5   2  106.11    8.78
  -5   5   2   98.17    8.81
   4  -5  -2    0.38    0.82
  -4   5   2    1.31    0.62
   4  -5  -2    0.94    0.53
  -4   5   2    0.34    0.85
  -4   5   2    1.24    0.61
  -4   5   2    1.54    0.77
  -3   5   2   12.73    1.76
  -3   5   2   14.40    2.07
  -3   5   2   12.37    1.64
   3  -5  -2   12.62    1.74
  -3   5   2   13.03    1.43
   3  -5  -2   11.74    1.88
   3  -5  -2   14.91    1.41
   2  -5  -2    5.12    1.22
   2  -5  -2    4.94    1.22
  -2   5   2    6.93    0.77
  -2   5   2    7.07    0.80
  -2   5   2    6.20    1.19
  -2   5   2    6.60    1.50
  -1   5   2    3.74    1.28
  -1   5   2    8.33    0.84
  -1   5   2    6.34    0.79
  -1   5   2    5.52    1.26
   1  -5  -2    9.44    1.50
   0   5   2   18.93    2.77
   0  -5  -2   28.31    2.93
   0   5   2   23.72    2.93
   0   5   2   27.28    2.38
   0  -5  -2   22.75    2.28
  -1  -5  -2   37.92    3.65
   1   5   2   31.60    4.08
  -1  -5  -2   44.09    4.15
   1   5   2   40.61    3.77
   1   5   2   42.81    4.25
  -2  -5  -2    2.15    0.78
   2   5   2    3.31    1.31
  -2  -5  -2    2.48    1.27
   2   5   2    1.75    1.15
  -3  -5  -2    5.01    1.11
   3   5   2    0.40    1.19
   3   5   2    3.51    1.35
  -3  -5  -2    4.94    1.66
  -4  -5  -2   20.82    3.21
  -4  -5  -2   19.53    2.57
   4   5   2   23.84    3.07
   4   5   2   21.91    3.15
   5   5   2    7.11    1.99
   5   5   2    8.37    1.93
  -5  -5  -2    6.96    1.63
  -5  -5  -2    8.20    2.31
  -6  -5  -2   -2.82    1.38
   6   5   2   -0.38    1.34
   6   5   2   -0.15    1.43
  -6  -5  -2   -1.31    1.03
  -7  -5  -2    0.29    1.99
   7   5   2    0.67    1.69
 -13   6   2    3.57    2.18
  13  -6  -2    7.23    2.13
 -12   6   2    0.15    1.57
  12  -6  -2    2.27    1.42
 -11   6   2    0.04    1.44
  11  -6  -2   -0.55    1.09
  11  -6  -2   -0.41    0.96
  10  -6  -2   17.54    2.52
 -10   6   2   24.51    3.29
  10  -6  -2   23.14    3.04
  -9   6   2    0.63    0.53
   9  -6  -2    0.30    1.00
   9  -6  -2    0.78    0.83
  -9   6   2    0.49    1.17
   8  -6  -2    9.61    1.80
  -8   6   2    6.58    1.65
  -7   6   2    3.58    1.15
  -7   6   2    3.34    0.84
   7  -6  -2    1.46    1.11
   6  -6  -2    2.24    1.11
  -6   6   2    1.66    0.93
  -6   6   2    3.27    0.89
  -5   6   2   41.87    4.17
  -5   6   2   45.59    4.28
  -5   6   2   51.18    4.30
   5  -6  -2   40.74    4.51
  -4   6   2   18.99    2.07
  -4   6   2   20.92    2.69
  -4   6   2   15.84    2.14
   4  -6  -2   19.33    2.55
   4  -6  -2   21.34    2.04
  -3   6   2  154.47   13.11
   3  -6  -2  160.67   13.12
   3  -6  -2  134.27   13.45
   3  -6  -2  149.03   13.06
  -3   6   2  152.63   13.08
  -3   6   2  155.66   13.97
  -2   6   2    0.89    0.44
   2  -6  -2    0.01    0.84
  -2   6   2    0.99    0.40
   2  -6  -2    1.56    0.90
  -2   6   2    2.57    0.99
  -2   6   2    0.30    0.96
  -1   6   2    5.14    0.74
   1  -6  -2    5.15    1.40
   1  -6  -2    5.91    1.35
  -1   6   2    5.78    0.80
  -1   6   2    6.09    1.36
  -1   6   2    1.27    1.22
   0  -6  -2   18.26    1.90
   0   6   2   18.94    2.73
   0   6   2   19.02    2.06
   0   6   2   24.59    2.80
   0  -6  -2   18.94    2.66
   1   6   2   22.82    2.90
  -1  -6  -2   17.88    1.97
   1   6   2   15.07    2.52
  -1  -6  -2   18.64    2.71
  -2  -6  -2   38.64    3.93
  -2  -6  -2   38.46    4.59
   2   6   2   45.68    4.65
   2   6   2   43.48    4.64
  -3  -6  -2   -0.86    1.26
  -3  -6  -2    0.24    0.77
   3   6   2    0.73    1.23
   3   6   2    0.22    1.12
  -4  -6  -2   -2.02    1.22
   4   6   2   -0.51    1.28
  -4  -6  -2   -0.85    0.83
   4   6   2   -0.47    1.21
  -5  -6  -2    2.44    1.85
   5   6   2    3.67    1.72
   5   6   2    3.12    1.68
   6   6   2    1.03    1.65
  -6  -6  -2    0.40    1.95
  13  -7  -2    4.37    1.85
 -13   7   2   12.86    2.94
  12  -7  -2   -0.48    1.25
 -12   7   2    0.72    1.65
  11  -7  -2    9.96    1.76
 -11   7   2    5.85    2.09
  11  -7  -2    8.32    1.99
  10  -7  -2    1.13    0.90
 -10   7   2    0.67    1.28
  10  -7  -2   -0.99    1.03
  -9   7   2    8.37    2.01
   9  -7  -2    9.34    1.95
  -8   7   2   15.34    1.88
   8  -7  -2   15.69    2.48
  -8   7   2   15.78    2.40
   7  -7  -2    3.84    1.38
  -7   7   2    2.64    1.16
  -7   7   2    1.69    0.89
   6  -7  -2   10.44    1.91
  -6   7   2    6.80    1.41
  -6   7   2   11.36    1.55
  -5   7   2   13.96    1.75
  -5   7   2   15.51    2.32
  -5   7   2   10.55    1.71
   5  -7  -2   12.26    2.10
   4  -7  -2    3.94    0.75
  -4   7   2    3.08    0.98
   4  -7  -2    2.82    1.24
  -4   7   2    1.75    1.21
  -4   7   2    3.62    0.89
   3  -7  -2   40.89    4.22
  -3   7   2   42.02    3.76
  -3   7   2   33.03    4.42
   3  -7  -2   42.34    4.25
  -3   7   2   39.92    4.04
  -3   7   2   40.72    3.69
  -2   7   2    3.98    1.25
  -2   7   2    4.46    1.51
   2  -7  -2    5.40    1.36
  -2   7   2    4.07    0.76
  -2   7   2    5.82    0.83
   2  -7  -2    2.93    1.27
  -1   7   2   24.61    2.20
  -1   7   2   22.03    2.23
  -1   7   2   22.46    3.09
   1  -7  -2   20.40    2.73
   1  -7  -2   26.96    3.06
  -1   7   2   15.14    2.71
   0  -7  -2    0.95    1.27
   0   7   2    1.91    1.44
   0  -7  -2    4.41    0.80
   0   7   2    5.57    1.06
   0   7   2    2.94    1.39
  -1  -7  -2    6.22    1.06
   1   7   2    4.20    1.68
  -1  -7  -2    7.19    1.89
   1   7   2    5.40    1.76
   2   7   2    3.67    1.58
  -2  -7  -2    2.13    1.58
   2   7   2    0.73    1.45
  -2  -7  -2    3.17    0.95
  -3  -7  -2    6.27    1.39
   3   7   2   11.33    2.36
   3   7   2    5.65    1.82
  -3  -7  -2    7.41    2.19
  -4  -7  -2    9.66    2.50
   4   7   2    8.10    2.25
   4   7   2   10.78    2.37
   5   7   2   -1.40    1.64
   5   7   2    1.49    1.66
  -5  -7  -2   -0.82    1.81
  -6  -7  -2   -0.05    1.99
   6   7   2   -1.95    1.52
  13  -8  -2    5.95    2.00
 -13   8   2    4.53    2.34
 -12   8   2    1.96    1.80
  12  -8  -2    1.29    1.47
 -11   8   2   17.45    2.96
  11  -8  -2   10.66    1.92
  11  -8  -2   10.04    2.36
  10  -8  -2   13.82    2.50
 -10   8   2   16.12    2.79
   9  -8  -2    1.94    1.40
  -9   8   2    1.51    1.36
  -8   8   2   36.05    4.10
   8  -8  -2   35.53    4.30
  -7   8   2   19.97    3.01
   7  -8  -2   43.57    3.91
  -6   8   2    1.48    1.04
   6  -8  -2    3.54    1.40
  -6   8   2    2.15    1.00
  -5   8   2    1.10    1.13
  -5   8   2    1.11    0.89
   5  -8  -2    1.30    1.20
  -5   8   2    0.96    0.88
  -4   8   2   -0.04    0.89
  -4   8   2    0.34    0.72
   4  -8  -2    0.28    1.11
  -4   8   2   -0.78    1.06
   3  -8  -2   -2.11    0.81
  -3   8   2    0.90    0.64
  -3   8   2    0.93    1.25
  -3   8   2   -0.06    0.48
  -3   8   2    0.31    0.96
   2  -8  -2    8.11    1.70
  -2   8   2    7.24    1.02
  -2   8   2    2.99    1.62
  -2   8   2    7.90    1.05
  -2   8   2    6.33    1.65
   2  -8  -2    4.06    1.62
   1  -8  -2   22.28    3.05
  -1   8   2   20.80    2.13
  -1   8   2   23.56    3.10
  -1   8   2   17.15    3.01
   0  -8  -2    8.01    1.89
   0   8   2    4.28    1.58
   0  -8  -2    6.27    1.51
   0   8   2    6.43    1.85
   0  -8  -2    3.07    0.84
   1   8   2    4.09    1.85
  -1  -8  -2    4.27    0.97
   1   8   2    3.92    1.65
  -1  -8  -2    3.86    1.73
   2   8   2    4.13    1.74
   2   8   2    3.43    1.75
  -2  -8  -2    5.09    1.92
   3   8   2    4.47    1.87
  -3  -8  -2    3.30    2.00
   3   8   2    3.53    1.91
  -4  -8  -2    0.20    1.89
   4   8   2    1.99    1.80
   4   8   2   -0.51    1.62
  -5  -8  -2   -1.92    1.81
   5   8   2   -0.31    1.70
  13  -9  -2    2.86    1.58
 -13   9   2    0.72    2.01
 -12   9   2    1.59    1.86
  12  -9  -2    0.15    1.38
 -11   9   2    0.40    1.48
  11  -9  -2   -0.10    1.29
  11  -9  -2    0.75    1.00
  10  -9  -2    0.94    1.45
 -10   9   2    1.24    1.48
  -9   9   2    1.85    1.41
   9  -9  -2   -0.37    1.27
   8  -9  -2   12.98    2.55
  -8   9   2   11.32    2.22
   7  -9  -2    0.48    1.26
  -7   9   2    3.73    1.31
  -7   9   2   -1.03    0.78
  -6   9   2   44.08    4.82
  -6   9   2   36.65    4.04
   6  -9  -2   38.55    4.62
  -6   9   2   40.38    4.06
  -5   9   2   40.50    4.18
  -5   9   2   37.70    4.82
   5  -9  -2   45.74    4.78
  -5   9   2   40.21    4.08
  -4   9   2   -0.95    0.71
  -4   9   2    0.57    1.07
  -4   9   2    0.11    1.29
   4  -9  -2   -1.96    1.10
  -3   9   2    4.77    1.04
  -3   9   2    5.64    1.93
   3  -9  -2    6.38    1.74
  -3   9   2    4.80    1.59
  -2   9   2    4.27    0.86
  -2   9   2    3.50    1.51
   2  -9  -2   -0.67    1.10
   2  -9  -2    5.93    1.80
  -2   9   2    2.91    1.64
   1  -9  -2    2.73    1.55
  -1   9   2    1.38    1.56
  -1   9   2    0.37    1.28
   1  -9  -2    1.71    0.98
   0   9   2    1.76    1.70
   0  -9  -2    6.43    1.62
   0  -9  -2    6.38    1.90
   0   9   2    2.53    1.54
   1   9   2    5.61    2.11
  -1  -9  -2    4.85    1.94
  -1  -9  -2    7.84    1.81
   1   9   2   11.33    2.38
   2   9   2    3.23    1.73
  -2  -9  -2   -0.55    1.58
  -2  -9  -2    0.54    1.31
   2   9   2    4.10    1.91
  -3  -9  -2    9.54    2.65
   3   9   2    5.29    2.16
   3   9   2    8.20    2.57
   4   9   2    0.65    1.74
  -4  -9  -2   -2.38    1.77
   4   9   2   -0.28    1.92
 -13  10   2   15.95    3.33
  13 -10  -2    4.24    1.96
 -12  10   2    3.23    2.05
  12 -10  -2    4.70    1.94
 -11  10   2   -0.29    1.60
  11 -10  -2    0.59    1.42
  10 -10  -2   19.28    3.24
 -10  10   2   17.61    3.10
   9 -10  -2    2.84    1.72
  -9  10   2   -0.51    1.31
   8 -10  -2   22.49    3.43
  -8  10   2   18.45    2.91
  -7  10   2    5.55    1.47
  -7  10   2    4.61    1.55
   7 -10  -2    7.00    2.01
  -7  10   2    6.17    1.95
  -6  10   2    5.88    1.46
  -6  10   2    8.25    1.68
   6 -10  -2    4.90    1.79
  -6  10   2    4.09    1.77
  -5  10   2   13.71    2.37
  -5  10   2   10.91    2.55
   5 -10  -2   15.14    2.65
  -5  10   2   18.81    2.19
  -4  10   2    3.07    1.42
  -4  10   2    1.34    1.57
  -4  10   2    1.73    0.96
   4 -10  -2   -0.89    1.12
  -3  10   2    4.68    1.75
  -3  10   2    8.07    2.18
   3 -10  -2    9.09    1.95
  -3  10   2   10.95    1.42
   2 -10  -2    1.07    1.14
  -2  10   2    1.74    1.47
  -2  10   2    3.91    1.74
   1 -10  -2    0.41    1.15
   1 -10  -2   -1.26    1.19
  -1  10   2   -1.36    1.32
  -1  10   2    0.58    1.34
   0  10   2    3.75    1.94
   0  10   2    3.08    1.71
   0 -10  -2    6.73    2.17
   0 -10  -2    5.94    1.71
  -1 -10  -2   -0.27    1.65
   1  10   2   -0.18    1.46
   1  10   2   -0.08    1.69
  -1 -10  -2    0.20    1.26
   2  10   2    0.11    1.58
  -2 -10  -2    0.62    1.89
   2  10   2    1.01    1.82
   3  10   2   -1.63    1.59
  -3 -10  -2   -0.02    2.09
   3  10   2   -0.63    1.94
  13 -11  -2    0.87    1.63
 -13  11   2    1.55    2.15
  12 -11  -2   -0.68    1.60
 -12  11   2    3.09    2.17
  11 -11  -2    6.53    2.23
 -11  11   2    2.16    1.93
  10 -11  -2    9.49    2.46
 -10  11   2    5.54    2.13
   9 -11  -2    0.06    1.59
  -9  11   2   -0.76    0.72
  -8  11   2   18.62    2.88
  -8  11   2   16.37    2.48
   8 -11  -2   15.67    2.99
  -8  11   2   20.28    3.28
  -7  11   2    0.75    1.26
  -7  11   2    1.21    1.65
   7 -11  -2    0.61    1.45
  -7  11   2    0.15    1.10
   6 -11  -2    3.75    1.67
  -6  11   2    2.73    1.41
  -6  11   2    3.77    1.40
  -6  11   2    1.93    1.74
   5 -11  -2   21.21    3.06
  -5  11   2   13.17    2.47
  -5  11   2   12.33    2.86
  -5  11   2   16.59    2.21
  -4  11   2   -0.70    1.20
  -4  11   2    1.37    1.59
   4 -11  -2    1.61    1.32
  -3  11   2   43.38    5.29
   3 -11  -2   47.50    5.31
  -3  11   2   52.03    5.83
  -2  11   2    4.31    1.92
  -2  11   2    2.94    1.74
   2 -11  -2    1.77    1.06
   1 -11  -2    0.81    1.41
  -1  11   2    0.61    1.52
  -1  11   2    1.22    1.72
   0  11   2    3.32    1.85
   0  11   2    1.72    1.87
   1  11   2    3.39    2.00
   1  11   2    1.68    2.02
  -1 -11  -2    3.03    2.16
  -2 -11  -2   -2.28    1.88
   2  11   2    1.28    1.91
   2  11   2    0.60    2.06
 -13  12   2   -2.00    2.10
  12 -12  -2   -1.54    1.72
 -12  12   2   -1.62    1.84
  11 -12  -2    2.36    1.97
 -11  12   2    1.93    1.97
 -10  12   2    0.84    1.54
  10 -12  -2    2.71    1.98
  -9  12   2    3.65    2.04
  -9  12   2    2.44    1.76
   9 -12  -2    3.92    2.08
  -8  12   2   10.44    2.09
   8 -12  -2    7.31    2.32
  -8  12   2    3.86    2.12
  -8  12   2    9.35    2.22
  -7  12   2   -0.69    1.60
  -7  12   2    4.21    1.62
  -7  12   2    6.55    1.81
   7 -12  -2    3.09    1.85
  -6  12   2    1.08    1.65
  -6  12   2    0.91    1.41
   6 -12  -2    0.69    1.48
  -5  12   2    1.74    1.51
  -5  12   2    2.64    1.84
   5 -12  -2    2.32    1.57
  -4  12   2    2.92    1.59
   4 -12  -2    2.82    1.68
  -4  12   2    0.44    1.54
  -3  12   2    2.61    1.85
  -3  12   2    2.24    1.74
   3 -12  -2    4.18    1.66
  -2  12   2    2.96    1.70
  -2  12   2    2.19    1.87
   2 -12  -2    1.12    1.44
  -1  12   2    3.94    2.07
  -1  12   2   14.59    3.05
   0  12   2    1.11    1.99
   0  12   2    0.32    1.62
   1  12   2    0.24    2.14
   1  12   2   -0.07    1.75
  12 -13  -2    8.51    2.74
 -12  13   2    8.28    2.83
 -12  13   2    6.38    2.61
 -11  13   2    0.18    2.03
  11 -13  -2   -1.75    1.69
 -11  13   2   -1.17    1.80
  10 -13  -2   -1.61    1.56
 -10  13   2   -2.00    1.71
 -10  13   2   -0.84    1.81
  -9  13   2    6.31    2.28
  -9  13   2    0.32    1.76
   9 -13  -2    5.50    2.07
  -9  13   2    0.28    1.39
  -8  13   2   -0.22    1.72
  -8  13   2   -2.12    1.19
   8 -13  -2    1.85    1.85
  -7  13   2   15.03    2.74
  -7  13   2   15.13    3.23
   7 -13  -2   10.60    2.64
  -6  13   2    5.16    2.13
  -6  13   2    5.14    1.92
   6 -13  -2    3.11    1.81
   5 -13  -2   16.37    2.95
  -5  13   2   13.81    2.98
  -5  13   2   14.10    2.80
   4 -13  -2   -1.03    1.34
  -4  13   2    0.98    1.85
  -4  13   2    0.31    1.62
   3 -13  -2    1.25    1.17
  -3  13   2    0.21    1.68
  -3  13   2    4.70    2.19
  -2  13   2    2.96    2.20
  -2  13   2    1.90    1.87
  -1  13   2   -1.03    1.65
  -1  13   2   -0.12    1.95
   0  13   2    2.24    2.32
  11 -14  -2   -0.69    1.84
 -11  14   2    0.25    2.20
  10 -14  -2    5.29    2.52
 -10  14   2    9.89    2.90
   9 -14  -2    0.30    1.89
  -9  14   2   -0.26    1.52
  -9  14   2    0.31    2.01
   8 -14  -2    1.77    1.85
  -8  14   2   -1.28    1.80
  -8  14   2   -2.37    1.45
  -7  14   2   -1.58    1.76
  -7  14   2    1.27    1.68
   7 -14  -2    0.21    1.70
   6 -14  -2   -1.10    1.49
  -6  14   2   -1.71    1.40
  -6  14   2    2.02    1.94
   5 -14  -2    7.94    2.40
  -5  14   2    9.37    2.77
  -5  14   2    6.21    2.17
  -4  14   2    1.24    1.82
   4 -14  -2   -0.31    1.54
  -4  14   2   -0.67    1.88
  -3  14   2    1.44    2.20
  -3  14   2    9.37    2.42
  -2  14   2    0.52    1.89
  -2  14   2    1.13    2.10
  10 -15  -2    0.87    2.07
 -10  15   2    4.49    2.50
  -9  15   2   -1.66    1.92
  -9  15   2    5.17    2.22
   9 -15  -2    2.35    2.07
  -8  15   2    1.48    1.89
  -8  15   2    0.82    2.13
   8 -15  -2   -0.85    1.77
   7 -15  -2   -1.34    1.67
  -7  15   2    0.39    1.71
  -7  15   2    1.61    2.15
   6 -15  -2   -0.57    1.67
  -6  15   2    0.46    2.00
  -6  15   2   -0.14    1.76
   5 -15  -2   -1.45    1.60
  -5  15   2    2.59    1.98
  -5  15   2   -1.24    1.76
  -4  15   2   -0.67    1.80
  -4  16  -3    1.45    1.81
  -1  15  -3    1.00    1.80
  -1  15  -3    1.53    2.29
  -2  15  -3   -1.60    1.40
  -2  15  -3    1.34    2.40
  -3  15  -3   -0.17    2.24
  -3  15  -3    1.76    1.74
  -4  15  -3    4.71    1.92
  -4  15  -3    8.66    3.04
   5 -15   3    1.01    1.66
  -5  15  -3    2.19    1.62
  -6  15  -3    6.14    2.07
   6 -15   3    3.51    1.92
   7 -15   3    3.18    2.16
  -7  15  -3    3.61    2.03
  -8  15  -3    1.36    2.08
   8 -15   3   -0.29    1.78
   9 -15   3   -0.02    2.03
  -9  15  -3   -2.89    1.79
   1  14  -3   -0.24    1.76
   0  14  -3    7.68    2.59
   0  14  -3    2.26    1.91
  -1  14  -3    3.64    1.94
  -1  14  -3    8.05    2.69
  -2  14  -3    0.66    1.50
  -2  14  -3   -1.39    1.92
  -3  14  -3    1.61    2.04
  -3  14  -3    0.93    1.50
  -3  14  -3    1.30    1.28
  -4  14  -3   -0.04    1.20
   4 -14   3   -0.21    1.40
  -4  14  -3    1.05    1.52
   5 -14   3    7.81    2.18
  -5  14  -3    2.85    1.72
  -5  14  -3    2.82    1.63
  -6  14  -3   19.93    3.27
   6 -14   3   14.53    3.03
  -7  14  -3    2.11    1.82
   7 -14   3   -1.38    1.54
  -8  14  -3   10.62    2.81
   8 -14   3    7.46    2.55
  -9  14  -3   -0.22    2.06
   9 -14   3    0.84    1.88
 -10  14  -3   -0.40    2.28
  10 -14   3    0.38    1.96
   2  13  -3    3.97    2.16
   2  13  -3    2.81    2.03
   1  13  -3   -0.10    1.69
   1  13  -3    1.31    1.87
   0  13  -3   -0.30    1.44
   0  13  -3   -1.05    1.75
  -1  13  -3    2.68    1.58
  -1  13  -3    1.62    1.92
  -1  13  -3    4.24    1.54
  -2  13  -3    0.98    1.26
  -2  13  -3   -0.13    1.33
  -2  13  -3   -1.09    1.76
  -3  13  -3    0.21    1.30
  -3  13  -3    0.01    1.06
   3 -13   3    0.60    1.42
  -4  13  -3    0.06    1.28
   4 -13   3    0.35    1.41
  -4  13  -3    0.21    1.27
   5 -13   3   -0.74    1.32
  -5  13  -3    0.08    1.35
  -5  13  -3    0.65    1.29
   6 -13   3   -0.17    1.49
  -6  13  -3    2.73    1.72
  -7  13  -3    2.78    1.80
   7 -13   3    0.39    1.66
   8 -13   3    5.81    2.25
  -8  13  -3    4.32    2.20
   9 -13   3    3.64    2.05
  -9  13  -3   -1.89    1.80
 -10  13  -3   -2.86    1.84
  10 -13   3   -0.34    1.73
   3  12  -3    5.24    2.41
   2  12  -3    0.67    1.75
   2  12  -3    0.27    1.73
   1  12  -3    6.86    2.23
   1  12  -3   10.62    2.19
   1  12  -3    2.36    1.75
   0  12  -3   12.33    2.32
   0  12  -3   17.80    3.19
   0  12  -3   15.59    2.78
  -1  12  -3    4.05    1.47
  -1  12  -3    3.11    1.48
  -1  12  -3    4.51    2.05
  -2  12  -3    2.66    1.35
  -2  12  -3    1.18    1.01
   2 -12   3    3.00    1.38
   3 -12   3   16.86    2.76
  -3  12  -3   17.11    2.63
  -3  12  -3   18.99    2.68
   4 -12   3    7.58    2.03
  -4  12  -3   17.38    2.41
  -4  12  -3   15.37    2.44
   5 -12   3   -0.86    1.29
  -5  12  -3    1.89    1.26
  -5  12  -3   -0.12    1.18
  -6  12  -3    6.41    1.99
   6 -12   3    4.71    1.81
   7 -12   3    3.31    1.74
  -7  12  -3    0.93    1.63
   8 -12   3    5.66    1.97
  -8  12  -3    4.52    2.14
   9 -12   3    2.58    1.73
  -9  12  -3    0.51    1.97
  10 -12   3    0.30    1.79
 -10  12  -3   -1.16    1.96
 -11  12  -3    0.43    2.33
   4  11  -3    1.33    1.99
   3  11  -3    0.87    1.79
  -3 -11   3    5.24    1.68
   3  11  -3    5.67    2.11
   2  11  -3    4.26    1.97
  -2 -11   3    4.09    1.53
   2  11  -3    4.92    1.91
   1  11  -3   16.07    2.46
   1  11  -3    7.61    2.32
   1  11  -3    8.48    2.18
   0  11  -3    3.12    1.41
   0  11  -3    2.92    1.47
   0  11  -3    2.01    1.72
   1 -11   3    0.43    1.07
  -1  11  -3    1.75    0.80
  -1  11  -3    0.76    1.21
   2 -11   3    0.15    1.14
  -2  11  -3   -1.06    0.97
  -2  11  -3    1.86    1.16
   3 -11   3    1.12    1.24
  -3  11  -3    1.98    1.23
  -3  11  -3    0.01    1.03
  -4  11  -3    1.87    1.27
   4 -11   3    0.17    1.23
  -4  11  -3    0.18    1.03
  -5  11  -3   11.97    1.85
   5 -11   3   11.56    2.35
  -5  11  -3   10.95    2.23
  -6  11  -3   12.48    1.78
   6 -11   3   17.52    2.82
  -6  11  -3   12.73    2.51
   7 -11   3    4.88    1.91
  -7  11  -3    6.84    2.07
  -8  11  -3    0.23    1.66
   8 -11   3    0.22    1.43
   9 -11   3    9.20    2.53
  -9  11  -3   11.28    2.81
  10 -11   3    3.00    1.97
 -10  11  -3    2.37    2.17
  11 -11   3    2.87    2.02
 -11  11  -3   -2.10    2.00
  -5 -10   3    3.47    1.70
   5  10  -3    3.13    2.06
   4  10  -3    4.69    2.19
  -4 -10   3    4.64    1.69
  -3 -10   3    4.44    1.55
   3  10  -3    5.30    1.99
   3  10  -3    2.89    1.68
   2  10  -3    1.21    1.44
   2  10  -3   -0.04    1.32
  -2 -10   3    0.28    1.08
   1  10  -3   24.90    3.54
   1  10  -3   29.94    3.58
   1  10  -3   20.14    3.14
  -1 -10   3   28.66    3.22
   0  10  -3    1.28    0.68
   0  10  -3    2.27    1.37
   0 -10   3    1.95    1.08
   0  10  -3    3.26    1.60
  -1  10  -3   82.31    7.13
  -1  10  -3   77.70    7.20
   1 -10   3   67.28    7.01
   2 -10   3    0.86    1.08
  -2  10  -3    0.23    0.96
  -2  10  -3    1.03    1.09
  -3  10  -3   10.23    1.92
  -3  10  -3    9.15    1.79
  -4  10  -3    1.33    1.02
  -4  10  -3    1.41    1.28
   4 -10   3    2.42    1.34
   5 -10   3   -0.65    1.08
  -5  10  -3    0.41    0.77
  -5  10  -3   -0.56    1.08
  -6  10  -3    6.53    1.89
   6 -10   3    5.18    1.78
  -6  10  -3    5.45    1.03
   7 -10   3    0.15    1.20
  -7  10  -3    0.89    1.39
   8 -10   3    1.14    1.45
  -8  10  -3    1.70    1.66
  -9  10  -3    4.91    2.17
   9 -10   3    4.78    1.92
 -10  10  -3   -2.27    1.71
  10 -10   3   -0.02    1.49
  11 -10   3   -0.09    1.70
 -11  10  -3    1.86    2.24
   6   9  -3    2.15    2.13
  -6  -9   3    0.76    1.43
   5   9  -3    1.08    1.76
  -5  -9   3    1.68    1.38
   4   9  -3    7.40    2.20
  -4  -9   3    1.75    1.33
   4   9  -3    4.85    1.77
  -3  -9   3    0.02    1.05
   3   9  -3    0.59    1.37
   3   9  -3    0.92    1.36
   2   9  -3    9.24    2.09
   2   9  -3    7.65    1.94
  -2  -9   3    8.78    1.78
  -1  -9   3   12.19    1.99
   1   9  -3   11.93    2.23
  -1  -9   3   10.13    1.58
   1   9  -3   15.31    2.45
   0   9  -3   -0.14    0.94
   0   9  -3   -0.66    0.97
   0  -9   3   -0.42    0.80
   1  -9   3  120.41   10.97
  -1   9  -3  122.63   11.13
  -1   9  -3  123.31   10.87
   2  -9   3   15.58    2.23
  -2   9  -3   13.23    2.21
  -2   9  -3   16.61    2.19
  -3   9  -3   96.41    8.45
  -3   9  -3   88.81    8.81
   3  -9   3   99.13    8.85
   4  -9   3   -0.76    0.97
  -4   9  -3   -0.10    0.74
  -4   9  -3    0.38    1.08
  -5   9  -3    3.82    1.47
  -5   9  -3    2.26    0.75
   5  -9   3    3.78    1.39
   6  -9   3    2.68    1.32
  -6   9  -3    3.33    1.51
  -7   9  -3    1.45    1.41
   7  -9   3    2.56    1.45
  -8   9  -3   22.94    3.52
   8  -9   3   20.70    3.29
  -9   9  -3    1.67    1.71
   9  -9   3    0.37    1.32
  10  -9   3    2.04    1.64
 -10   9  -3    1.11    1.93
 -11   9  -3    4.81    2.45
  11  -9   3    3.89    1.95
  -7  -8   3    5.50    1.95
   7   8  -3    5.58    2.39
  -6  -8   3    5.38    1.77
   6   8  -3    1.03    1.81
  -5  -8   3    0.08    1.21
   5   8  -3    1.29    1.72
   4   8  -3    1.06    1.30
  -4  -8   3    1.14    1.10
   4   8  -3    0.68    1.41
   3   8  -3   10.97    2.33
  -3  -8   3   14.19    2.13
   3   8  -3   11.04    2.15
  -2  -8   3   12.98    1.57
  -2  -8   3   13.89    2.16
   2   8  -3   13.30    2.42
   2   8  -3   16.89    2.47
  -1  -8   3    5.62    1.43
   1   8  -3    6.97    1.67
  -1  -8   3    7.43    1.18
   0   8  -3   17.45    2.23
   0   8  -3   10.26    2.02
   0  -8   3   13.43    2.02
   0  -8   3   12.95    1.75
  -1   8  -3    7.08    1.56
  -1   8  -3    6.43    1.40
   1  -8   3    8.86    1.46
  -2   8  -3   10.78    1.95
  -2   8  -3   15.31    1.92
   2  -8   3   14.97    1.98
  -3   8  -3   93.18    7.90
  -3   8  -3   82.71    8.30
   3  -8   3   91.31    8.30
  -4   8  -3    5.32    0.94
   4  -8   3    6.42    1.14
  -4   8  -3    5.13    1.41
   4  -8   3    4.57    1.37
   5  -8   3   26.40    2.53
   5  -8   3   22.29    3.10
  -5   8  -3   24.76    3.20
   6  -8   3   17.97    2.66
  -6   8  -3   16.20    2.68
  -7   8  -3    4.59    1.70
   7  -8   3    4.57    1.58
   8  -8   3    0.41    1.25
  -8   8  -3   -0.11    1.40
   9  -8   3   -0.02    1.31
  -9   8  -3    1.07    1.06
  -9   8  -3    0.58    1.63
 -10   8  -3    0.33    1.79
  10  -8   3    4.31    1.85
 -11   8  -3   -1.04    1.82
  -8  -7   3    2.36    1.70
   8   7  -3    3.89    2.33
   7   7  -3   -3.63    1.34
  -7  -7   3    1.09    1.37
  -6  -7   3    0.82    1.26
   6   7  -3    0.11    1.45
  -5  -7   3    7.06    1.75
   5   7  -3    7.38    2.09
   5   7  -3   10.08    1.94
   4   7  -3    9.64    2.19
   4   7  -3   14.40    2.19
  -4  -7   3   10.70    1.98
   3   7  -3   12.54    2.07
   3   7  -3    7.43    1.93
  -3  -7   3   13.50    1.99
  -2  -7   3   21.01    2.46
  -2  -7   3   16.35    1.79
   2   7  -3   19.59    2.61
   2   7  -3   15.91    2.44
  -1  -7   3  116.83    9.95
  -1  -7   3  110.85   10.27
   1   7  -3  109.78   10.12
   0  -7   3    4.21    1.26
   0  -7   3    6.34    1.09
   0   7  -3    5.81    1.28
   0   7  -3    5.06    0.99
   0   7  -3    5.59    1.45
  -1   7  -3    5.31    1.31
  -1   7  -3    6.07    1.24
   1  -7   3    5.38    1.16
  -2   7  -3    0.36    0.82
  -2   7  -3    0.01    0.66
   2  -7   3   -0.03    0.31
   3  -7   3   23.97    2.60
  -3   7  -3   25.75    2.53
  -3   7  -3   24.50    2.98
   3  -7   3   30.45    2.95
  -4   7  -3   69.28    5.77
  -4   7  -3   63.78    6.39
   4  -7   3   61.18    6.32
   4  -7   3   68.79    5.89
   5  -7   3    3.15    1.17
  -5   7  -3    1.57    1.17
   5  -7   3    2.24    0.62
   6  -7   3   28.47    2.61
   6  -7   3   30.88    3.56
   6  -7   3   27.82    2.57
  -6   7  -3   32.63    3.69
   7  -7   3    2.77    1.31
  -7   7  -3    1.09    1.32
   8  -7   3    1.06    1.26
  -8   7  -3    0.09    1.38
  -8   7  -3    1.92    1.02
  -9   7  -3    1.73    1.11
   9  -7   3    0.90    1.43
  -9   7  -3   -1.01    1.32
 -10   7  -3   -0.09    1.74
 -11   7  -3   -0.96    1.81
  -9  -6   3    3.49    1.90
   9   6  -3    2.63    2.33
  -8  -6   3    0.66    1.38
   8   6  -3    0.12    1.71
   7   6  -3   -0.79    1.49
  -7  -6   3    0.30    1.17
  -6  -6   3    1.69    1.25
   6   6  -3    1.71    1.55
   5   6  -3    1.81    1.38
  -5  -6   3    2.35    1.16
   5   6  -3    2.57    1.22
   4   6  -3   20.71    3.00
  -4  -6   3   20.93    2.78
   4   6  -3   24.19    2.82
   3   6  -3    5.02    1.51
  -3  -6   3   10.58    1.70
   3   6  -3    7.52    1.59
  -2  -6   3   -0.24    0.38
  -2  -6   3   -0.25    0.76
   2   6  -3   -0.48    0.68
   2   6  -3    0.37    0.86
  -1  -6   3   39.60    4.05
  -1  -6   3   42.39    3.70
   1   6  -3   37.17    3.97
   0   6  -3    4.97    1.25
   0  -6   3    4.97    1.20
   0   6  -3    3.41    0.82
   0   6  -3    3.95    1.01
   0  -6   3    4.94    0.86
  -1   6  -3   49.84    4.80
  -1   6  -3   58.83    4.95
   1  -6   3   50.25    4.84
   1  -6   3   53.57    4.85
  -1   6  -3   50.37    5.03
   2  -6   3   14.65    1.64
  -2   6  -3   13.86    1.93
  -2   6  -3   13.96    1.59
   2  -6   3   11.80    1.71
   3  -6   3    0.00    0.66
  -3   6  -3    1.52    0.84
  -3   6  -3    1.39    0.47
   3  -6   3    1.48    0.55
   4  -6   3    1.60    0.50
   4  -6   3    1.57    0.86
  -4   6  -3    2.76    1.04
  -5   6  -3   14.89    2.45
   5  -6   3   20.15    1.74
   5  -6   3   16.71    2.48
   5  -6   3   19.45    1.77
   6  -6   3   46.50    3.95
   6  -6   3   46.94    3.94
  -6   6  -3   34.62    4.75
   6  -6   3   48.75    4.79
  -7   6  -3    4.10    1.59
   7  -6   3    5.91    1.62
  -8   6  -3    3.79    1.68
  -8   6  -3    4.45    1.32
   8  -6   3    6.78    1.79
  -9   6  -3    5.18    1.99
  -9   6  -3    3.20    1.32
 -10   6  -3    1.21    1.79
 -11   6  -3   -0.44    1.93
  -9  -5   3    3.65    1.85
   9   5  -3    1.98    2.01
  -8  -5   3   -0.13    1.22
   8   5  -3    0.23    1.47
   7   5  -3   13.71    2.69
  -7  -5   3   13.96    2.51
   6   5  -3    2.33    1.48
  -6  -5   3    4.52    1.49
   6   5  -3    5.74    1.21
  -5  -5   3   13.11    2.16
   5   5  -3   15.79    2.02
   5   5  -3   14.53    2.40
  -4  -5   3    4.39    1.20
   4   5  -3    1.95    1.01
   4   5  -3    4.84    1.37
   3   5  -3   25.24    2.96
  -3  -5   3   22.36    2.81
   3   5  -3   27.36    2.85
  -2  -5   3   70.02    6.85
   2   5  -3   79.15    6.81
  -1  -5   3   40.50    3.78
  -1  -5   3   44.75    4.19
   1   5  -3   42.24    4.04
   1   5  -3   43.57    3.82
   0  -5   3    1.00    0.80
   0  -5   3    0.35    0.44
   0   5  -3    0.50    0.81
   0  -5   3   -0.81    0.47
   0   5  -3    0.81    0.54
   0   5  -3    0.58    0.64
   1  -5   3  113.62    9.06
  -1   5  -3   96.50    9.03
   1  -5   3   97.61    9.24
  -1   5  -3  102.62    9.40
  -1   5  -3  116.13    9.33
  -2   5  -3   30.46    2.75
  -2   5  -3   29.52    3.16
   2  -5   3   28.76    3.00
   2  -5   3   31.18    2.76
   3  -5   3   13.05    1.69
   3  -5   3   11.42    1.15
  -3   5  -3   11.17    1.70
   4  -5   3   33.02    3.44
   5  -5   3    6.86    0.69
   5  -5   3    6.28    1.44
  -5   5  -3    4.09    1.41
   6  -5   3    0.64    0.37
  -6   5  -3    0.64    1.04
   6  -5   3    0.89    1.02
   6  -5   3    0.31    0.44
   7  -5   3    1.18    1.21
   7  -5   3    3.45    0.79
  -7   5  -3    0.82    0.51
  -7   5  -3    1.69    1.38
  -8   5  -3    6.43    1.54
  -8   5  -3    9.28    2.21
  -9   5  -3    1.85    1.27
  -9   5  -3   -0.27    1.54
 -10   5  -3    1.79    1.85
 -11   5  -3    0.89    1.95
 -10  -4   3    0.09    1.54
  10   4  -3   -2.27    1.63
  -9  -4   3    1.11    1.43
   9   4  -3   -0.23    1.64
  -8  -4   3    1.89    1.34
   8   4  -3    3.45    1.69
   7   4  -3    5.29    1.79
  -7  -4   3    5.84    1.68
   6   4  -3    0.73    0.69
   6   4  -3    0.31    1.06
  -6  -4   3    1.06    1.05
  -5  -4   3   26.62    3.10
  -5  -4   3   25.26    2.47
   5   4  -3   25.77    2.71
   5   4  -3   28.19    3.27
   4   4  -3   69.78    6.04
  -4  -4   3   59.67    5.98
   4   4  -3   62.38    5.95
   3   4  -3   37.52    3.70
   3   4  -3   37.46    3.71
  -3  -4   3   35.73    3.68
   2   4  -3    5.46    1.08
  -2  -4   3    4.94    1.10
  -1  -4   3    8.10    1.16
   1   4  -3    7.89    0.88
  -1  -4   3    7.58    1.29
   1   4  -3    7.67    1.17
  -1  -4   3    7.22    0.85
   0   4  -3    1.93    0.81
   0  -4   3    1.18    0.51
   0   4  -3    1.44    0.57
   0  -4   3    0.62    0.69
   0   4  -3    1.86    0.58
   0  -4   3    1.98    0.53
  -1   4  -3    8.87    1.44
  -1   4  -3   12.42    1.40
  -1   4  -3   10.73    1.22
   1  -4   3   10.98    1.33
   1  -4   3   11.31    1.16
  -2   4  -3    1.20    0.70
  -2   4  -3    1.51    0.30
   2  -4   3    1.50    0.29
   2  -4   3    0.69    0.59
  -3   4  -3   94.53    8.23
   3  -4   3   86.65    8.16
  -4   4  -3   25.72    3.02
   4  -4   3   28.02    3.03
  -5   4  -3    2.72    1.18
   5  -4   3    3.52    0.61
   5  -4   3    2.36    1.06
  -6   4  -3   11.63    1.73
   6  -4   3   12.11    1.43
  -6   4  -3   13.26    2.22
  -7   4  -3   12.15    2.45
   7  -4   3   15.73    1.81
  -8   4  -3    7.67    2.03
  -8   4  -3    4.82    1.43
  -9   4  -3   10.93    2.50
  -9   4  -3    5.34    1.61
 -10   4  -3   -0.38    1.53
 -11   4  -3    0.12    1.87
  10   3  -3   -0.47    1.67
 -10  -3   3   -1.16    1.33
   9   3  -3    0.52    1.58
  -9  -3   3    0.09    1.32
  -8  -3   3    3.01    1.46
   8   3  -3    2.16    1.51
  -7  -3   3   10.43    2.12
   7   3  -3   11.79    2.22
   6   3  -3   15.89    1.88
   6   3  -3   19.52    2.70
  -6  -3   3   23.20    2.13
  -6  -3   3   17.67    2.51
  -5  -3   3   12.63    1.37
  -5  -3   3   11.79    1.89
   5   3  -3    9.05    1.80
   5   3  -3   11.82    1.37
   4   3  -3    4.55    1.24
   4   3  -3    8.45    1.07
  -4  -3   3    7.41    0.81
  -4  -3   3    5.69    1.25
   3   3  -3   83.29    7.21
  -3  -3   3   78.64    7.35
  -2  -3   3   17.34    2.08
  -2  -3   3   20.71    2.00
   2   3  -3   16.73    1.99
  -1  -3   3  223.91   19.25
  -1  -3   3  224.89   18.68
   1   3  -3  228.91   18.97
   1   3  -3  206.29   18.66
   0   3  -3   11.97    1.78
   0  -3   3   17.65    1.59
   0   3  -3   15.75    1.57
   0  -3   3   15.91    1.62
   0   3  -3   17.55    1.66
   1  -3   3  101.53    8.65
  -1   3  -3  108.28    9.07
  -1   3  -3  102.00    9.09
   1  -3   3   98.78    9.04
  -1   3  -3  103.81    8.66
  -2   3  -3   41.13    3.78
   2  -3   3   37.48    3.74
  -3   3  -3    2.18    0.87
   3  -3   3    2.69    0.85
  -4   3  -3   18.10    2.06
  -4   3  -3   18.87    2.32
   4  -3   3   17.97    1.75
  -5   3  -3    1.42    0.82
  -5   3  -3    1.60    1.01
   5  -3   3    3.24    0.73
   6  -3   3    2.31    0.83
  -6   3  -3    0.84    1.17
  -6   3  -3    0.55    0.84
   7  -3   3   25.07    2.37
  -7   3  -3   12.21    2.17
  -7   3  -3   19.12    2.82
  -8   3  -3   -0.34    1.27
  -8   3  -3   -0.98    0.72
  -9   3  -3    5.19    1.92
  -9   3  -3    2.11    1.46
 -10   3  -3   -1.64    1.51
  11   2  -3    0.03    1.73
 -11  -2   3    1.44    1.76
 -10  -2   3    0.86    1.48
  10   2  -3   -0.50    1.39
  -9  -2   3    3.98    1.68
   9   2  -3    5.73    1.85
   8   2  -3    1.88    1.38
  -8  -2   3    1.13    1.19
  -8  -2   3    2.16    1.25
   7   2  -3   -0.37    0.93
  -7  -2   3    0.78    1.08
  -7  -2   3    1.26    1.08
  -6  -2   3   36.26    4.11
   6   2  -3   41.57    4.10
  -6  -2   3   40.79    3.83
   5   2  -3   15.65    2.05
  -5  -2   3   13.27    2.00
  -5  -2   3   18.00    1.68
   5   2  -3   13.76    1.45
  -4  -2   3   11.29    1.10
   4   2  -3    9.28    1.03
  -4  -2   3    6.78    1.34
   4   2  -3    6.03    1.30
   4   2  -3   12.44    1.51
  -3  -2   3   41.91    3.87
   3   2  -3   40.94    3.74
   3   2  -3   38.20    3.76
  -2  -2   3   12.78    1.58
  -2  -2   3   11.64    1.45
   2   2  -3   14.92    1.50
  -1  -2   3  246.99   19.69
  -1  -2   3  222.59   20.27
   1   2  -3  231.70   19.68
   0   2  -3   16.43    1.57
   0   2  -3   16.21    1.80
   0   2  -3   18.09    1.74
   0   2  -3   17.33    1.84
  -1   2  -3   87.39    7.36
  -1   2  -3   83.36    7.76
   1  -2   3   92.94    7.80
  -1   2  -3   87.50    7.76
  -2   2  -3   20.75    2.24
  -2   2  -3   21.65    1.84
   2  -2   3   20.97    1.83
  -2   2  -3   19.83    2.27
  -3   2  -3   21.43    1.84
  -3   2  -3   15.64    2.09
  -3   2  -3   25.23    2.29
   3  -2   3   18.46    1.88
  -4   2  -3    3.02    0.88
  -4   2  -3    2.41    0.56
   4  -2   3    1.78    0.67
  -4   2  -3    1.80    0.96
  -5   2  -3   14.89    1.62
  -5   2  -3   12.00    2.09
  -5   2  -3   13.48    1.88
   5  -2   3   15.13    1.76
   6  -2   3   37.62    3.77
  -6   2  -3   40.40    4.16
  -6   2  -3   37.24    3.91
  -7   2  -3    1.41    1.12
  -7   2  -3    0.40    1.16
   7  -2   3    1.06    0.94
  -8   2  -3    6.58    1.93
  -9   2  -3   24.97    3.31
  -9   2  -3   21.72    3.50
 -10   2  -3   -0.08    1.59
  11   1  -3    1.03    1.70
 -11  -1   3    0.82    1.69
 -10  -1   3    3.51    1.74
  10   1  -3    4.11    1.80
   9   1  -3   19.59    2.98
  -9  -1   3   21.21    3.08
  -9  -1   3   14.96    2.47
   8   1  -3   12.18    2.27
  -8  -1   3   16.32    2.19
  -8  -1   3   16.12    2.57
   7   1  -3    0.23    0.90
  -7  -1   3   -1.10    0.82
  -7  -1   3   -0.35    0.91
   6   1  -3   28.39    3.16
   6   1  -3   29.36    2.78
  -6  -1   3   27.66    2.89
  -6  -1   3   24.62    3.15
   6   1  -3   29.30    2.80
  -5  -1   3   11.74    1.89
   5   1  -3   14.41    1.59
  -5  -1   3   19.66    1.81
   5   1  -3   15.16    1.70
   5   1  -3   14.41    1.95
  -4  -1   3    2.32    0.65
   4   1  -3    1.54    0.70
   4   1  -3    2.79    0.54
   4   1  -3    1.54    0.72
  -4  -1   3    3.76    0.87
   3   1  -3   22.73    2.05
  -3  -1   3   20.44    2.02
  -3  -1   3   18.40    2.10
   3   1  -3   18.69    1.83
   2   1  -3   -0.10    0.29
  -2  -1   3   -0.09    0.43
   2   1  -3   -1.09    0.42
   2   1  -3   -0.53    0.38
   1   1  -3    1.44    0.48
   1   1  -3    1.05    0.63
  -1  -1   3    2.59    0.64
   0   1  -3   -0.34    0.38
   0  -1   3    0.55    0.49
   0   1  -3   -0.18    0.24
   0   1  -3   -0.19    0.40
  -1   1  -3   92.65    8.75
  -1   1  -3  105.75    8.44
   1  -1   3  100.08    8.40
   1  -1   3  102.88    8.79
   1  -1   3   98.69    9.01
  -1   1  -3   95.14    9.01
   2  -1   3   21.33    2.16
  -2   1  -3   18.37    2.11
   2  -1   3   20.96    1.87
  -2   1  -3   15.03    2.00
  -2   1  -3   21.04    1.88
  -3   1  -3   33.22    2.82
  -3   1  -3   28.18    3.07
   3  -1   3   29.58    2.88
  -3   1  -3   29.07    2.99
  -4   1  -3   11.20    1.28
  -4   1  -3    8.89    1.46
   4  -1   3    8.73    1.36
  -4   1  -3    8.32    1.55
  -5   1  -3    6.31    1.31
  -5   1  -3    4.81    1.35
   5  -1   3    7.20    1.31
  -6   1  -3   10.64    1.99
   6  -1   3   14.32    1.94
  -6   1  -3   10.24    1.88
   7  -1   3    4.33    1.36
  -7   1  -3    4.04    1.36
  -7   1  -3    3.01    1.42
  -8   1  -3    4.13    1.66
  -8   1  -3    5.52    1.74
  -9   1  -3    0.86    1.07
  -9   1  -3   -0.18    1.36
 -10   1  -3   -1.76    1.46
 -12   0   3    0.58    1.71
  12   0  -3    0.52    1.79
  11   0  -3    1.06    1.57
 -11   0   3    0.51    1.52
 -10   0   3    4.55    1.78
  10   0  -3    3.56    1.61
  -9   0   3    0.13    1.15
   9   0  -3    1.00    1.20
  -9   0   3    0.58    1.07
  -8   0   3   10.87    1.73
  -8   0   3   15.00    2.29
   8   0  -3    9.35    1.92
   8   0  -3   11.62    1.73
  -7   0   3   47.40    4.91
   7   0  -3   57.35    4.82
   7   0  -3   55.37    5.23
   7   0  -3   53.02    5.07
  -7   0   3   58.07    5.40
  -6   0   3   40.39    4.06
   6   0  -3   34.76    3.91
   6   0  -3   41.22    3.86
   6   0  -3   43.54    3.64
  -6   0   3   39.81    3.96
  -5   0   3   15.59    1.96
   5   0  -3   16.18    1.56
   5   0  -3   16.92    1.75
  -5   0   3   17.63    1.88
   5   0  -3   10.90    1.77
   4   0  -3  107.83    9.82
   4   0  -3  114.43    9.52
  -4   0   3  116.67    9.93
  -3   0   3   63.78    5.62
   3   0  -3   62.34    5.62
   3   0  -3   64.99    5.60
   3   0  -3   64.72    5.71
  -3   0   3   61.31    5.70
   3   0  -3   63.00    5.63
  -2   0   3    4.55    0.67
   2   0  -3    5.04    0.70
  -2   0   3    5.28    0.83
   2   0  -3    5.43    0.82
   1   0  -3  204.37   17.79
   1   0  -3  197.84   16.89
   1   0  -3  205.97   17.36
  -1   0   3  196.79   17.78
   0   0  -3   -0.29    0.43
   0   0  -3    0.25    0.35
   0   0   3    0.07    0.44
   0   0   3   -0.05    0.32
   0   0  -3   -0.17    0.43
   0   0   3    0.14    0.40
   0   0  -3   -0.44    0.39
  -1   0  -3    9.29    1.38
  -1   0  -3   12.67    1.32
   1   0   3   12.41    1.22
   1   0   3   11.99    1.31
  -1   0  -3    9.15    1.31
   1   0   3    9.60    1.37
  -1   0  -3   11.53    1.31
   2   0   3   15.32    1.59
  -2   0  -3   12.53    1.58
  -2   0  -3   12.50    1.52
  -2   0  -3   13.28    1.63
   2   0   3   13.60    1.70
  -3   0  -3    4.88    1.03
  -3   0  -3    2.42    0.88
   3   0   3    2.85    0.92
   3   0   3    6.03    1.10
  -3   0  -3    4.14    0.86
   4   0   3    5.02    1.25
   4   0   3   10.55    1.47
  -4   0  -3    7.38    1.36
  -4   0  -3    5.43    1.25
  -5   0  -3   15.26    2.07
   5   0   3   11.80    1.91
  -5   0  -3   12.02    1.95
  -6   0  -3   14.13    2.26
   6   0   3   16.66    2.28
  -6   0  -3   10.88    2.07
  -7   0  -3    6.30    1.75
  -7   0  -3    6.88    1.75
   7   0   3    7.21    1.67
  -8   0  -3    0.09    1.27
  -8   0  -3   -1.26    1.31
  -9   0  -3   -0.36    1.40
  -9   0  -3    1.13    1.60
  12  -1  -3    0.92    1.62
 -12   1   3   -0.79    1.61
  11  -1  -3    6.54    2.09
 -11   1   3   13.32    2.67
 -10   1   3    0.33    1.27
  10  -1  -3    2.91    1.43
   9  -1  -3    9.46    1.73
  -9   1   3    8.51    1.88
  -9   1   3    8.38    1.49
   9  -1  -3    9.42    1.88
   8  -1  -3   33.91    3.29
   8  -1  -3   29.29    3.45
  -8   1   3   26.44    3.50
  -8   1   3   31.21    3.05
   7  -1  -3    0.15    0.81
  -7   1   3    0.33    0.63
   7  -1  -3    1.44    0.88
  -7   1   3    1.47    0.92
   6  -1  -3    3.93    0.95
   6  -1  -3    4.66    1.09
   6  -1  -3    4.81    0.61
  -6   1   3    4.63    1.14
   5  -1  -3    1.30    0.68
   5  -1  -3    1.27    0.27
   5  -1  -3    0.55    0.61
  -5   1   3    0.94    0.28
  -5   1   3    0.82    0.65
  -5   1   3    0.69    0.69
  -4   1   3    0.26    0.57
   4  -1  -3    0.20    0.51
  -4   1   3    0.88    0.56
  -4   1   3    0.62    0.30
  -3   1   3   59.45    5.25
   3  -1  -3   59.75    5.27
   3  -1  -3   57.94    5.20
   3  -1  -3   60.58    4.91
   3  -1  -3   51.27    5.24
  -3   1   3   56.76    5.22
   2  -1  -3    6.86    0.90
   2  -1  -3    6.63    0.82
  -2   1   3    5.62    0.84
   2  -1  -3    6.11    0.76
   2  -1  -3    5.72    0.82
  -2   1   3    6.07    0.84
   1  -1  -3  193.29   16.97
   1  -1  -3  204.68   16.65
  -1   1   3  195.22   16.58
   1  -1  -3  205.49   16.59
   1  -1  -3  206.06   17.54
  -1   1   3  192.87   17.52
   1  -1  -3  198.94   16.99
  -1   1   3  186.16   16.64
   0   1   3   10.39    1.56
   0  -1  -3   17.49    1.58
   0   1   3   11.18    1.42
   0  -1  -3   16.81    1.61
   0   1   3   15.16    1.56
   0   1   3   17.50    1.48
   0  -1  -3   12.01    1.61
   0  -1  -3   14.27    1.41
  -1  -1  -3   11.21    1.33
   1   1   3   15.03    1.43
   1   1   3    9.55    1.48
  -1  -1  -3   14.64    1.59
  -1  -1  -3    9.54    1.43
  -2  -1  -3    0.12    0.55
   2   1   3   -0.47    0.58
   2   1   3    0.69    0.63
  -2  -1  -3    0.13    0.65
  -2  -1  -3    0.02    0.55
   3   1   3   15.33    1.94
  -3  -1  -3   12.25    1.85
  -3  -1  -3   15.57    1.84
   3   1   3   13.40    1.89
  -4  -1  -3   13.92    2.01
  -4  -1  -3   16.89    2.21
   4   1   3   14.87    2.10
   4   1   3   17.61    2.24
  -5  -1  -3    1.08    0.97
   5   1   3   -0.03    0.89
   5   1   3    0.50    0.92
  -5  -1  -3   -0.23    0.98
   6   1   3   -0.21    1.02
  -6  -1  -3    1.89    1.10
  -6  -1  -3    1.09    1.21
   7   1   3    0.64    1.24
  -7  -1  -3   -0.16    1.15
  -7  -1  -3    4.07    1.59
  -8  -1  -3   -1.75    1.41
  -8  -1  -3    1.54    1.45
  -9  -1  -3   -0.27    1.47
  -9  -1  -3    0.97    1.97
  13  -2  -3    1.73    1.78
 -13   2   3    1.46    1.91
  12  -2  -3   -0.02    1.45
 -12   2   3   -0.33    1.48
 -11   2   3    5.80    1.90
  11  -2  -3    2.24    1.51
  11  -2  -3    4.56    1.52
  10  -2  -3    1.25    1.05
 -10   2   3    2.55    1.38
  10  -2  -3    2.00    1.24
  -9   2   3   18.28    2.73
   9  -2  -3   19.29    2.50
  -9   2   3   16.34    1.97
   9  -2  -3   20.46    2.64
  -8   2   3    1.05    0.47
  -8   2   3   -0.59    0.57
   8  -2  -3    1.38    0.97
   8  -2  -3    0.95    0.91
  -8   2   3    0.52    0.96
   7  -2  -3   -0.36    0.65
  -7   2   3    0.28    0.37
   7  -2  -3   -0.22    0.68
  -7   2   3    1.13    0.83
   6  -2  -3   82.65    6.97
   6  -2  -3   79.11    7.04
  -6   2   3   70.40    7.09
  -5   2   3   14.45    1.65
  -5   2   3   16.43    1.90
  -5   2   3   17.67    2.04
   5  -2  -3   14.59    1.80
  -4   2   3   65.67    6.81
   4  -2  -3   78.76    6.94
  -4   2   3   75.06    6.93
  -4   2   3   90.79    7.05
   4  -2  -3   78.78    6.85
  -3   2   3    9.96    1.11
  -3   2   3   11.42    1.27
   3  -2  -3   13.18    1.42
   3  -2  -3   11.37    1.51
   3  -2  -3    9.98    1.28
   3  -2  -3   12.01    1.26
   3  -2  -3   12.76    1.18
  -3   2   3   11.14    1.36
   2  -2  -3   42.13    4.12
  -2   2   3   43.42    3.86
  -2   2   3   42.54    4.12
   2  -2  -3   43.78    3.85
  -2   2   3   42.45    3.84
   2  -2  -3   45.35    3.91
   2  -2  -3   45.56    3.84
  -2   2   3   42.54    3.90
   1  -2  -3  155.50   13.49
  -1   2   3  167.16   13.32
   1  -2  -3  158.24   13.48
  -1   2   3  154.21   13.34
   1  -2  -3  161.35   13.36
   1  -2  -3  158.93   14.06
   1  -2  -3  152.92   13.30
  -1   2   3  148.61   14.05
   0  -2  -3    1.40    0.66
   0   2   3    1.71    0.70
   0  -2  -3    1.04    0.63
   0   2   3    1.55    0.43
   0  -2  -3    1.86    0.43
   0   2   3    1.92    0.65
   0  -2  -3    1.29    0.64
   1   2   3    1.51    0.55
   1   2   3    0.96    0.68
  -1  -2  -3    1.33    0.72
   1   2   3    0.23    0.62
  -1  -2  -3    1.29    0.53
   2   2   3   44.19    4.45
  -2  -2  -3   50.17    4.32
  -2  -2  -3   44.60    4.39
   2   2   3   43.76    4.54
  -3  -2  -3    1.83    1.03
  -3  -2  -3    2.52    0.90
   3   2   3    3.63    1.14
   3   2   3    3.07    1.02
  -4  -2  -3    0.59    0.87
   4   2   3   -0.35    0.89
  -4  -2  -3   -1.06    0.87
   4   2   3    0.94    0.94
  -5  -2  -3   -1.05    0.78
   5   2   3    0.01    0.80
  -5  -2  -3   -0.26    1.06
   5   2   3    0.80    0.98
   6   2   3    0.12    0.62
  -6  -2  -3    1.07    1.31
  -6  -2  -3    0.80    1.07
   6   2   3    2.47    1.27
   7   2   3    1.47    1.33
  -7  -2  -3    1.20    1.29
  -7  -2  -3    4.74    1.84
  -8  -2  -3    0.00    1.67
  -8  -2  -3    1.07    1.46
 -13   3   3   -1.44    1.59
  13  -3  -3    1.75    1.61
  12  -3  -3   -0.47    1.26
 -12   3   3    0.74    1.60
  12  -3  -3    1.64    1.45
  11  -3  -3    7.78    1.88
  11  -3  -3    8.01    1.87
 -11   3   3    5.73    1.98
 -10   3   3    1.54    1.27
  10  -3  -3    0.71    1.07
  10  -3  -3    0.64    1.08
   9  -3  -3   20.24    2.61
  -9   3   3   18.00    2.79
   9  -3  -3   20.88    2.67
  -8   3   3    1.76    0.98
   8  -3  -3    0.18    0.86
   8  -3  -3    1.30    0.85
   7  -3  -3   16.62    2.16
  -7   3   3   19.09    2.32
   7  -3  -3   16.66    2.19
  -6   3   3   41.61    4.08
   6  -3  -3   41.54    4.07
  -5   3   3   42.74    4.15
  -5   3   3   42.70    4.06
   5  -3  -3   42.83    4.13
   4  -3  -3   30.14    2.69
   4  -3  -3   31.29    3.08
   4  -3  -3   31.24    2.86
  -4   3   3   25.99    2.78
  -4   3   3   31.96    3.02
  -4   3   3   28.80    2.61
   3  -3  -3    0.47    0.64
   3  -3  -3    0.38    0.37
  -3   3   3   -0.36    0.42
  -3   3   3    1.97    0.71
   3  -3  -3    0.09    0.47
   3  -3  -3    0.86    0.48
  -3   3   3    0.09    0.37
  -3   3   3    0.75    0.44
   3  -3  -3    0.28    0.69
  -2   3   3    9.52    1.27
   2  -3  -3    8.30    1.22
   2  -3  -3   10.19    0.91
   2  -3  -3   11.31    1.46
  -2   3   3   11.64    1.47
   2  -3  -3   10.53    1.28
  -2   3   3   10.30    1.26
  -2   3   3    8.92    0.92
   1  -3  -3    8.24    1.20
  -1   3   3    8.43    1.30
  -1   3   3    5.91    1.09
   0  -3  -3    0.16    0.68
   0   3   3    2.19    0.83
   0  -3  -3    1.08    0.37
   0   3   3    1.34    0.74
   0   3   3    1.25    0.42
   1   3   3  114.37   10.04
   1   3   3  110.30    9.52
   1   3   3   99.65    9.58
  -1  -3  -3  108.99    9.55
  -1  -3  -3  108.01    9.48
  -2  -3  -3    0.10    0.85
   2   3   3    0.57    0.80
   2   3   3    1.31    0.98
  -2  -3  -3    0.13    0.54
  -3  -3  -3    0.72    0.73
  -3  -3  -3   -0.38    0.98
   3   3   3   -0.33    0.90
   3   3   3    0.73    0.90
   4   3   3   28.51    3.45
   4   3   3   27.75    3.46
  -4  -3  -3   29.43    3.52
  -4  -3  -3   29.90    3.14
   5   3   3    8.27    1.74
  -5  -3  -3    5.96    1.76
   5   3   3    3.27    1.49
  -5  -3  -3    5.27    1.40
   6   3   3   -0.93    1.16
  -6  -3  -3    0.18    1.43
  -6  -3  -3   -0.67    1.00
   6   3   3   -0.53    1.26
  -7  -3  -3    3.07    1.54
  -7  -3  -3    2.78    1.97
   7   3   3    2.17    1.62
  -8  -3  -3    1.31    2.01
 -13   4   3    3.51    2.02
  13  -4  -3    5.71    1.93
 -12   4   3   -0.62    1.42
  12  -4  -3    0.39    1.09
  12  -4  -3    1.31    1.41
 -11   4   3    5.37    1.81
  11  -4  -3    6.54    1.73
  11  -4  -3    9.22    1.88
  10  -4  -3   11.22    1.91
  10  -4  -3   11.84    2.09
 -10   4   3    6.32    1.88
   9  -4  -3   -0.53    0.75
  -9   4   3   -0.83    0.96
   9  -4  -3    0.15    0.96
  -8   4   3    6.55    1.46
   8  -4  -3    7.36    1.37
   8  -4  -3    3.25    1.26
   7  -4  -3    9.55    1.69
  -7   4   3   10.04    1.70
   6  -4  -3    3.18    1.05
  -6   4   3    4.43    1.02
  -6   4   3    4.10    0.51
  -5   4   3   27.55    2.47
   5  -4  -3   23.88    2.96
  -5   4   3   29.39    3.08
  -4   4   3  109.26    9.25
   4  -4  -3  102.02    9.13
  -4   4   3  111.71    9.10
   4  -4  -3  113.28    9.34
   4  -4  -3  102.08    9.64
  -4   4   3  109.49    9.35
  -4   4   3   93.31    9.77
   3  -4  -3   88.39    7.43
  -3   4   3   88.26    8.02
  -3   4   3   78.92    7.49
  -3   4   3   85.50    7.45
   3  -4  -3   81.48    7.84
   3  -4  -3   83.19    7.46
  -3   4   3   91.01    7.46
  -2   4   3   12.68    1.73
  -2   4   3   18.10    2.07
   2  -4  -3   14.40    1.78
  -1   4   3    7.53    1.30
   1  -4  -3    7.21    1.31
  -1   4   3    6.92    1.36
   0  -4  -3   24.45    2.16
   0   4   3   19.97    2.71
   0  -4  -3   19.63    2.60
   0   4   3   22.95    2.18
   0   4   3   28.14    2.84
  -1  -4  -3   24.59    3.30
   1   4   3   28.43    3.43
   1   4   3   35.62    3.50
   1   4   3   32.20    3.01
  -1  -4  -3   31.82    2.94
  -2  -4  -3    4.35    0.95
  -2  -4  -3    4.17    1.37
   2   4   3    4.03    1.36
   2   4   3    4.97    1.37
   3   4   3   16.27    2.52
   3   4   3   15.12    2.40
  -3  -4  -3   17.16    2.05
  -3  -4  -3   16.19    2.59
  -4  -4  -3    0.68    1.33
   4   4   3    1.99    1.28
   4   4   3    1.37    1.28
  -4  -4  -3    2.77    1.06
   5   4   3    2.37    1.56
  -5  -4  -3    4.46    1.81
   5   4   3    4.57    1.61
  -5  -4  -3    3.56    1.34
   6   4   3    0.81    1.51
  -6  -4  -3    0.31    1.20
  -6  -4  -3   -0.32    1.67
   6   4   3    2.48    1.53
  -7  -4  -3    0.66    1.90
   7   4   3    0.06    1.57
 -13   5   3    2.87    1.92
  13  -5  -3    1.05    1.52
  12  -5  -3    1.74    1.02
 -12   5   3    5.44    1.97
  12  -5  -3    3.61    1.57
  11  -5  -3   17.19    2.65
 -11   5   3   15.61    2.82
  10  -5  -3    4.16    1.31
  10  -5  -3    5.14    1.49
 -10   5   3    5.58    1.73
   9  -5  -3    3.64    1.30
  -9   5   3    1.14    1.23
   9  -5  -3    2.37    1.07
  -8   5   3   47.41    4.80
   8  -5  -3   47.08    4.81
  -7   5   3    2.78    0.61
  -7   5   3    3.32    1.06
   7  -5  -3    4.23    1.23
  -6   5   3    8.48    1.69
  -6   5   3    8.01    1.39
  -6   5   3    8.07    1.09
   6  -5  -3   10.45    1.67
  -5   5   3   -0.23    0.57
  -5   5   3    0.19    0.59
  -5   5   3   -1.26    0.75
   5  -5  -3    0.47    0.85
  -5   5   3    0.46    0.57
  -4   5   3    0.19    0.62
  -4   5   3    0.12    0.46
  -4   5   3   -0.02    0.84
   4  -5  -3   -1.44    0.65
  -4   5   3    0.10    0.59
   4  -5  -3   -0.22    0.38
   4  -5  -3    0.19    0.68
   3  -5  -3   56.83    4.98
   3  -5  -3   55.13    5.23
  -3   5   3   55.15    5.65
  -3   5   3   57.60    5.24
   3  -5  -3   58.14    5.53
  -3   5   3   58.43    5.01
   2  -5  -3    6.22    1.30
  -2   5   3    3.53    1.04
  -2   5   3    4.55    1.27
   2  -5  -3    5.66    1.21
  -1   5   3   44.51    4.55
  -1   5   3   44.17    4.29
   1  -5  -3   41.17    4.24
   0  -5  -3    1.27    0.42
   0   5   3    0.77    0.50
   0   5   3    1.51    1.09
   0   5   3    0.23    0.93
   0  -5  -3    0.58    0.96
   1   5   3    1.49    1.13
   1   5   3    0.61    0.70
   1   5   3    0.85    1.06
  -1  -5  -3    0.87    0.56
  -1  -5  -3   -0.13    0.98
   2   5   3   14.50    2.41
   2   5   3   13.58    2.32
  -2  -5  -3   14.07    2.44
  -2  -5  -3   14.73    1.78
  -3  -5  -3   14.33    2.75
  -3  -5  -3   20.05    2.29
   3   5   3   20.48    2.95
   3   5   3   17.65    2.73
  -4  -5  -3    2.02    1.08
  -4  -5  -3   -0.22    1.38
   4   5   3    1.21    1.39
   4   5   3    1.14    1.37
  -5  -5  -3   -0.62    0.99
   5   5   3   -0.04    1.41
  -5  -5  -3    0.47    1.57
   5   5   3   -0.65    1.37
   6   5   3    3.58    1.89
  -6  -5  -3    6.64    2.41
   7   5   3    7.73    2.32
  -7  -5  -3    4.63    2.53
 -13   6   3    1.97    1.93
  13  -6  -3    2.41    1.55
  12  -6  -3    5.00    1.57
 -12   6   3    3.35    1.87
  12  -6  -3    6.30    1.83
 -11   6   3   15.58    2.72
  11  -6  -3   11.04    2.27
  10  -6  -3   -0.66    0.95
  10  -6  -3    0.20    0.79
 -10   6   3    1.06    1.29
   9  -6  -3    0.31    1.10
  -9   6   3    1.51    1.26
  -8   6   3   62.39    5.80
  -8   6   3   69.65    6.49
   8  -6  -3   74.76    6.61
  -7   6   3    5.67    1.33
   7  -6  -3    4.72    1.46
  -7   6   3    5.35    0.99
  -6   6   3   27.95    2.95
   6  -6  -3   28.59    3.37
  -6   6   3   26.52    2.83
  -6   6   3   34.05    3.56
  -5   6   3    5.97    1.52
  -5   6   3    4.94    1.11
  -5   6   3    3.81    1.09
  -5   6   3    5.84    1.00
   5  -6  -3    2.60    1.23
   4  -6  -3   -0.27    0.38
  -4   6   3   -0.85    0.61
  -4   6   3   -0.69    0.85
   4  -6  -3   -0.31    0.84
   4  -6  -3    0.83    0.87
  -4   6   3    0.61    0.50
  -3   6   3    3.42    1.08
  -3   6   3    5.44    0.64
   3  -6  -3    4.47    1.21
   3  -6  -3    5.77    1.40
  -3   6   3    5.69    0.68
  -3   6   3    3.65    1.37
   2  -6  -3   -0.49    0.80
   2  -6  -3    1.41    0.97
  -2   6   3    0.63    1.00
  -2   6   3   -1.40    0.67
  -1   6   3   67.89    6.53
  -1   6   3   72.25    6.91
  -1   6   3   68.71    6.01
   1  -6  -3   70.18    6.55
   0   6   3    0.91    1.18
   0   6   3   -1.64    0.83
   0   6   3    0.00    0.56
   0  -6  -3   -0.07    0.40
   0  -6  -3    0.72    1.09
   1   6   3    5.77    1.72
  -1  -6  -3    5.64    1.74
  -1  -6  -3    8.53    1.08
   1   6   3    3.39    1.57
  -2  -6  -3    7.54    1.24
   2   6   3    4.64    1.65
   2   6   3    6.69    1.80
  -2  -6  -3    6.97    1.91
  -3  -6  -3   -0.23    1.41
  -3  -6  -3   -0.09    0.80
   3   6   3    2.20    1.48
   3   6   3    0.65    1.29
   4   6   3    1.65    1.57
  -4  -6  -3    0.19    1.50
   4   6   3    0.90    1.43
   5   6   3    1.83    1.66
   5   6   3   -0.17    1.63
  -5  -6  -3   -1.36    1.69
   6   6   3   -1.44    1.50
  -6  -6  -3   -0.81    1.83
 -14   7   3    1.39    1.95
  14  -7  -3    0.72    1.64
 -13   7   3    1.16    1.81
  13  -7  -3    1.74    1.40
  12  -7  -3   -0.65    1.16
 -12   7   3   -1.87    1.35
  12  -7  -3    1.01    1.14
  11  -7  -3   -1.27    0.74
  11  -7  -3    0.70    1.25
 -11   7   3    0.05    1.40
 -10   7   3    5.02    1.72
  10  -7  -3    4.03    1.47
  -9   7   3   33.31    3.77
   9  -7  -3   27.33    3.70
   8  -7  -3   27.48    3.49
  -8   7   3   29.48    3.31
  -8   7   3   24.91    2.73
  -7   7   3    5.07    1.20
   7  -7  -3    5.47    1.61
  -7   7   3    3.99    1.56
  -6   7   3  131.63   11.66
  -6   7   3  137.02   11.50
  -6   7   3  130.02   12.36
   6  -7  -3  124.51   12.01
  -5   7   3   17.36    2.04
   5  -7  -3   18.08    2.69
  -5   7   3   16.83    2.73
  -5   7   3   20.26    2.36
  -4   7   3    9.32    1.99
   4  -7  -3   10.27    1.96
  -4   7   3    9.69    1.26
   4  -7  -3   10.91    1.17
  -4   7   3    8.57    1.63
   4  -7  -3    9.94    1.78
   3  -7  -3   22.02    2.86
  -3   7   3   22.62    2.05
  -3   7   3   19.83    2.67
  -3   7   3   19.98    3.04
  -3   7   3   21.58    2.02
   3  -7  -3   23.17    2.83
  -2   7   3   11.20    2.13
  -2   7   3   21.77    2.80
   2  -7  -3   14.41    2.25
   2  -7  -3   11.99    2.17
  -1   7   3    4.37    1.46
   1  -7  -3    4.25    1.47
  -1   7   3    2.59    0.59
  -1   7   3    2.10    1.40
   1  -7  -3    4.38    1.30
   0  -7  -3    0.72    0.50
   0  -7  -3    0.93    1.24
   0   7   3   -0.29    1.14
   0   7   3    1.02    1.28
  -1  -7  -3   18.09    1.84
   1   7   3   10.02    2.39
  -1  -7  -3   13.40    2.64
   1   7   3   17.67    2.91
   2   7   3    2.24    1.56
   2   7   3    1.37    1.38
  -2  -7  -3   -0.80    1.36
   3   7   3    5.69    2.06
  -3  -7  -3    8.69    2.41
   3   7   3    6.13    1.94
   4   7   3    4.54    1.99
  -4  -7  -3    2.04    1.94
   4   7   3    1.30    1.60
   5   7   3   -0.21    1.60
  -5  -7  -3    3.66    2.32
   5   7   3    3.05    2.05
 -14   8   3    6.53    2.55
  14  -8  -3    2.65    1.75
  13  -8  -3    9.07    2.30
 -13   8   3   11.64    2.84
  12  -8  -3   10.65    1.98
  12  -8  -3    8.55    2.20
 -12   8   3    6.25    2.27
  11  -8  -3    2.95    1.18
  11  -8  -3   -0.86    1.15
 -11   8   3   -0.89    1.39
  10  -8  -3    8.09    2.14
 -10   8   3   15.04    2.52
   9  -8  -3    6.94    1.92
  -9   8   3    5.59    1.70
  -8   8   3    0.67    1.06
  -8   8   3    2.51    1.51
   8  -8  -3    3.30    1.48
   7  -8  -3    3.55    1.60
  -7   8   3    5.62    1.38
  -7   8   3    5.00    1.28
  -7   8   3    5.40    1.81
  -6   8   3    1.41    1.00
  -6   8   3    2.17    0.99
  -6   8   3    3.56    1.55
   6  -8  -3    3.27    1.47
  -5   8   3   17.36    3.00
  -5   8   3   23.08    2.30
   5  -8  -3   20.26    2.97
  -5   8   3   17.56    2.53
  -4   8   3   21.35    3.20
   4  -8  -3   23.92    2.90
  -4   8   3   21.43    2.14
   4  -8  -3   23.05    3.11
  -4   8   3   21.05    2.22
  -4   8   3   24.96    2.90
  -3   8   3   26.35    2.22
  -3   8   3   24.93    3.39
   3  -8  -3   24.58    3.16
   3  -8  -3   26.44    3.15
  -3   8   3   20.61    2.96
  -3   8   3   20.87    2.21
  -2   8   3    2.42    1.57
   2  -8  -3    2.72    1.44
  -2   8   3    4.53    1.52
   2  -8  -3    3.23    1.39
  -2   8   3    5.24    0.65
  -1   8   3   12.93    2.51
  -1   8   3   13.11    2.38
   1  -8  -3    9.63    2.03
   1  -8  -3    9.57    2.22
   0  -8  -3    1.55    0.83
   0  -8  -3    2.52    1.54
   0   8   3    5.23    1.77
   0   8   3    3.25    1.61
  -1  -8  -3   -1.16    1.31
   1   8   3    0.63    1.58
   1   8   3    1.25    1.47
   2   8   3    0.76    1.62
  -2  -8  -3   -4.30    1.15
   2   8   3    1.55    1.53
  -3  -8  -3    0.27    1.81
   3   8   3    1.88    1.83
   3   8   3   -0.67    1.38
   4   8   3    3.73    1.86
   4   8   3    1.73    1.99
  -4  -8  -3   -0.57    1.81
  14  -9  -3    0.34    1.55
 -14   9   3   -0.69    2.04
 -13   9   3    3.93    2.23
  13  -9  -3    1.18    1.59
  12  -9  -3    0.73    1.09
  12  -9  -3    1.03    1.40
 -12   9   3   -1.09    1.56
 -11   9   3   16.15    2.91
  11  -9  -3   11.51    2.54
  10  -9  -3    6.73    2.09
 -10   9   3    9.32    2.24
  -9   9   3    6.83    1.77
  -9   9   3    4.40    1.78
   9  -9  -3    2.42    1.64
  -8   9   3   52.00    5.68
  -8   9   3   56.87    5.30
   8  -9  -3   43.71    5.62
  -7   9   3    1.23    1.09
  -7   9   3    3.66    1.67
  -7   9   3    1.41    1.07
   7  -9  -3    2.06    1.48
  -6   9   3   11.58    2.01
  -6   9   3   14.19    2.70
   6  -9  -3   13.03    2.48
  -6   9   3   11.09    1.80
   5  -9  -3    3.92    1.62
  -5   9   3    2.36    1.22
  -5   9   3    2.83    1.62
  -5   9   3    3.41    1.00
   4  -9  -3    7.58    1.98
  -4   9   3   10.98    1.32
  -4   9   3    7.19    2.09
  -4   9   3    9.75    2.01
  -3   9   3   58.43    5.70
  -3   9   3   57.84    6.13
   3  -9  -3   50.66    5.57
   3  -9  -3   55.82    5.74
   2  -9  -3   -0.32    1.25
  -2   9   3    0.57    1.43
   2  -9  -3   -0.22    0.96
  -2   9   3   -0.42    1.08
  -1   9   3    5.09    2.00
   1  -9  -3    3.79    1.76
   1  -9  -3    3.95    1.51
  -1   9   3    4.72    1.72
   0   9   3    6.64    1.97
   0  -9  -3    3.53    1.83
   0   9   3    4.40    1.97
   0  -9  -3    6.12    1.62
  -1  -9  -3    1.83    1.79
   1   9   3    0.12    1.54
   1   9   3    2.79    1.86
  -1  -9  -3    0.39    1.23
  -2  -9  -3    1.51    1.86
   2   9   3    0.66    1.76
   2   9   3    1.90    1.72
   3   9   3    4.96    2.30
  -3  -9  -3    2.79    2.16
   3   9   3    1.67    1.83
  13 -10  -3    1.25    1.62
 -13  10   3   -0.96    1.83
 -12  10   3   -0.83    1.65
  12 -10  -3    1.11    1.62
 -11  10   3   15.86    2.93
  11 -10  -3    9.18    2.48
 -10  10   3    0.54    1.67
 -10  10   3    2.64    1.66
  10 -10  -3    3.56    1.84
  -9  10   3    2.06    1.78
  -9  10   3    2.45    1.49
   9 -10  -3    3.91    1.80
  -8  10   3   12.29    2.11
  -8  10   3   10.83    2.57
  -8  10   3   13.11    2.26
   8 -10  -3   14.78    2.78
  -7  10   3    0.14    1.52
  -7  10   3   -0.10    1.01
   7 -10  -3   -0.47    1.28
  -7  10   3   -0.25    1.02
  -6  10   3    3.99    1.85
   6 -10  -3    2.65    1.54
  -6  10   3    1.35    1.02
  -6  10   3    1.83    1.22
  -5  10   3    2.80    0.99
  -5  10   3    2.15    1.38
   5 -10  -3    3.03    1.58
  -5  10   3    4.28    1.80
   4 -10  -3   17.39    2.79
  -4  10   3   16.70    3.04
  -4  10   3   14.04    2.60
   3 -10  -3    5.19    1.64
  -3  10   3    3.26    1.80
  -3  10   3    4.51    1.79
   3 -10  -3    1.58    1.53
  -2  10   3    1.46    1.71
  -2  10   3   -1.12    1.26
   2 -10  -3    1.30    1.52
   2 -10  -3    2.64    1.44
   1 -10  -3   22.21    3.45
  -1  10   3   22.78    3.42
  -1  10   3   17.35    3.34
   0 -10  -3   -1.09    1.66
   0 -10  -3    0.94    1.31
   0  10   3   -0.32    1.70
   0  10   3    1.60    1.62
  -1 -10  -3    0.48    1.67
   1  10   3    0.32    1.63
   1  10   3    0.99    1.87
   2  10   3    9.74    2.84
   2  10   3    8.39    2.58
  -2 -10  -3   18.86    3.53
  13 -11  -3    1.38    1.65
 -13  11   3   -1.60    1.91
  12 -11  -3    3.76    2.06
 -12  11   3    4.34    2.26
 -12  11   3    7.56    2.57
 -11  11   3    2.08    1.94
  11 -11  -3    1.32    1.80
 -11  11   3    2.54    1.91
 -10  11   3   -0.01    0.92
 -10  11   3   -2.17    1.42
  10 -11  -3    0.06    1.61
   9 -11  -3    3.34    2.01
  -9  11   3    4.56    1.69
  -9  11   3    5.36    2.16
   8 -11  -3    2.64    1.74
  -8  11   3    0.09    1.15
  -8  11   3    1.85    1.39
  -8  11   3    1.11    1.60
  -7  11   3    9.74    1.91
   7 -11  -3    0.98    1.49
  -7  11   3    4.92    2.06
  -7  11   3    4.96    1.52
   6 -11  -3   14.80    2.90
  -6  11   3   26.83    3.75
  -6  11   3   19.83    2.93
  -5  11   3    4.94    1.75
   5 -11  -3    7.24    2.05
  -5  11   3    4.86    2.07
   4 -11  -3    1.11    1.40
  -4  11   3   -1.51    1.11
  -4  11   3    0.78    1.44
  -3  11   3    6.31    2.24
   3 -11  -3    7.22    1.95
  -3  11   3    8.05    2.21
   2 -11  -3    1.90    1.40
   2 -11  -3   -0.93    1.46
  -2  11   3   -0.96    1.43
  -2  11   3   -0.04    1.47
  -1  11   3    3.28    2.06
  -1  11   3    1.54    1.65
   1 -11  -3    3.91    2.08
   1 -11  -3    2.03    1.57
   0  11   3   -0.94    1.51
   0  11   3    2.61    2.07
   0 -11  -3    1.80    1.96
  -1 -11  -3   -3.58    1.77
   1  11   3    1.74    1.84
   1  11   3    1.21    2.14
  13 -12  -3    4.18    2.34
 -13  12   3    5.22    2.69
  12 -12  -3    3.12    2.30
 -12  12   3   -3.36    1.74
 -12  12   3   -0.94    1.94
  11 -12  -3    9.53    2.68
 -11  12   3    0.66    1.29
 -11  12   3    1.26    2.09
 -10  12   3    5.61    2.08
  10 -12  -3    6.74    2.44
 -10  12   3    8.86    2.57
  -9  12   3    0.32    1.29
  -9  12   3    1.58    1.78
   9 -12  -3   -0.66    1.53
  -9  12   3   -0.30    1.43
  -8  12   3   -2.91    1.04
  -8  12   3   -0.63    1.61
   8 -12  -3   -0.61    1.50
  -7  12   3    1.15    1.40
  -7  12   3    1.49    1.81
   7 -12  -3    1.10    1.53
  -6  12   3    2.08    1.50
  -6  12   3    0.42    1.68
   6 -12  -3    1.62    1.58
   5 -12  -3    2.50    1.60
  -5  12   3    3.40    1.98
  -5  12   3    3.52    1.76
   4 -12  -3   10.82    2.47
  -4  12   3   13.04    2.77
  -4  12   3   15.88    3.05
  -3  12   3    1.14    1.80
   3 -12  -3    1.17    1.54
  -3  12   3    0.75    1.55
   2 -12  -3    1.77    1.09
  -2  12   3    1.90    2.00
  -2  12   3    0.27    1.71
  -1  12   3    0.15    1.75
  -1  12   3    2.39    2.15
   0  12   3    1.14    2.22
   0  12   3    3.02    1.94
 -12  13   3   -3.70    1.70
 -12  13   3   -2.55    1.94
  12 -13  -3    1.84    2.18
  11 -13  -3   -0.22    1.94
 -11  13   3    1.25    2.08
  10 -13  -3    6.54    2.57
 -10  13   3   11.59    2.95
  -9  13   3   -1.95    1.71
  -9  13   3    3.77    1.73
   9 -13  -3   -1.10    1.49
  -8  13   3    4.76    1.94
  -8  13   3    4.47    2.18
   8 -13  -3    3.99    2.08
   7 -13  -3   -2.34    1.27
  -7  13   3   -1.24    1.72
  -7  13   3   -0.11    1.40
   6 -13  -3    1.72    1.56
  -6  13   3    1.76    1.73
  -6  13   3    1.68    1.89
  -5  13   3    1.61    1.64
  -5  13   3    2.06    1.94
   5 -13  -3    0.03    1.43
   4 -13  -3    3.42    1.79
  -4  13   3   -1.95    1.54
  -4  13   3   -2.36    1.56
   3 -13  -3    4.35    1.82
  -3  13   3    2.19    2.05
  -3  13   3    3.17    2.06
  -2  13   3    0.28    1.83
  -2  13   3   -0.93    1.90
  -1  13   3    0.68    2.20
  -1  13   3    3.07    2.11
  11 -14  -3   -2.32    1.76
 -11  14   3   -0.27    2.23
 -10  14   3   -0.90    1.84
  10 -14  -3   -0.70    1.90
   9 -14  -3   -1.19    1.63
  -9  14   3    0.58    2.03
  -9  14   3    0.62    1.68
  -8  14   3   27.40    3.73
  -8  14   3   14.74    3.48
   8 -14  -3   18.53    3.56
   7 -14  -3    1.11    1.77
  -7  14   3   -0.04    1.69
  -7  14   3    1.69    1.98
  -6  14   3    0.15    1.79
   6 -14  -3    2.09    1.73
  -6  14   3    0.68    1.94
  -5  14   3   -0.20    1.82
  -5  14   3   -1.49    1.64
   5 -14  -3   -0.88    1.58
   4 -14  -3    0.51    1.76
  -4  14   3    0.38    1.87
  -4  14   3   -1.62    1.82
  -3  14   3   -2.22    1.87
  -3  14   3    4.46    2.26
 -10  15   3    0.57    2.22
 -10  15   3    0.83    1.94
  10 -15  -3    3.97    2.29
  -9  15   3   -0.42    2.05
  -9  15   3   -1.07    1.75
   9 -15  -3   -0.44    1.84
  -8  15   3    0.04    1.89
  -8  15   3    1.88    2.15
   8 -15  -3   -1.44    1.64
  -7  15   3    2.35    2.24
   7 -15  -3    0.18    1.76
  -7  15   3    2.21    2.15
  -6  15   3    7.84    2.55
   6 -15  -3    1.75    1.88
  -6  15   3    3.97    2.40
  -5  15   3    0.21    1.90
   5 -15  -3    0.77    1.89
  -1  15  -4    5.90    2.12
  -1  15  -4    1.06    2.34
  -2  15  -4   -0.64    1.52
  -2  15  -4   -0.96    2.20
  -3  15  -4    0.45    1.62
  -3  15  -4   -2.74    2.04
  -4  15  -4    1.61    1.43
  -5  15  -4   -0.06    1.46
   6 -15   4    0.93    1.82
  -6  15  -4    0.45    1.62
   7 -15   4   -1.06    1.65
  -7  15  -4   -1.25    1.65
   8 -15   4    0.59    1.77
  -8  15  -4   -0.54    2.01
   1  14  -4    5.21    2.17
   1  14  -4    0.54    2.04
   0  14  -4    0.59    1.97
   0  14  -4    0.12    1.67
  -1  14  -4   -0.11    1.30
  -1  14  -4   -3.58    1.86
  -1  14  -4   -1.88    1.39
  -2  14  -4    3.20    1.28
  -2  14  -4    1.50    2.24
  -2  14  -4    2.43    1.60
  -3  14  -4   28.66    3.48
  -3  14  -4   18.95    3.18
  -4  14  -4    0.91    1.37
  -4  14  -4   -0.42    1.39
   4 -14   4   -0.30    1.52
  -5  14  -4    0.19    1.38
   5 -14   4    1.37    1.57
   6 -14   4    1.48    1.80
  -6  14  -4    3.16    1.81
   7 -14   4    2.25    1.93
  -7  14  -4    3.94    2.06
  -8  14  -4   -1.02    1.77
   8 -14   4    1.07    1.93
   9 -14   4   -0.76    1.61
  -9  14  -4   -0.61    2.05
   2  13  -4    0.04    1.81
   2  13  -4    1.98    1.95
   1  13  -4    0.24    1.57
   1  13  -4    2.21    1.59
   1  13  -4    0.39    1.84
   0  13  -4    0.93    1.99
   0  13  -4    0.17    1.34
   0  13  -4    0.07    1.47
  -1  13  -4   -1.93    1.68
  -1  13  -4    1.03    0.76
  -1  13  -4   -0.30    1.36
  -2  13  -4    1.57    1.34
  -2  13  -4    1.39    1.34
   3 -13   4    0.57    1.35
  -3  13  -4    1.04    1.38
  -3  13  -4    3.98    1.50
  -4  13  -4    1.45    1.40
  -4  13  -4   -1.25    1.15
   4 -13   4   -0.48    1.33
   5 -13   4   20.25    3.36
  -5  13  -4   19.87    3.18
  -6  13  -4   -1.45    1.36
   6 -13   4    0.62    1.54
   7 -13   4    0.53    1.66
  -7  13  -4    2.00    1.86
   8 -13   4   11.57    2.79
  -8  13  -4    4.43    2.32
  -9  13  -4    7.55    2.73
   9 -13   4    7.46    2.45
  10 -13   4    1.00    1.95
 -10  13  -4   -0.19    2.29
   3  12  -4    0.78    1.84
   2  12  -4   -1.41    1.55
   2  12  -4    2.75    1.72
  -2 -12   4    0.28    1.28
   2  12  -4    3.79    1.94
   1  12  -4   14.85    2.65
   1  12  -4    7.16    2.25
   1  12  -4    3.71    1.32
   0  12  -4    0.81    1.79
   0  12  -4    0.30    1.39
   0  12  -4   -0.09    1.03
  -1  12  -4   14.10    2.45
  -1  12  -4   15.28    2.52
  -2  12  -4    3.84    1.52
   2 -12   4    3.38    1.39
  -2  12  -4    0.24    1.23
  -3  12  -4    7.10    1.72
   3 -12   4    5.28    1.79
  -3  12  -4    8.48    1.93
  -4  12  -4    1.03    1.32
  -4  12  -4   -0.23    1.15
   4 -12   4    1.25    1.19
  -5  12  -4   -0.94    1.27
   5 -12   4    0.46    1.41
  -6  12  -4    0.69    1.51
   6 -12   4    5.60    1.98
  -7  12  -4    1.48    1.71
   7 -12   4    0.05    1.43
  -8  12  -4   -1.90    1.49
   8 -12   4    2.20    1.72
   9 -12   4    3.90    1.96
  -9  12  -4    2.32    2.13
 -10  12  -4    1.59    2.31
  10 -12   4   -2.77    1.47
   5  11  -4    1.71    2.14
   4  11  -4    0.57    1.92
  -4 -11   4    8.96    2.21
   3  11  -4   -1.91    1.41
   3  11  -4    0.09    1.59
  -3 -11   4    0.49    1.33
  -2 -11   4    0.83    1.26
   2  11  -4    1.47    1.60
   2  11  -4   -2.41    1.36
   1  11  -4    1.99    1.55
   1  11  -4   -0.44    1.57
   1  11  -4    1.57    1.49
   0  11  -4   14.84    2.44
   0  11  -4    9.10    2.07
   1 -11   4   23.60    2.86
  -1  11  -4   22.98    3.15
  -1  11  -4   22.27    3.02
   2 -11   4    8.81    1.79
  -2  11  -4    5.17    1.55
  -2  11  -4    5.27    1.63
  -3  11  -4   15.97    2.58
   3 -11   4   13.69    2.40
  -3  11  -4   15.19    2.28
  -4  11  -4    4.60    1.64
   4 -11   4    6.39    1.79
  -4  11  -4    6.16    1.46
   5 -11   4    1.81    1.43
  -5  11  -4    3.84    1.62
  -5  11  -4    4.40    1.13
   6 -11   4    2.70    1.53
  -6  11  -4    2.62    1.64
   7 -11   4    2.52    1.69
  -7  11  -4    3.99    1.86
   8 -11   4   13.05    2.79
  -8  11  -4   16.37    3.18
  -9  11  -4   -3.92    1.41
   9 -11   4   -0.93    1.49
 -10  11  -4    1.51    2.14
  10 -11   4   -0.15    1.66
  -6 -10   4   -0.84    1.45
   6  10  -4   -2.49    1.66
   5  10  -4    1.01    1.90
  -5 -10   4    2.69    1.62
   4  10  -4    5.74    2.25
  -4 -10   4    4.49    1.71
   3  10  -4    3.45    1.70
  -3 -10   4    4.85    1.61
   3  10  -4    1.79    1.67
   2  10  -4    1.55    1.45
  -2 -10   4   -0.05    1.04
   2  10  -4   -0.16    1.34
   1  10  -4    1.47    1.51
   1  10  -4   -0.25    1.36
  -1 -10   4    0.22    1.05
   1  10  -4   -0.65    1.11
   0  10  -4    2.47    1.44
   0 -10   4    1.23    0.90
   0  10  -4    0.67    1.11
  -1  10  -4    8.51    1.82
   1 -10   4   11.25    1.83
  -1  10  -4   14.24    2.27
  -2  10  -4    1.80    1.16
   2 -10   4    0.90    1.02
  -2  10  -4    1.50    1.04
  -3  10  -4   79.47    8.21
  -3  10  -4   91.45    7.82
  -4  10  -4   -0.66    0.78
   4 -10   4    0.91    1.16
  -4  10  -4    0.71    1.17
  -5  10  -4    3.47    0.84
  -5  10  -4    1.15    1.35
   5 -10   4    1.14    1.34
   6 -10   4   11.76    2.39
  -6  10  -4   13.32    2.56
  -7  10  -4    1.15    1.58
   7 -10   4    3.10    1.44
   8 -10   4   10.48    2.37
  -8  10  -4    8.76    2.46
   9 -10   4    0.25    1.47
  -9  10  -4   -1.02    1.67
 -10  10  -4   -0.47    1.94
  10 -10   4    0.28    1.55
 -11  10  -4   -1.68    2.07
  -7  -9   4    1.09    1.65
  -6  -9   4   -0.24    1.38
   6   9  -4    0.13    1.77
   5   9  -4    4.91    2.15
  -5  -9   4    6.73    1.90
   4   9  -4   -1.10    1.31
   4   9  -4    0.76    1.42
  -4  -9   4   -0.06    1.05
   3   9  -4   -0.10    1.31
   3   9  -4    0.49    1.25
  -3  -9   4   -1.01    1.02
   2   9  -4   27.76    4.30
  -2  -9   4   42.89    4.33
   2   9  -4   47.52    4.61
   1   9  -4   19.70    2.88
  -1  -9   4   18.47    2.11
  -1  -9   4   21.40    2.80
   0  -9   4    0.03    0.75
   0   9  -4    2.91    1.44
   0   9  -4    1.11    1.12
  -1   9  -4   -0.42    1.05
   1  -9   4    0.32    0.84
  -1   9  -4    0.91    0.98
   2  -9   4   14.61    2.13
  -2   9  -4   13.31    1.99
  -2   9  -4   13.88    2.32
  -3   9  -4   49.59    5.77
   3  -9   4   55.75    5.71
  -3   9  -4   67.74    5.46
  -4   9  -4   19.09    3.11
  -4   9  -4   26.82    2.54
   4  -9   4   26.69    3.23
   5  -9   4   75.04    7.40
  -5   9  -4   77.89    7.54
  -6   9  -4    1.79    1.43
   6  -9   4    0.13    1.15
  -7   9  -4   -0.41    1.34
   7  -9   4    3.09    1.51
  -8   9  -4    2.60    1.73
   8  -9   4    5.69    1.81
  -9   9  -4    0.94    1.77
   9  -9   4    1.60    1.65
 -10   9  -4    0.25    1.94
 -11   9  -4   -1.91    1.93
  -7  -8   4    0.82    1.48
   7   8  -4    1.15    1.98
   6   8  -4    2.23    1.91
  -6  -8   4    3.91    1.66
  -5  -8   4   -0.73    1.10
   5   8  -4    3.10    1.75
   4   8  -4    5.72    1.64
  -4  -8   4    2.94    1.37
   4   8  -4    3.06    1.71
   3   8  -4    2.28    1.38
  -3  -8   4   -0.14    0.96
   3   8  -4   -0.47    0.98
   2   8  -4    3.60    1.41
  -2  -8   4    4.61    1.41
   2   8  -4    2.79    1.41
   1   8  -4   11.25    2.01
  -1  -8   4   12.11    1.44
  -1  -8   4    9.76    1.91
   0   8  -4   22.69    2.38
   0   8  -4   22.43    3.03
   0  -8   4   21.26    2.36
   0   8  -4   19.38    2.64
  -1   8  -4    6.88    1.66
   1  -8   4    7.81    1.42
  -1   8  -4    9.11    1.55
   2  -8   4    2.59    0.99
  -2   8  -4    5.93    1.15
  -2   8  -4    5.05    1.41
  -3   8  -4    0.13    0.97
   3  -8   4    0.60    0.67
   3  -8   4    0.79    0.97
  -3   8  -4    2.90    0.81
   4  -8   4   37.38    4.16
  -4   8  -4   38.49    3.58
   4  -8   4   43.78    3.70
  -4   8  -4   39.42    4.27
   5  -8   4   44.50    4.90
  -5   8  -4   51.42    5.09
  -6   8  -4    4.29    1.61
   6  -8   4    3.94    1.43
   7  -8   4   12.54    2.41
  -7   8  -4   15.07    2.66
  -8   8  -4    1.13    1.55
   8  -8   4    1.29    1.36
  -9   8  -4    5.16    1.49
  -9   8  -4    5.61    2.20
 -10   8  -4   -1.50    1.73
 -11   8  -4    0.10    2.05
  -8  -7   4    4.10    1.88
   8   7  -4    4.55    2.30
  -7  -7   4    0.34    1.29
   7   7  -4    3.40    1.98
   6   7  -4    7.17    2.15
  -6  -7   4    5.43    1.72
  -5  -7   4    0.33    1.03
   5   7  -4    1.11    1.39
   5   7  -4    1.07    1.19
  -4  -7   4    4.84    1.56
   4   7  -4    9.68    2.08
   4   7  -4    9.04    1.74
   3   7  -4   33.42    3.77
   3   7  -4   25.86    3.47
  -3  -7   4   34.12    3.64
  -2  -7   4   30.23    3.50
   2   7  -4   30.51    3.50
   1   7  -4    5.38    0.83
   1   7  -4    1.57    1.04
  -1  -7   4    3.79    0.76
  -1  -7   4    2.83    1.13
   0   7  -4   11.15    1.36
   0  -7   4    5.95    1.18
   0   7  -4    9.29    1.84
   0   7  -4    9.99    1.60
  -1   7  -4  153.55   13.88
   1  -7   4  160.83   13.64
  -1   7  -4  150.09   13.34
  -2   7  -4    0.09    0.64
   2  -7   4   -0.37    0.51
   2  -7   4    0.53    0.69
  -2   7  -4   -0.27    0.88
  -3   7  -4   -0.78    0.43
  -3   7  -4   -0.42    0.82
   3  -7   4    0.45    0.47
   3  -7   4    0.98    0.83
   4  -7   4   39.33    3.35
   4  -7   4   34.95    3.94
   5  -7   4    1.84    1.17
  -5   7  -4    4.69    1.40
  -6   7  -4   -0.40    1.18
   6  -7   4    0.59    1.11
  -7   7  -4    1.01    1.44
   7  -7   4    2.49    1.38
  -8   7  -4    2.60    0.93
  -8   7  -4    3.88    1.82
  -9   7  -4   -0.86    1.62
  -9   7  -4    2.44    1.25
 -10   7  -4    0.18    1.85
 -11   7  -4    0.34    2.07
   9   6  -4   -3.33    1.64
  -9  -6   4    0.67    1.59
   8   6  -4    0.08    1.66
  -8  -6   4   -1.00    1.24
   7   6  -4    2.51    1.64
  -7  -6   4   -0.08    1.16
  -6  -6   4    1.15    1.16
   6   6  -4   -0.39    1.25
   5   6  -4    1.08    1.02
  -5  -6   4    1.06    1.08
   5   6  -4    0.84    1.25
  -4  -6   4   22.69    2.90
   4   6  -4   17.69    2.81
   4   6  -4   24.04    2.75
   3   6  -4   -0.22    0.93
  -3  -6   4    0.30    0.89
   3   6  -4    0.63    1.00
  -2  -6   4   11.13    1.95
   2   6  -4   17.57    2.17
  -1  -6   4    0.15    0.45
  -1  -6   4    1.55    0.91
   1   6  -4    0.26    0.48
   1   6  -4    0.30    0.76
   0  -6   4    4.12    0.84
   0   6  -4    3.76    1.22
   0   6  -4    4.01    0.99
   0   6  -4    5.09    0.94
  -1   6  -4    0.43    0.61
  -1   6  -4   -0.81    0.65
   1  -6   4   -1.06    0.48
   1  -6   4    0.62    0.52
  -2   6  -4    4.89    1.26
   2  -6   4    6.38    1.16
   2  -6   4    6.12    0.85
  -2   6  -4    5.44    0.91
   3  -6   4  173.43   16.16
  -3   6  -4  189.09   15.38
   3  -6   4  201.56   15.41
  -3   6  -4  154.32   16.19
  -4   6  -4    2.05    1.10
   4  -6   4    4.53    1.18
   5  -6   4    0.99    1.00
  -5   6  -4    1.26    1.15
   6  -6   4   30.51    3.68
  -6   6  -4   29.31    3.71
  -7   6  -4   27.73    3.03
  -7   6  -4   22.37    3.44
  -8   6  -4    6.59    2.05
  -8   6  -4    1.41    0.80
  -9   6  -4    0.70    1.10
  -9   6  -4    1.25    1.75
 -10   6  -4   -1.45    1.63
  10   5  -4    1.87    2.17
 -10  -5   4    0.70    1.68
  -9  -5   4    0.77    1.56
   9   5  -4   -1.33    1.59
   8   5  -4   10.47    2.49
  -8  -5   4    5.80    1.91
   7   5  -4   -0.20    1.37
  -7  -5   4    0.64    1.14
   6   5  -4   -0.92    1.09
  -6  -5   4   -1.11    0.87
   6   5  -4    0.50    0.82
   5   5  -4   18.87    2.01
   5   5  -4    7.80    2.03
  -5  -5   4   13.91    2.22
  -4  -5   4    2.28    1.07
   4   5  -4    2.74    1.03
   4   5  -4    1.94    1.15
  -3  -5   4   35.91    3.37
   3   5  -4   24.97    3.23
   2   5  -4   42.48    4.32
  -2  -5   4   48.26    4.51
  -1  -5   4   29.08    3.09
   1   5  -4   28.12    2.68
   1   5  -4   29.20    2.90
   0   5  -4    0.37    0.56
   0  -5   4    0.38    0.51
   0   5  -4    1.31    0.61
   0   5  -4   -0.88    0.59
   0  -5   4    0.39    0.47
   1  -5   4   66.35    5.63
  -1   5  -4   62.43    5.65
  -1   5  -4   65.53    6.07
  -2   5  -4    0.33    0.78
   2  -5   4    1.51    0.73
  -2   5  -4    2.35    0.48
   2  -5   4    2.70    0.42
   3  -5   4    2.35    0.92
  -3   5  -4    1.82    0.93
  -4   5  -4    5.32    1.28
   4  -5   4    2.14    1.04
  -5   5  -4    8.74    1.83
   5  -5   4    9.63    1.79
  -6   5  -4    1.44    1.33
  -6   5  -4    2.92    1.09
  -7   5  -4    3.32    1.64
  -7   5  -4    3.82    1.26
  -8   5  -4    5.37    1.40
  -8   5  -4    8.32    2.24
  -9   5  -4    5.43    2.20
  -9   5  -4    9.56    1.94
 -10   5  -4    0.11    1.79
  10   4  -4    1.09    2.05
 -10  -4   4    6.02    2.17
  -9  -4   4    4.17    1.83
   9   4  -4    9.62    2.41
  -8  -4   4    2.52    1.44
   8   4  -4    2.28    1.66
   7   4  -4    2.70    1.53
  -7  -4   4    3.56    1.46
   6   4  -4   44.55    4.34
  -6  -4   4   45.48    4.80
   6   4  -4   51.50    4.89
   5   4  -4    5.01    1.44
  -5  -4   4    8.07    1.61
   5   4  -4    9.48    1.27
  -4  -4   4    0.11    0.77
   4   4  -4    0.66    0.85
   4   4  -4    1.22    0.78
  -3  -4   4   22.92    2.55
   3   4  -4   18.92    2.38
   2   4  -4   75.56    6.87
  -2  -4   4   81.11    7.17
   2   4  -4   76.56    6.67
  -1  -4   4  102.53    9.15
   1   4  -4   94.96    8.72
   1   4  -4  104.14    8.80
  -1  -4   4  101.31    8.73
   0   4  -4   44.35    3.55
   0  -4   4   38.92    3.39
   0   4  -4   43.03    3.77
   0   4  -4   28.53    3.35
   1  -4   4   33.93    3.04
  -1   4  -4   33.40    3.07
  -1   4  -4   35.40    3.48
  -1   4  -4   38.12    3.39
  -2   4  -4    6.13    1.20
  -3   4  -4   49.61    4.80
  -4   4  -4    9.28    1.67
  -5   4  -4   20.41    2.49
  -5   4  -4   22.32    2.88
  -6   4  -4   20.03    3.17
   6  -4   4   26.76    2.40
  -6   4  -4   26.37    2.95
  -7   4  -4    0.15    0.99
  -7   4  -4   -2.01    1.12
  -8   4  -4    2.95    1.67
  -8   4  -4    2.83    1.26
  -9   4  -4   11.05    2.50
  -9   4  -4    3.48    1.38
 -10   4  -4    2.50    1.97
  11   3  -4   -0.38    1.88
 -11  -3   4    2.82    1.90
  10   3  -4    5.41    2.19
 -10  -3   4    1.66    1.65
  -9  -3   4   12.80    2.56
   9   3  -4   12.15    2.63
   8   3  -4    0.17    1.24
  -8  -3   4   -0.67    1.07
   7   3  -4    0.31    1.15
  -7  -3   4    0.19    1.08
  -6  -3   4   12.42    1.23
   6   3  -4   12.99    2.02
  -6  -3   4    5.70    1.58
   6   3  -4    8.18    1.02
   5   3  -4    8.89    1.67
   5   3  -4    9.41    1.14
  -5  -3   4    9.79    1.67
   4   3  -4   14.26    1.92
  -4  -3   4   13.77    1.94
  -3  -3   4   -0.85    0.59
   3   3  -4   -0.54    0.55
  -2  -3   4    3.06    0.75
  -2  -3   4    2.06    0.87
   2   3  -4    2.92    0.45
   2   3  -4    3.78    0.81
   1   3  -4   42.78    4.03
   1   3  -4   46.60    4.05
  -1  -3   4   49.04    4.36
  -1  -3   4   43.10    4.02
   0   3  -4   69.43    5.80
   0   3  -4   59.87    5.40
   0   3  -4   61.80    5.63
  -1   3  -4  174.24   15.34
  -1   3  -4  176.15   14.69
  -2   3  -4   27.04    2.81
  -3   3  -4    0.75    0.78
   4  -3   4   31.99    2.72
  -4   3  -4   29.93    3.16
  -4   3  -4   27.52    3.40
  -5   3  -4   -0.67    0.98
   5  -3   4   -0.87    0.42
  -5   3  -4    0.58    0.85
   6  -3   4    0.81    0.72
  -6   3  -4    1.10    1.26
  -6   3  -4    0.17    0.90
  -7   3  -4    8.85    1.83
  -7   3  -4   10.88    2.25
  -8   3  -4    7.29    2.04
  -8   3  -4    5.51    1.72
  -9   3  -4   -0.18    0.87
  -9   3  -4    3.00    1.80
 -10   3  -4    2.09    1.96
 -11  -2   4    0.70    1.67
  11   2  -4    0.04    1.78
 -10  -2   4    1.06    1.52
  10   2  -4    1.36    1.58
   9   2  -4    3.48    1.69
  -9  -2   4    8.05    2.03
   8   2  -4    9.61    2.06
  -8  -2   4    9.71    2.08
  -7  -2   4   57.14    5.80
   7   2  -4   58.36    5.71
   6   2  -4    2.34    1.06
  -6  -2   4    1.68    0.76
  -6  -2   4    2.59    1.09
  -5  -2   4    2.82    0.64
   5   2  -4    2.82    0.99
  -5  -2   4    1.61    0.89
   5   2  -4    3.35    0.53
   5   2  -4    0.45    0.78
   5   2  -4    2.73    0.38
   4   2  -4  200.61   18.21
   4   2  -4  226.56   18.18
  -4  -2   4  212.31   18.63
   4   2  -4  217.55   17.98
   3   2  -4   88.16    7.61
   3   2  -4   87.39    7.70
  -3  -2   4   88.05    7.95
  -2  -2   4    6.92    1.17
  -2  -2   4    5.88    0.95
   2   2  -4    7.36    1.01
   1   2  -4    0.09    0.38
  -1  -2   4   -0.07    0.55
   0   2  -4   33.99    3.29
   0   2  -4   34.20    3.01
   0   2  -4   34.68    3.31
  -1   2  -4   43.66    4.16
  -1   2  -4   44.78    3.80
  -2   2  -4   16.26    1.99
  -2   2  -4   16.29    1.53
   2  -2   4   17.24    1.51
  -3   2  -4   43.63    4.21
  -3   2  -4   43.36    3.72
   3  -2   4   41.38    3.71
   4  -2   4    7.42    1.08
  -4   2  -4   10.92    1.70
  -4   2  -4    7.18    1.43
  -4   2  -4    9.26    1.08
  -5   2  -4   -0.31    0.98
  -5   2  -4    0.44    0.58
   5  -2   4   -0.03    0.66
  -5   2  -4    0.40    0.85
  -6   2  -4   10.12    1.93
   6  -2   4    7.31    1.41
  -6   2  -4    6.80    1.55
  -7   2  -4    2.94    1.41
  -7   2  -4    3.06    1.51
  -8   2  -4   -0.09    1.37
  -8   2  -4   -1.69    1.18
  -9   2  -4   -0.87    1.41
  -9   2  -4   -0.93    1.34
  12   1  -4    2.80    2.05
 -12  -1   4   -1.07    1.62
 -11  -1   4    1.65    1.71
  11   1  -4    2.46    1.82
  10   1  -4    0.21    1.36
 -10  -1   4    0.80    1.42
  -9  -1   4    8.08    2.05
   9   1  -4    9.60    2.07
  -8  -1   4    6.08    1.70
   8   1  -4   10.02    1.93
   7   1  -4    0.74    0.68
  -7  -1   4    1.98    0.96
   7   1  -4    1.33    0.98
  -7  -1   4    2.36    1.15
   6   1  -4    0.08    0.52
   6   1  -4    0.73    0.79
  -6  -1   4   -0.73    0.66
  -6  -1   4    0.61    0.81
   6   1  -4    0.32    0.66
  -5  -1   4   12.43    1.74
   5   1  -4   10.82    1.46
   5   1  -4    9.87    1.61
  -5  -1   4   12.84    1.45
   5   1  -4   11.38    1.31
   4   1  -4    0.06    0.21
   4   1  -4   -0.03    0.37
  -4  -1   4   -0.31    0.56
   4   1  -4   -0.08    0.49
   3   1  -4   23.56    2.36
  -3  -1   4   22.82    2.41
   3   1  -4   23.91    2.25
   3   1  -4   23.64    2.29
   2   1  -4  207.68   17.97
   2   1  -4  208.38   17.67
  -2  -1   4  200.04   17.68
   2   1  -4  196.66   17.18
   1   1  -4   64.81    5.74
  -1  -1   4   63.14    5.65
   1   1  -4   58.74    5.63
   0   1  -4    5.69    0.88
   0   1  -4    5.28    0.93
   0  -1   4    3.38    0.83
   0   1  -4    5.22    0.65
   0  -1   4    4.96    0.89
   1  -1   4    7.25    1.25
  -1   1  -4    8.92    1.02
  -1   1  -4    8.39    1.25
  -1   1  -4    7.85    1.19
   1  -1   4    9.17    0.94
   2  -1   4   12.62    1.29
  -2   1  -4   10.67    1.58
  -2   1  -4   14.46    1.40
  -2   1  -4   11.80    1.61
   2  -1   4   10.18    1.63
   3  -1   4   67.60    5.96
  -3   1  -4   62.00    6.16
  -3   1  -4   73.31    5.95
  -3   1  -4   66.06    6.30
   4  -1   4   20.62    2.35
  -4   1  -4   19.68    2.58
  -4   1  -4   22.47    2.25
  -4   1  -4   25.21    2.74
   5  -1   4   11.91    1.82
  -5   1  -4   15.14    2.17
  -5   1  -4   13.21    2.07
   6  -1   4   -0.38    0.89
  -6   1  -4   -1.63    0.90
  -6   1  -4   -0.16    1.03
  -7   1  -4    0.71    1.31
  -7   1  -4    0.89    1.29
  -8   1  -4   -1.54    1.23
  -8   1  -4    0.22    1.38
  -9   1  -4    1.71    1.77
  -9   1  -4   -0.42    1.53
 -12   0   4    2.20    1.95
  12   0  -4   -0.23    1.54
  11   0  -4    7.02    2.05
 -11   0   4    3.06    1.81
 -10   0   4    3.84    1.76
  10   0  -4    6.37    1.82
  -9   0   4   12.78    2.44
   9   0  -4   14.02    1.99
   9   0  -4   14.56    2.45
   8   0  -4    5.37    1.41
  -8   0   4    3.58    1.40
   8   0  -4    2.09    0.99
   7   0  -4   11.01    1.30
   7   0  -4   11.23    1.57
   7   0  -4   11.94    1.92
  -7   0   4   11.31    1.95
   6   0  -4   65.76    6.07
  -6   0   4   66.87    6.34
   6   0  -4   71.86    5.79
  -6   0   4   67.50    6.22
   6   0  -4   59.71    6.12
   5   0  -4   12.77    1.57
  -5   0   4   12.07    1.81
   5   0  -4   14.25    1.81
   5   0  -4   15.55    1.51
  -5   0   4   15.78    1.80
   4   0  -4  121.57   10.83
  -4   0   4  122.31   10.87
   4   0  -4  122.62   10.64
   4   0  -4  124.39   10.73
  -3   0   4    5.20    0.74
   3   0  -4    6.09    0.76
   3   0  -4    5.87    0.97
  -3   0   4    4.32    0.91
   2   0  -4   34.20    3.05
   2   0  -4   29.56    2.99
  -2   0   4   29.69    3.02
  -2   0   4   33.51    3.03
   1   0  -4   49.97    4.52
   1   0  -4   49.28    4.57
   1   0  -4   55.25    4.46
   1   0  -4   48.52    4.77
  -1   0   4   50.33    4.77
   1   0  -4   51.74    4.62
   0   0  -4    3.42    0.78
   0   0   4    2.69    0.58
   0   0  -4    2.80    0.61
   0   0   4    4.60    0.77
   0   0   4    3.69    0.80
   0   0  -4    2.37    0.61
   0   0  -4    3.87    0.81
   1   0   4    0.51    0.43
   1   0   4    1.45    0.68
  -1   0  -4    0.49    0.53
  -1   0  -4   -0.48    0.51
  -1   0  -4    0.63    0.54
  -2   0  -4   35.11    3.61
   2   0   4   38.60    3.81
  -2   0  -4   37.33    3.62
  -2   0  -4   36.30    3.51
   2   0   4   38.63    3.46
   3   0   4    2.20    0.95
  -3   0  -4    4.54    1.07
  -3   0  -4    2.92    0.98
   3   0   4    2.65    0.89
  -4   0  -4    3.83    1.19
   4   0   4    3.18    1.04
  -4   0  -4    3.28    1.12
   4   0   4    2.43    1.09
  -5   0  -4    8.00    1.66
   5   0   4    8.86    1.66
  -5   0  -4    8.06    1.71
  -6   0  -4    3.86    1.46
  -6   0  -4    3.07    1.37
   6   0   4    5.13    1.44
  -7   0  -4    6.23    1.82
  -7   0  -4    3.76    1.57
  -8   0  -4    2.96    1.74
  -8   0  -4    0.93    1.48
  -9   0  -4    2.81    1.84
  -9   0  -4    0.39    1.93
 -13   1   4   -1.41    1.75
  13  -1  -4    1.04    1.75
 -12   1   4   -0.41    1.60
  12  -1  -4   -1.58    1.38
 -11   1   4    2.89    1.69
  11  -1  -4    3.45    1.62
  10  -1  -4    5.74    1.46
 -10   1   4    4.90    1.73
  10  -1  -4    2.65    1.47
   9  -1  -4   16.89    2.63
   9  -1  -4   22.28    2.52
  -9   1   4   17.33    2.82
  -8   1   4    6.47    1.60
   8  -1  -4    8.25    1.66
   8  -1  -4    6.82    1.38
  -7   1   4    0.04    0.78
   7  -1  -4   -0.19    0.75
   7  -1  -4   -0.38    0.68
   6  -1  -4   39.14    3.84
   6  -1  -4   40.54    3.40
   6  -1  -4   42.78    3.95
  -6   1   4   37.45    3.99
  -5   1   4    1.81    0.82
   5  -1  -4    1.49    0.37
  -5   1   4    0.81    0.68
   5  -1  -4   -0.39    0.64
  -5   1   4    1.66    0.36
   5  -1  -4    1.89    0.68
  -4   1   4  104.29    9.16
   4  -1  -4  103.74    9.22
   4  -1  -4  106.08    9.17
  -4   1   4   99.70    9.18
   3  -1  -4    2.12    0.47
  -3   1   4    2.03    0.53
   3  -1  -4    0.27    0.46
   3  -1  -4    2.02    0.55
   3  -1  -4    1.32    0.54
  -2   1   4   98.22    8.81
   2  -1  -4   97.46    8.62
   2  -1  -4  108.56    8.60
  -2   1   4   95.99    9.07
  -2   1   4   97.33    8.64
   2  -1  -4  102.47    9.10
   2  -1  -4  104.99    8.80
   1  -1  -4    7.52    0.96
   1  -1  -4    8.19    1.15
  -1   1   4    7.35    0.96
  -1   1   4    6.70    0.98
  -1   1   4    6.22    1.04
   1  -1  -4    5.59    0.96
   1  -1  -4    5.95    0.81
   1  -1  -4    7.15    0.89
   0  -1  -4    6.46    0.86
   0   1   4    4.42    1.01
   0  -1  -4    5.73    0.96
   0  -1  -4    4.92    0.98
   0   1   4    7.18    0.91
   1   1   4  184.70   15.60
   1   1   4  187.72   15.26
  -1  -1  -4  160.05   15.26
  -1  -1  -4  182.37   15.34
   1   1   4  169.74   16.10
  -1  -1  -4  187.19   15.56
  -2  -1  -4    0.13    0.72
   2   1   4    1.61    0.80
   2   1   4    0.02    0.66
  -2  -1  -4    0.36    0.62
  -3  -1  -4    5.90    1.16
   3   1   4    5.11    1.27
  -3  -1  -4    4.37    1.22
   3   1   4    3.40    1.09
   4   1   4   18.44    2.62
   4   1   4   19.22    2.56
  -4  -1  -4   23.96    2.79
  -4  -1  -4   20.53    2.53
  -5  -1  -4    6.05    1.51
  -5  -1  -4    8.71    1.82
   5   1   4    8.15    1.70
   5   1   4    7.47    1.69
   6   1   4    0.21    1.17
  -6  -1  -4   -0.35    1.22
  -6  -1  -4   -0.93    0.96
  -7  -1  -4    2.10    1.41
   7   1   4    1.46    1.44
  -7  -1  -4    2.32    1.60
  -8  -1  -4    1.56    1.55
  -8  -1  -4    0.87    1.75
 -13   2   4    3.90    2.19
  13  -2  -4    3.10    1.84
  12  -2  -4   -1.08    1.23
 -12   2   4   -1.61    1.37
  11  -2  -4    6.85    1.91
 -11   2   4    7.71    2.13
  11  -2  -4    7.43    1.78
 -10   2   4    1.35    1.20
  10  -2  -4    1.16    1.19
  10  -2  -4    0.55    1.07
   9  -2  -4    3.98    1.26
   9  -2  -4    4.35    1.35
  -9   2   4    1.60    1.25
   8  -2  -4    9.61    1.76
   8  -2  -4   10.76    1.72
  -8   2   4   10.82    1.94
  -7   2   4   28.03    3.13
   7  -2  -4   26.36    2.88
  -7   2   4   27.20    2.54
   7  -2  -4   26.89    3.05
  -6   2   4    2.11    0.53
   6  -2  -4    1.90    0.81
  -6   2   4    1.34    0.78
  -5   2   4    2.40    0.81
  -5   2   4    3.78    0.68
   5  -2  -4    4.26    1.02
  -4   2   4  207.72   19.08
   4  -2  -4  212.18   19.12
   4  -2  -4  219.76   18.65
   4  -2  -4  217.80   18.81
   4  -2  -4  219.37   17.98
   3  -2  -4   27.68    2.41
  -3   2   4   21.45    2.45
  -3   2   4   24.53    2.59
   3  -2  -4   25.60    2.38
   3  -2  -4   26.20    2.48
   3  -2  -4   25.86    2.62
  -3   2   4   24.04    2.44
  -3   2   4   27.72    2.37
   2  -2  -4   23.00    2.13
   2  -2  -4   25.30    2.47
  -2   2   4   19.53    2.39
   2  -2  -4   25.23    2.29
   2  -2  -4   24.22    2.27
  -2   2   4   24.09    2.30
  -2   2   4   23.28    2.15
  -2   2   4   20.74    2.21
  -1   2   4    7.79    1.46
   1  -2  -4   11.64    1.17
  -1   2   4    9.31    1.36
   1  -2  -4   12.89    1.20
   1  -2  -4   12.11    1.49
   1  -2  -4   17.06    1.55
   0   2   4   10.31    1.59
   0  -2  -4    9.22    1.19
   0  -2  -4   10.15    1.52
   0   2   4   13.67    1.53
   0   2   4   13.74    1.32
  -1  -2  -4    0.99    0.56
   1   2   4    1.80    0.78
  -1  -2  -4    0.53    0.73
   1   2   4    0.07    0.51
   1   2   4    0.36    0.71
   2   2   4    0.32    0.68
  -2  -2  -4    1.00    0.66
   2   2   4    0.12    0.83
  -2  -2  -4    1.33    0.92
  -3  -2  -4   17.84    2.60
   3   2   4   18.73    2.65
  -3  -2  -4   24.99    2.50
   4   2   4   -0.03    0.74
  -4  -2  -4   -0.58    0.98
   4   2   4    0.39    0.96
  -4  -2  -4    1.82    1.00
   5   2   4   -0.14    1.06
  -5  -2  -4   -0.83    1.13
  -5  -2  -4   -0.52    0.89
   5   2   4   -0.08    1.10
   6   2   4    2.80    1.49
   6   2   4    6.55    1.80
  -6  -2  -4    3.71    1.46
  -6  -2  -4    5.59    1.81
   7   2   4    0.85    1.51
  -7  -2  -4    4.01    1.90
  -7  -2  -4    1.99    1.46
  -8  -2  -4   -1.89    1.62
  13  -3  -4    1.36    1.63
 -13   3   4    1.79    1.91
  12  -3  -4   14.19    2.64
  12  -3  -4   11.29    2.20
 -12   3   4   14.99    2.86
  11  -3  -4    7.13    1.81
 -11   3   4    6.44    1.87
  11  -3  -4    3.22    1.42
 -10   3   4    1.54    1.24
  10  -3  -4    2.62    1.22
  10  -3  -4    1.71    1.13
  -9   3   4   42.83    3.88
   9  -3  -4   42.67    4.28
  -9   3   4   41.64    4.37
   9  -3  -4   35.82    4.19
   8  -3  -4   21.12    2.85
  -8   3   4   26.39    2.54
   8  -3  -4   27.74    2.95
  -8   3   4   21.65    2.94
   7  -3  -4    7.07    1.41
  -7   3   4    5.26    1.33
  -7   3   4    7.99    1.11
  -6   3   4   14.12    1.57
  -6   3   4   12.13    1.73
   6  -3  -4   10.68    1.75
   5  -3  -4    5.79    0.76
   5  -3  -4    4.66    1.24
  -5   3   4    6.71    1.06
   4  -3  -4    1.70    0.58
   4  -3  -4    2.25    0.79
  -4   3   4    1.68    0.62
   4  -3  -4    2.30    0.96
  -4   3   4    1.00    0.44
   4  -3  -4    0.32    0.49
  -4   3   4    1.66    0.67
  -3   3   4   25.42    2.33
  -3   3   4   25.77    2.60
  -3   3   4   20.91    2.24
   3  -3  -4   23.55    2.35
   3  -3  -4   24.50    2.23
   3  -3  -4   25.16    2.62
   3  -3  -4   24.42    2.76
  -3   3   4   24.69    2.43
  -2   3   4  109.02   10.01
   2  -3  -4  108.77    9.39
   2  -3  -4  108.04    9.43
  -2   3   4  111.67    9.49
  -1   3   4    6.70    1.30
   1  -3  -4    7.51    0.73
  -1   3   4    8.49    1.26
   1  -3  -4    6.38    0.73
   1  -3  -4    6.64    1.21
   0  -3  -4    1.08    0.45
   0   3   4    1.30    0.51
   0   3   4    1.29    0.75
   0   3   4    1.52    0.87
   0  -3  -4    1.59    0.81
   1   3   4   38.42    3.99
   1   3   4   41.99    4.18
  -1  -3  -4   40.43    3.71
  -1  -3  -4   33.78    3.92
   1   3   4   42.82    3.78
   2   3   4   14.34    2.24
  -2  -3  -4   16.10    2.32
  -2  -3  -4   18.36    1.91
   2   3   4   12.36    2.18
  -3  -3  -4   14.71    1.91
  -3  -3  -4   11.85    2.18
   3   3   4   15.56    2.37
   3   3   4   14.22    2.33
   4   3   4    4.45    1.44
   4   3   4    1.46    1.21
  -4  -3  -4    0.58    0.89
  -4  -3  -4    0.91    1.22
   5   3   4    0.20    1.23
  -5  -3  -4   -0.78    1.32
   5   3   4   -0.93    1.06
  -5  -3  -4   -1.44    0.82
  -6  -3  -4   11.54    2.54
   6   3   4   12.41    2.38
  -6  -3  -4    8.16    1.93
   7   3   4    2.72    1.59
  -7  -3  -4    0.08    1.78
  13  -4  -4    7.59    2.08
 -13   4   4    8.84    2.52
  13  -4  -4    9.45    2.14
 -12   4   4    3.65    1.85
  12  -4  -4    8.24    1.80
  12  -4  -4    6.53    1.85
  11  -4  -4    2.44    1.35
  11  -4  -4    0.06    1.10
 -11   4   4    0.73    1.18
  10  -4  -4    1.80    1.13
  10  -4  -4    0.75    1.01
 -10   4   4   -1.22    0.97
  -9   4   4   -0.05    0.95
  -9   4   4   -1.36    0.75
   9  -4  -4   -0.13    0.95
   9  -4  -4   -0.48    0.84
  -8   4   4   44.36    4.39
  -8   4   4   43.93    4.25
   8  -4  -4   39.23    4.30
   7  -4  -4   15.75    2.21
  -7   4   4   17.55    2.20
  -7   4   4   16.21    2.08
  -6   4   4   35.12    3.04
   6  -4  -4   37.66    3.73
  -6   4   4   32.42    3.61
  -6   4   4   37.76    3.53
   5  -4  -4    0.93    0.64
  -5   4   4    0.70    0.63
   5  -4  -4    1.06    0.92
  -5   4   4    1.04    0.42
  -5   4   4   -0.44    0.64
  -4   4   4    5.35    1.26
  -4   4   4    7.17    0.96
   4  -4  -4    6.16    0.90
   4  -4  -4    7.21    1.47
  -4   4   4    4.72    1.07
  -4   4   4    6.27    0.96
   4  -4  -4    7.32    1.08
   3  -4  -4    1.19    0.32
   3  -4  -4    1.59    0.73
  -3   4   4    0.87    0.35
  -3   4   4    1.22    0.69
   3  -4  -4    0.71    0.84
  -3   4   4    1.74    0.86
  -2   4   4   42.62    3.97
  -2   4   4   40.50    4.23
   2  -4  -4   41.03    3.95
   1  -4  -4   61.13    5.70
  -1   4   4   67.20    6.10
  -1   4   4   57.92    5.69
   0   4   4   28.38    2.51
   0  -4  -4   22.76    2.95
   0   4   4   23.78    2.98
   0   4   4   25.78    3.11
   0  -4  -4   27.11    2.45
  -1  -4  -4   10.56    1.23
   1   4   4   10.57    1.86
   1   4   4    8.27    1.79
   1   4   4    8.86    1.29
  -1  -4  -4    8.18    1.73
  -2  -4  -4   11.32    1.45
   2   4   4   11.02    2.07
  -2  -4  -4    6.94    1.80
   2   4   4    9.75    1.94
  -3  -4  -4   -0.49    1.14
   3   4   4   -0.42    1.06
  -3  -4  -4    1.20    0.85
   3   4   4   -2.29    0.92
  -4  -4  -4   -1.98    1.14
  -4  -4  -4    2.87    1.10
   4   4   4    2.17    1.44
   4   4   4    1.08    1.33
   5   4   4    3.14    1.59
  -5  -4  -4    3.24    1.80
   5   4   4    2.41    1.58
  -5  -4  -4    1.11    1.19
  -6  -4  -4    0.91    1.80
   6   4   4    1.84    1.62
   6   4   4    0.56    1.54
  -7  -4  -4    1.58    2.15
  14  -5  -4    2.13    1.75
 -14   5   4    3.28    2.17
  13  -5  -4    2.24    1.46
  13  -5  -4    1.39    1.44
 -13   5   4    0.84    1.71
  12  -5  -4   -0.66    1.13
  12  -5  -4    0.84    1.25
 -12   5   4   -0.69    1.35
 -11   5   4    5.42    1.85
  11  -5  -4    8.14    1.82
  11  -5  -4    7.23    1.72
 -10   5   4   21.46    2.76
 -10   5   4   28.15    3.35
  10  -5  -4   22.74    2.92
  10  -5  -4   20.08    2.94
  -9   5   4   58.82    5.70
  -9   5   4   55.20    5.71
   9  -5  -4   57.75    5.72
  -8   5   4    4.59    1.32
  -8   5   4    2.41    1.18
   8  -5  -4    4.83    1.47
  -7   5   4    3.41    0.49
   7  -5  -4    4.87    1.35
  -7   5   4    0.06    0.96
  -7   5   4    2.23    0.94
  -6   5   4  147.95   14.42
  -6   5   4  162.58   13.94
   6  -5  -4  151.56   14.19
  -6   5   4  165.59   13.34
  -5   5   4    0.48    0.51
   5  -5  -4    0.48    0.56
  -5   5   4   -0.20    0.83
  -5   5   4    0.48    0.66
   5  -5  -4    0.29    0.94
  -5   5   4   -0.68    0.53
   5  -5  -4    0.97    0.69
  -4   5   4    6.52    1.34
   4  -5  -4    9.41    1.43
  -4   5   4   10.55    1.74
   4  -5  -4    6.33    1.55
   4  -5  -4    9.79    1.04
  -4   5   4    9.34    1.09
   3  -5  -4   30.99    3.06
  -3   5   4   30.63    3.06
  -3   5   4   30.40    3.44
   3  -5  -4   25.62    3.32
  -2   5   4    1.19    0.86
   2  -5  -4    1.61    0.94
  -2   5   4    0.41    0.76
   1  -5  -4    0.64    0.91
  -1   5   4    1.31    0.97
  -1   5   4    0.64    0.96
   0  -5  -4   10.40    1.87
   0   5   4    9.08    1.80
   0   5   4    5.97    1.67
   0  -5  -4    8.93    1.01
   0   5   4    9.80    1.10
  -1  -5  -4   30.98    2.88
   1   5   4   26.54    3.63
  -1  -5  -4   32.32    3.66
   1   5   4   27.75    3.59
   2   5   4    5.63    1.70
  -2  -5  -4    6.34    1.10
  -2  -5  -4    4.37    1.60
   2   5   4    2.49    1.44
  -3  -5  -4    0.48    0.87
  -3  -5  -4   -0.02    1.37
   3   5   4    1.09    1.31
   3   5   4   -0.04    1.24
   4   5   4   16.69    2.85
   4   5   4   18.13    2.96
  -4  -5  -4   13.08    2.85
   5   5   4    1.53    1.71
  -5  -5  -4    2.43    1.89
   5   5   4   -0.34    1.42
  -6  -5  -4    0.93    2.05
   6   5   4    0.14    1.64
  14  -6  -4    4.52    1.76
 -14   6   4    0.22    1.90
 -13   6   4    1.12    1.67
  13  -6  -4   -0.15    1.10
  13  -6  -4   -1.13    1.12
 -12   6   4    4.83    1.91
  12  -6  -4    2.35    1.35
  12  -6  -4    0.43    1.23
  11  -6  -4   30.07    3.35
  11  -6  -4   29.72    3.55
 -11   6   4   19.40    3.36
  10  -6  -4    6.86    1.71
 -10   6   4    8.79    1.91
 -10   6   4    5.60    1.70
  10  -6  -4    6.85    1.52
   9  -6  -4    3.46    1.45
  -9   6   4    7.94    1.73
  -9   6   4    4.79    1.53
  -8   6   4    4.26    1.33
   8  -6  -4    4.54    1.47
  -8   6   4    3.51    1.43
  -8   6   4    3.69    0.60
  -7   6   4   30.20    2.51
  -7   6   4   23.81    3.19
  -7   6   4   21.93    2.80
   7  -6  -4   22.20    3.17
  -6   6   4    0.74    0.82
   6  -6  -4    1.19    1.11
  -6   6   4    0.18    0.64
  -6   6   4   -0.34    0.62
  -6   6   4    0.62    1.09
  -5   6   4    9.67    1.22
   5  -6  -4    9.31    1.10
  -5   6   4   10.24    1.92
   5  -6  -4    6.57    1.39
   5  -6  -4    4.81    1.55
  -5   6   4    6.68    1.40
  -4   6   4  106.03   10.34
  -4   6   4  115.14   11.07
   4  -6  -4  108.46   10.28
   4  -6  -4  121.10   10.16
  -4   6   4  127.75   10.22
   4  -6  -4  114.96   10.78
   3  -6  -4   39.28    3.93
  -3   6   4   39.71    3.90
   3  -6  -4   39.53    4.10
  -3   6   4   33.92    4.26
   2  -6  -4   -0.28    0.88
  -2   6   4    2.50    1.20
  -2   6   4    1.10    0.97
  -1   6   4   12.87    2.17
  -1   6   4   13.60    2.36
   1  -6  -4   12.86    2.18
   0   6   4    1.41    1.28
   0   6   4    5.33    1.60
   0  -6  -4    1.88    1.30
   0  -6  -4    2.31    0.50
   1   6   4    1.87    1.47
  -1  -6  -4    1.85    1.44
  -1  -6  -4    5.85    0.91
   1   6   4    5.48    1.73
   2   6   4    1.42    1.45
   2   6   4   -0.62    1.18
  -2  -6  -4   -0.39    1.34
  -3  -6  -4    0.87    1.49
   3   6   4    0.34    1.36
   3   6   4    2.12    1.59
  -4  -6  -4    1.40    1.83
   4   6   4    0.82    1.46
   4   6   4    1.64    1.73
   5   6   4    0.24    1.63
   5   6   4    2.17    1.91
  -5  -6  -4    1.02    1.92
 -14   7   4    1.36    2.03
  14  -7  -4    0.81    1.44
  13  -7  -4   -0.71    1.25
  13  -7  -4    0.26    0.83
 -13   7   4    1.80    1.85
  12  -7  -4    4.30    1.65
  12  -7  -4    6.60    1.68
 -12   7   4    4.11    1.87
  11  -7  -4    2.25    1.20
 -11   7   4    3.08    1.55
  11  -7  -4    4.18    1.59
  10  -7  -4    4.84    1.58
 -10   7   4    2.74    1.48
 -10   7   4    0.54    1.27
   9  -7  -4   47.34    4.75
  -9   7   4   33.17    4.26
  -9   7   4   41.33    4.61
  -8   7   4   61.21    6.54
  -8   7   4   64.78    5.63
   8  -7  -4   63.80    6.44
  -7   7   4   -1.56    1.05
  -7   7   4    1.41    0.81
  -7   7   4    0.63    0.86
   7  -7  -4    0.80    1.25
   6  -7  -4    7.15    1.90
  -6   7   4   11.44    1.56
  -6   7   4   13.27    1.86
  -6   7   4    7.82    2.01
   5  -7  -4    0.78    0.94
  -5   7   4   -0.69    1.02
  -5   7   4    0.18    0.81
   5  -7  -4   -0.03    0.47
  -5   7   4    0.66    0.62
   5  -7  -4   -0.50    1.09
  -4   7   4   62.43    5.37
   4  -7  -4   58.30    5.84
  -4   7   4   59.32    6.36
   4  -7  -4   59.42    6.12
  -4   7   4   66.03    5.90
  -3   7   4    9.87    2.21
   3  -7  -4   11.43    2.16
   3  -7  -4   16.38    2.30
  -3   7   4   20.00    2.44
  -2   7   4   37.07    4.10
   2  -7  -4   30.56    3.64
   2  -7  -4   25.76    3.55
  -2   7   4   30.93    3.64
  -1   7   4    0.38    1.35
   1  -7  -4    2.59    1.36
  -1   7   4    0.31    1.19
   0   7   4   15.86    2.87
   0   7   4   19.65    2.91
   0  -7  -4   12.43    2.49
  -1  -7  -4   -0.39    1.34
   1   7   4    0.55    1.38
   1   7   4   -2.00    1.23
   2   7   4    4.68    1.75
   2   7   4   -1.08    1.39
  -2  -7  -4    2.50    1.72
   3   7   4    0.78    1.52
   3   7   4    3.05    1.89
  -3  -7  -4    5.27    2.13
   4   7   4   -0.32    1.59
  -4  -7  -4    2.04    1.99
   4   7   4    1.40    1.92
 -14   8   4    0.17    1.98
  14  -8  -4   -2.18    1.17
  13  -8  -4    0.47    1.38
 -13   8   4   -1.04    1.70
  13  -8  -4    0.85    0.94
 -12   8   4    4.57    1.94
  12  -8  -4    2.38    1.22
  12  -8  -4    1.19    1.42
  11  -8  -4   28.32    3.95
 -11   8   4   34.09    4.14
 -11   8   4   29.36    3.99
  10  -8  -4   11.99    2.59
 -10   8   4   20.70    2.85
 -10   8   4   15.36    2.82
   9  -8  -4    3.66    1.66
  -9   8   4    2.10    1.53
  -9   8   4    4.83    1.55
   8  -8  -4   16.90    3.13
  -8   8   4   26.37    3.50
  -8   8   4   24.45    2.92
   7  -8  -4    3.32    1.57
  -7   8   4    2.11    1.02
  -7   8   4    1.17    1.48
  -7   8   4    1.70    1.04
   6  -8  -4   30.31    4.28
  -6   8   4   32.87    3.57
  -6   8   4   41.30    3.91
  -6   8   4   48.29    4.76
  -5   8   4    3.09    1.23
   5  -8  -4    3.77    1.52
  -5   8   4    2.31    0.77
  -5   8   4    1.55    1.42
   5  -8  -4    2.21    1.23
   5  -8  -4    1.91    0.57
   4  -8  -4   29.19    3.76
   4  -8  -4   30.17    3.59
  -4   8   4   37.84    3.74
  -4   8   4   24.76    3.84
   3  -8  -4    7.64    1.87
  -3   8   4    9.87    2.25
   3  -8  -4   10.81    2.09
  -3   8   4   10.14    2.09
   2  -8  -4   15.92    2.78
   2  -8  -4   18.19    2.91
  -2   8   4   20.69    3.05
  -2   8   4   25.89    3.49
   1  -8  -4   23.32    3.15
  -1   8   4   19.89    3.41
  -1   8   4   21.21    3.26
   1  -8  -4   24.57    3.34
   0  -8  -4    1.03    1.49
   0   8   4    0.52    1.44
   0   8   4    0.94    1.43
   1   8   4    4.35    1.95
   1   8   4    2.18    1.61
  -1  -8  -4    0.71    1.72
  -2  -8  -4   14.25    2.97
   2   8   4   10.21    2.42
   2   8   4   11.45    2.83
  -3  -8  -4    1.31    1.92
   3   8   4    0.83    1.59
   3   8   4   -1.66    1.75
  -4  -8  -4    3.12    2.32
   4   8   4    0.25    2.10
   4   8   4   -0.38    1.68
 -14   9   4    0.58    2.08
  14  -9  -4    1.90    1.65
 -13   9   4    2.53    1.99
  13  -9  -4    3.88    1.78
  13  -9  -4    3.16    1.40
  12  -9  -4    0.39    1.26
 -12   9   4   -1.28    1.44
  11  -9  -4    0.36    1.51
 -11   9   4    2.31    1.62
 -11   9   4    0.19    1.60
 -10   9   4    1.56    1.44
  10  -9  -4   -0.85    1.32
 -10   9   4   -1.64    1.35
  -9   9   4   23.31    3.63
   9  -9  -4   22.39    3.60
  -9   9   4   28.61    3.38
   8  -9  -4   16.80    2.96
  -8   9   4   20.15    3.14
  -8   9   4   15.24    2.41
  -7   9   4    0.89    1.09
   7  -9  -4    3.46    1.66
  -7   9   4   -0.77    0.81
  -7   9   4    1.33    1.56
  -6   9   4   81.70    8.04
  -6   9   4  105.46    9.20
   6  -9  -4   86.08    8.74
  -6   9   4   96.05    8.38
   5  -9  -4    0.91    1.28
  -5   9   4    0.03    1.09
  -5   9   4    0.94    1.47
  -5   9   4   -0.56    0.62
  -4   9   4    8.83    2.05
   4  -9  -4    7.80    1.97
  -4   9   4    8.11    2.23
   4  -9  -4   10.44    2.07
  -3   9   4   -0.72    1.20
  -3   9   4    3.54    1.84
   3  -9  -4    1.34    1.38
   3  -9  -4    5.15    1.56
  -2   9   4   -0.28    1.27
  -2   9   4   -1.41    1.39
   2  -9  -4    0.44    1.24
   2  -9  -4    0.01    1.31
  -1   9   4   -2.16    1.40
   1  -9  -4    1.14    1.28
  -1   9   4    0.04    1.38
   1  -9  -4   -0.70    1.48
   0   9   4    0.57    1.57
   0  -9  -4    1.86    1.39
   0  -9  -4   -0.11    1.50
   0   9   4   -0.07    1.74
   1   9   4   12.56    2.73
  -1  -9  -4    9.81    2.62
   1   9   4    9.09    2.60
   2   9   4    2.34    1.80
  -2  -9  -4   -0.73    1.71
   2   9   4    1.19    1.91
   3   9   4    2.70    2.26
   3   9   4   -1.65    1.51
  -3  -9  -4   -2.29    1.95
 -14  10   4    3.31    2.45
  14 -10  -4    3.94    2.09
  13 -10  -4    3.87    1.93
 -13  10   4    1.37    1.98
  12 -10  -4   -0.06    1.54
 -12  10   4   -0.82    1.57
  11 -10  -4   14.72    3.08
 -11  10   4   15.93    3.13
 -11  10   4   15.93    2.93
  10 -10  -4    6.54    2.18
 -10  10   4    5.27    2.18
 -10  10   4    2.86    1.62
  -9  10   4   -0.33    1.54
   9 -10  -4   -1.21    1.39
  -9  10   4   -0.57    1.20
  -8  10   4    0.89    1.12
  -8  10   4   -0.57    1.34
  -8  10   4    0.17    1.09
   8 -10  -4   -0.65    1.35
  -7  10   4   -0.60    0.88
  -7  10   4    0.26    1.14
   7 -10  -4    1.56    1.55
  -7  10   4    0.39    1.54
  -6  10   4    0.25    1.25
  -6  10   4    2.63    1.71
   6 -10  -4    3.46    1.65
  -5  10   4   -0.86    1.09
   5 -10  -4    0.74    1.34
  -5  10   4    0.46    1.58
  -4  10   4   16.62    3.09
   4 -10  -4   25.46    3.45
   4 -10  -4   27.23    3.38
  -4  10   4   24.55    3.80
   3 -10  -4   -0.16    1.08
   3 -10  -4   -0.13    1.34
  -3  10   4   -0.44    1.39
  -3  10   4   -0.16    1.53
  -2  10   4    1.75    1.60
   2 -10  -4   -1.95    1.39
  -2  10   4   -0.38    1.56
   2 -10  -4    0.01    1.29
   1 -10  -4    7.36    2.01
   1 -10  -4    4.35    2.07
  -1  10   4   12.98    2.87
  -1  10   4    6.61    2.24
   0 -10  -4    1.52    1.02
   0  10   4    3.98    2.16
   0 -10  -4   -0.04    1.80
   0  10   4    1.27    1.80
  -1 -10  -4    3.99    2.30
   1  10   4    3.54    2.02
   1  10   4    3.33    2.34
   2  10   4   -2.69    1.88
   2  10   4    2.03    1.92
  -2 -10  -4   -0.64    2.06
  13 -11  -4   -0.72    1.43
 -13  11   4    0.78    2.06
 -12  11   4    4.89    2.21
 -12  11   4    5.64    2.49
  12 -11  -4    3.37    2.14
  11 -11  -4    0.90    1.79
 -11  11   4   -2.18    1.56
 -11  11   4   -0.97    0.90
 -10  11   4   15.06    2.89
 -10  11   4   21.95    3.56
  10 -11  -4   19.83    3.54
   9 -11  -4   15.59    2.98
  -9  11   4   10.36    2.59
  -9  11   4    6.60    1.92
  -8  11   4   14.26    2.45
  -8  11   4   17.09    3.18
   8 -11  -4    8.97    2.52
   7 -11  -4    1.06    1.56
  -7  11   4    1.04    1.66
  -7  11   4    1.65    1.46
  -6  11   4   -0.35    1.22
   6 -11  -4    1.18    1.36
  -6  11   4    1.05    1.63
   5 -11  -4    4.64    1.81
  -5  11   4    2.11    1.81
  -5  11   4   -1.02    1.31
  -4  11   4    5.52    2.19
   4 -11  -4    1.56    1.49
  -4  11   4    2.68    1.68
  -3  11   4    6.83    2.20
   3 -11  -4    5.20    1.79
   3 -11  -4    5.37    2.04
  -3  11   4    6.43    2.32
  -2  11   4    6.06    2.28
   2 -11  -4    1.95    1.92
  -2  11   4    1.38    1.77
   2 -11  -4    3.94    1.74
   1 -11  -4   -0.07    1.74
   1 -11  -4    1.50    1.12
  -1  11   4   -0.26    1.49
  -1  11   4    0.32    1.85
   0 -11  -4   -2.03    1.74
   0  11   4    1.37    2.13
   0  11   4    4.17    2.08
   1  11   4   -0.54    2.07
  13 -12  -4    5.13    2.19
 -13  12   4    3.48    2.40
  12 -12  -4    1.91    2.21
 -12  12   4   -1.68    1.15
 -12  12   4   -0.54    1.96
  11 -12  -4    6.99    2.55
 -11  12   4    7.24    2.55
 -11  12   4    3.10    2.01
 -10  12   4   -0.09    1.78
  10 -12  -4   -0.53    1.75
   9 -12  -4    5.92    2.25
  -9  12   4    4.36    1.72
  -9  12   4    4.90    2.22
   8 -12  -4   28.08    4.26
  -8  12   4   31.76    3.98
  -8  12   4   26.61    4.34
  -7  12   4    3.06    1.68
  -7  12   4    3.78    1.97
   7 -12  -4    2.70    1.82
  -6  12   4    9.02    2.54
   6 -12  -4    4.26    1.76
  -6  12   4    2.92    1.89
  -5  12   4    3.97    2.08
  -5  12   4    2.44    1.70
   5 -12  -4    3.53    1.75
  -4  12   4    2.62    1.81
   4 -12  -4    3.75    1.86
  -4  12   4    2.86    2.06
   3 -12  -4   -0.15    1.31
  -3  12   4   -1.20    1.67
  -3  12   4    0.14    1.69
  -2  12   4    3.94    2.28
  -2  12   4    4.60    2.15
   2 -12  -4    3.42    1.87
   2 -12  -4    3.58    2.20
  -1  12   4    8.32    2.58
  -1  12   4    7.50    2.65
   1 -12  -4    5.51    2.67
 -12  13   4    0.78    2.19
  12 -13  -4   -0.45    1.99
  11 -13  -4    1.81    2.25
 -11  13   4    0.93    2.20
 -10  13   4    0.75    2.01
  10 -13  -4    0.14    1.81
   9 -13  -4    7.39    2.44
  -9  13   4    8.63    2.77
  -9  13   4    8.64    2.30
  -8  13   4    0.47    1.90
  -8  13   4   -0.37    1.40
   8 -13  -4    0.30    1.67
  -7  13   4    1.75    1.99
   7 -13  -4    0.87    1.67
  -7  13   4   -0.71    1.55
  -6  13   4   10.77    2.86
  -6  13   4   13.21    2.82
   6 -13  -4   12.40    2.68
  -5  13   4    1.36    1.95
  -5  13   4    2.86    1.91
   5 -13  -4   -0.57    1.40
  -4  13   4    2.21    1.95
   4 -13  -4   -2.66    1.25
  -4  13   4   -0.23    1.86
  -3  13   4    0.85    2.06
  -3  13   4    2.94    2.08
   3 -13  -4    0.62    1.80
  -2  13   4   -1.15    1.66
  -2  13   4   -0.54    2.02
  11 -14  -4    9.94    2.99
 -11  14   4   12.75    3.45
 -10  14   4   11.51    3.27
  10 -14  -4   11.41    2.92
  -9  14   4    0.37    1.77
   9 -14  -4   -0.63    1.72
  -9  14   4    0.75    2.04
  -8  14   4    1.15    1.80
   8 -14  -4   -0.12    1.49
  -8  14   4    3.14    2.16
  -7  14   4   -1.12    1.74
   7 -14  -4    0.66    1.64
  -7  14   4   -1.18    1.73
  -6  14   4    4.64    2.36
   6 -14  -4    1.58    1.77
  -6  14   4    9.29    2.72
  -5  14   4    3.65    2.25
  -5  14   4    2.91    2.27
   5 -14  -4    0.83    1.69
  -4  14   4    0.32    2.12
  -4  14   4    7.38    2.50
   4 -14  -4    2.17    1.93
  -9  15   4   -0.65    2.10
   9 -15  -4    2.43    2.12
  -9  15   4    4.83    2.35
  -8  15   4    0.13    1.96
   8 -15  -4   -1.32    1.51
  -7  15   4    3.65    2.25
   7 -15  -4   -0.68    1.68
   6 -15  -4    3.11    1.94
  -1  15  -5   -1.12    1.58
  -1  15  -5    2.94    2.59
  -2  15  -5    7.59    2.18
  -2  15  -5    2.79    1.86
  -2  15  -5   -0.38    2.35
  -3  15  -5    1.89    1.60
  -4  15  -5    0.63    1.48
  -5  15  -5    3.48    1.88
  -6  15  -5    2.84    1.94
   6 -15   5   -0.74    1.69
  -7  15  -5    3.02    2.12
   7 -15   5   -0.24    1.81
   1  14  -5    4.16    2.16
   1  14  -5    2.67    2.24
   0  14  -5    2.29    1.40
   0  14  -5    1.64    1.72
   0  14  -5    4.51    2.44
  -1  14  -5    2.12    2.29
  -1  14  -5    0.45    1.58
  -1  14  -5    3.27    1.73
  -2  14  -5    2.16    1.57
  -2  14  -5    0.22    1.43
  -3  14  -5    1.60    1.50
  -4  14  -5    2.04    1.69
   4 -14   5    2.16    1.63
  -5  14  -5    4.46    1.95
   5 -14   5    3.88    1.94
   6 -14   5   -1.32    1.60
  -6  14  -5   -0.05    1.65
   7 -14   5    1.29    1.93
  -7  14  -5    0.64    1.88
  -8  14  -5   -1.07    1.83
   8 -14   5   -0.54    1.79
   2  13  -5    1.25    1.90
   2  13  -5    3.13    1.69
   2  13  -5    2.08    2.07
   1  13  -5   -1.52    1.68
   1  13  -5    2.37    1.68
   1  13  -5   -1.70    1.46
   0  13  -5   -4.86    1.53
   0  13  -5    0.10    1.47
   0  13  -5    3.25    1.72
  -1  13  -5    1.30    1.41
  -1  13  -5    0.39    1.45
  -2  13  -5   11.27    2.21
  -2  13  -5    7.91    2.11
   3 -13   5   -1.67    1.24
  -3  13  -5    3.25    1.48
  -3  13  -5    0.81    1.37
  -4  13  -5    1.23    1.49
   4 -13   5    2.23    1.54
   5 -13   5    0.06    1.52
  -5  13  -5    2.38    1.65
  -6  13  -5    2.55    1.80
   6 -13   5    1.09    1.71
   7 -13   5    4.18    2.09
  -7  13  -5    5.39    2.25
   8 -13   5    2.85    2.05
  -8  13  -5    2.93    2.16
  -9  13  -5    0.99    2.22
   9 -13   5    2.60    1.98
   4  12  -5    3.91    2.25
  -4 -12   5    3.61    1.84
  -3 -12   5    0.92    1.47
   3  12  -5    3.67    1.99
   3  12  -5   -0.81    1.66
   2  12  -5    0.14    1.67
   2  12  -5   -1.29    1.43
   2  12  -5    1.06    1.80
   1  12  -5    3.79    1.74
   1  12  -5   -1.46    1.63
   1  12  -5    2.23    1.75
   0  12  -5    0.79    1.44
   0  12  -5   -0.49    1.28
  -1  12  -5    4.17    1.56
  -1  12  -5    3.87    1.66
  -2  12  -5   -0.39    1.23
  -2  12  -5   -0.73    1.16
   2 -12   5    0.42    1.21
  -3  12  -5    9.07    2.19
   3 -12   5   11.11    2.21
  -3  12  -5   11.37    2.02
  -4  12  -5   -0.58    1.22
   4 -12   5    2.44    1.45
   5 -12   5    0.16    1.29
  -5  12  -5    0.35    1.43
  -6  12  -5    3.80    1.93
   6 -12   5    4.73    1.92
  -7  12  -5    3.46    1.92
   7 -12   5    5.27    2.00
  -8  12  -5    1.56    1.97
   8 -12   5    1.41    1.77
  -9  12  -5   -2.96    1.68
   9 -12   5    2.06    1.87
   5  11  -5    1.39    2.00
  -5 -11   5    2.26    1.80
   4  11  -5   -0.65    1.54
  -4 -11   5    0.39    1.46
   3  11  -5    0.72    1.65
  -3 -11   5    1.87    1.45
   3  11  -5    0.85    1.62
   2  11  -5   34.57    4.59
   2  11  -5   36.39    4.34
  -2 -11   5   31.19    4.05
   2  11  -5   26.77    4.08
   1  11  -5   -0.41    1.46
   1  11  -5   -0.80    1.24
   0  11  -5    1.03    1.42
   0  11  -5    0.83    1.30
   1 -11   5    1.15    1.09
  -1  11  -5    0.53    1.19
  -1  11  -5    2.41    1.37
  -2  11  -5    6.89    1.60
  -2  11  -5    9.10    2.05
   2 -11   5    7.61    1.76
  -3  11  -5   11.83    1.95
   3 -11   5   11.60    2.17
  -3  11  -5   13.52    2.47
   4 -11   5   -0.40    1.11
  -4  11  -5   -0.58    0.92
  -4  11  -5    1.72    1.40
  -5  11  -5   25.86    3.67
   5 -11   5   24.23    3.50
  -6  11  -5    5.89    2.05
   6 -11   5    7.62    2.13
  -7  11  -5   -0.52    1.59
   7 -11   5    0.20    1.45
   8 -11   5    3.33    1.87
  -8  11  -5    2.10    1.93
  -9  11  -5   -2.78    1.75
   9 -11   5    0.12    1.50
 -10  11  -5   -0.47    2.04
  -6 -10   5    2.79    1.77
   6  10  -5    1.48    2.04
  -5 -10   5    1.06    1.51
   5  10  -5   -0.91    1.64
   4  10  -5   -0.64    1.54
  -4 -10   5   -0.88    1.24
   3  10  -5    2.81    1.65
  -3 -10   5    3.45    1.57
   3  10  -5    3.57    1.70
  -2 -10   5    1.12    1.26
   2  10  -5    1.84    1.49
   2  10  -5    1.21    1.40
   1  10  -5   -0.10    1.12
   1  10  -5    0.10    1.42
   0  10  -5   20.39    3.17
   0  10  -5   18.66    2.80
   0 -10   5   21.63    2.46
  -1  10  -5    1.39    1.05
  -1  10  -5    0.44    1.25
   1 -10   5    1.16    1.01
   2 -10   5    6.43    1.50
  -2  10  -5    3.94    1.51
  -2  10  -5    3.60    1.21
   3 -10   5    0.29    0.67
  -3  10  -5    3.72    1.50
  -3  10  -5    3.17    1.10
  -4  10  -5    7.33    1.98
  -4  10  -5    8.98    1.34
   4 -10   5    8.65    1.87
   5 -10   5   35.67    3.85
  -5  10  -5   21.60    3.56
  -6  10  -5   -0.31    1.37
   6 -10   5   -0.87    1.17
  -7  10  -5    8.85    2.48
   7 -10   5   16.01    2.80
   8 -10   5   11.34    2.53
  -8  10  -5    8.31    2.49
  -9  10  -5    0.85    1.97
 -10  10  -5    8.30    2.92
   7   9  -5    1.16    1.98
  -7  -9   5    2.41    1.77
  -6  -9   5    2.66    1.63
   6   9  -5    0.97    1.80
   5   9  -5    8.75    2.44
  -5  -9   5    5.94    1.91
   4   9  -5    6.69    2.15
   4   9  -5   14.11    2.30
  -4  -9   5    8.78    2.07
  -3  -9   5    0.51    1.16
   3   9  -5    0.41    1.29
   3   9  -5   -0.12    1.31
   2   9  -5    1.67    1.36
  -2  -9   5    0.69    1.16
   1   9  -5   -0.18    1.34
   1   9  -5    1.04    1.13
  -1  -9   5    0.53    0.69
  -1  -9   5    1.87    1.19
   0   9  -5   11.85    2.00
   0  -9   5   12.37    1.75
   0   9  -5   13.97    2.45
   1  -9   5   32.12    3.25
  -1   9  -5   27.70    3.69
  -1   9  -5   29.59    3.28
  -2   9  -5    4.54    1.53
  -2   9  -5    4.27    1.20
   2  -9   5    5.10    1.37
  -3   9  -5    0.50    0.84
  -3   9  -5    1.99    1.29
   3  -9   5    0.38    1.04
  -4   9  -5    8.58    1.91
   4  -9   5    7.30    1.78
  -4   9  -5    8.94    1.11
   5  -9   5   -0.60    1.04
  -5   9  -5    0.73    1.24
   6  -9   5    1.68    1.29
  -6   9  -5   -0.91    1.26
   7  -9   5    8.34    2.08
  -7   9  -5    7.92    2.22
  -8   9  -5    2.06    1.77
  -9   9  -5   -0.35    1.75
  -9   9  -5    0.40    1.15
 -10   9  -5    1.23    2.19
  -8  -8   5    1.54    1.77
  -7  -8   5    2.33    1.69
   7   8  -5    2.21    1.96
  -6  -8   5    1.13    1.35
   6   8  -5    1.14    1.70
  -5  -8   5   -0.31    1.14
   5   8  -5    0.10    1.37
   4   8  -5    5.11    1.61
  -4  -8   5    6.07    1.68
   4   8  -5    4.83    1.76
   3   8  -5   15.33    2.47
  -3  -8   5   13.08    2.30
   3   8  -5   10.11    2.09
  -2  -8   5    7.08    1.76
   2   8  -5    5.69    1.62
   1   8  -5    2.03    1.48
   1   8  -5    1.76    1.11
  -1  -8   5    0.76    0.67
   1   8  -5    1.25    0.67
  -1  -8   5   -0.73    0.97
   0   8  -5   14.97    2.18
   0   8  -5   16.79    2.71
   0  -8   5   15.89    1.94
   1  -8   5   -1.42    0.66
  -1   8  -5   -0.81    1.00
  -1   8  -5    0.17    0.81
  -2   8  -5   56.08    4.94
  -2   8  -5   49.90    5.45
   3  -8   5   43.10    4.59
   3  -8   5   42.34    4.10
  -3   8  -5   52.50    4.16
  -3   8  -5   41.86    4.89
  -4   8  -5    2.51    1.36
   4  -8   5    6.32    1.58
   5  -8   5    0.35    1.02
  -5   8  -5    2.05    1.40
   6  -8   5   65.32    6.61
  -6   8  -5   65.75    6.71
  -7   8  -5   11.40    2.50
  -8   8  -5    0.56    1.62
  -8   8  -5    0.06    1.09
  -9   8  -5    2.65    1.29
  -9   8  -5   -1.09    1.80
 -10   8  -5    0.43    2.07
  -8  -7   5    0.49    1.54
   8   7  -5    3.30    1.98
  -7  -7   5    1.63    1.47
   7   7  -5    1.13    1.67
  -6  -7   5    2.93    1.52
   6   7  -5    0.55    1.50
   5   7  -5    9.55    2.24
  -5  -7   5   10.89    2.12
   5   7  -5    7.34    1.73
   4   7  -5    1.23    1.16
   4   7  -5    1.76    1.36
  -4  -7   5    3.45    1.31
   3   7  -5    8.61    1.86
  -3  -7   5   13.10    2.12
   2   7  -5   17.69    2.38
  -2  -7   5   13.83    2.35
   1   7  -5    9.77    1.27
   1   7  -5   10.65    1.71
  -1  -7   5    8.07    1.79
   0   7  -5   -0.07    1.06
   0   7  -5    0.14    0.66
   0   7  -5   -0.22    0.72
   0  -7   5    0.93    0.67
  -1   7  -5    4.18    1.38
   1  -7   5    4.93    1.14
  -1   7  -5    6.35    1.16
   2  -7   5   -0.71    0.70
   2  -7   5   -0.12    0.44
  -2   7  -5    0.41    0.63
  -2   7  -5    0.05    0.99
  -3   7  -5    0.49    1.03
   3  -7   5    2.56    0.46
  -3   7  -5    1.23    0.42
   3  -7   5    2.75    1.07
  -4   7  -5   11.12    2.05
   4  -7   5   10.81    1.96
   5  -7   5    6.97    1.68
  -5   7  -5    5.13    1.57
  -6   7  -5    8.62    2.09
  -7   7  -5    0.29    1.23
  -8   7  -5   28.22    4.22
  -8   7  -5   29.74    3.52
  -9   7  -5    4.16    1.45
  -9   7  -5    2.33    1.98
 -10   7  -5   -0.64    1.95
  -9  -6   5   -0.02    1.49
   9   6  -5   -0.08    1.88
   8   6  -5    0.52    1.71
  -8  -6   5   -0.19    1.35
  -7  -6   5   13.47    2.45
   7   6  -5   10.15    2.42
   6   6  -5    7.17    2.00
  -6  -6   5    8.34    1.93
  -5  -6   5   -0.37    0.93
   5   6  -5   -0.54    0.90
   5   6  -5    0.59    1.23
   4   6  -5    0.51    1.03
   4   6  -5   -0.17    0.96
  -4  -6   5    0.28    1.03
   3   6  -5    0.73    0.98
  -3  -6   5    1.27    1.04
   2   6  -5   29.72    2.70
  -2  -6   5   27.82    3.45
   2   6  -5   31.79    3.20
  -1  -6   5   11.34    1.90
   1   6  -5    6.31    1.37
   1   6  -5   10.90    1.25
   0   6  -5   85.31    7.22
   0   6  -5   74.72    7.04
   0   6  -5   78.94    7.56
  -1   6  -5    0.14    0.83
   1  -6   5    0.40    0.49
   1  -6   5    0.83    0.56
  -1   6  -5    1.96    0.70
  -2   6  -5   -0.19    0.89
   2  -6   5    0.94    0.41
  -2   6  -5    0.68    0.49
   2  -6   5    1.67    0.82
  -3   6  -5   16.77    2.41
   3  -6   5   18.88    2.38
  -4   6  -5    3.15    1.24
  -5   6  -5   24.94    3.29
  -6   6  -5   10.86    2.24
  -7   6  -5   -1.75    1.20
  -7   6  -5    0.57    0.95
  -8   6  -5    9.60    1.99
  -8   6  -5    8.52    2.39
  -9   6  -5    4.62    1.58
  -9   6  -5    4.84    2.20
 -10   6  -5    3.17    2.18
  10   5  -5    2.84    2.35
 -10  -5   5    2.48    1.85
   9   5  -5    3.57    2.09
  -9  -5   5    6.24    2.09
  -8  -5   5    2.19    1.49
   8   5  -5    2.55    1.76
  -7  -5   5    0.61    1.21
   7   5  -5    1.32    1.41
  -6  -5   5    3.41    1.42
   6   5  -5    5.12    1.13
   6   5  -5    8.12    1.86
   5   5  -5   11.06    1.64
  -5  -5   5   11.61    2.03
   5   5  -5   10.39    2.01
   4   5  -5    8.49    1.67
  -4  -5   5    7.46    1.66
   3   5  -5   -0.42    0.74
  -3  -5   5   -0.35    0.79
   2   5  -5    3.93    1.00
  -2  -5   5    1.60    0.99
   2   5  -5    2.63    0.53
   1   5  -5    7.18    1.04
   1   5  -5    6.72    1.16
  -1  -5   5    6.62    1.43
   0   5  -5   55.80    5.36
   0   5  -5   57.69    5.07
   0  -5   5   54.46    4.87
   0   5  -5   52.01    4.88
   1  -5   5   33.47    2.90
  -1   5  -5   32.48    2.92
  -1   5  -5   27.08    3.38
  -2   5  -5   32.08    3.40
  -3   5  -5    3.29    1.11
  -4   5  -5   14.77    2.24
  -5   5  -5   15.59    2.53
  -6   5  -5    7.09    1.60
  -6   5  -5    8.42    1.99
  -7   5  -5    4.16    1.36
  -7   5  -5    7.08    2.00
  -8   5  -5   -1.48    1.04
  -8   5  -5    1.43    1.71
  -9   5  -5   -0.84    1.56
  -9   5  -5    0.72    1.36
 -10   5  -5    6.31    2.50
  10   4  -5   -1.46    1.55
 -10  -4   5    0.45    1.61
  -9  -4   5   10.11    2.41
   9   4  -5    8.53    2.30
   8   4  -5   13.53    2.58
  -8  -4   5   11.41    2.41
   7   4  -5   18.81    2.78
  -7  -4   5   17.36    2.72
   6   4  -5    3.62    0.77
  -6  -4   5    1.76    1.15
   6   4  -5    3.32    1.36
   5   4  -5    8.57    1.25
  -5  -4   5    4.79    1.42
   5   4  -5    8.76    1.65
  -4  -4   5  133.18   11.95
   4   4  -5  131.04   11.59
   3   4  -5    2.75    0.92
  -3  -4   5    1.29    0.89
   2   4  -5   12.48    1.23
   2   4  -5    8.61    1.46
  -2  -4   5   13.55    1.90
   1   4  -5    2.71    0.73
  -1  -4   5    2.04    0.99
   1   4  -5    3.30    0.68
  -1  -4   5    2.04    0.65
   0   4  -5   20.91    2.04
   0   4  -5   21.01    2.20
   0   4  -5   22.63    2.57
  -1   4  -5   14.23    2.20
  -1   4  -5   20.64    1.76
  -2   4  -5    8.96    1.50
  -3   4  -5   24.72    2.90
  -4   4  -5   10.28    1.85
  -5   4  -5    8.89    1.65
  -5   4  -5   10.23    2.01
  -6   4  -5   14.24    2.18
  -6   4  -5   14.45    2.52
  -7   4  -5   -0.19    1.09
  -7   4  -5   -0.38    1.38
  -8   4  -5    1.24    1.67
  -8   4  -5   -0.80    1.21
  -9   4  -5    2.63    1.61
  -9   4  -5   -1.63    1.47
 -11  -3   5    1.24    1.76
  11   3  -5    0.82    1.94
 -10  -3   5    0.91    1.53
  10   3  -5    3.14    1.89
   9   3  -5   -0.44    1.40
  -9  -3   5    2.23    1.54
  -8  -3   5    3.12    1.50
   8   3  -5    1.95    1.44
   7   3  -5    4.62    1.49
  -7  -3   5    4.72    1.52
   6   3  -5    2.04    0.41
   6   3  -5    1.59    1.06
  -6  -3   5    4.06    1.27
   5   3  -5   21.64    2.16
  -5  -3   5   24.11    2.74
   5   3  -5   16.63    2.47
   4   3  -5    0.70    0.75
  -4  -3   5   -0.23    0.69
  -3  -3   5    2.11    0.91
   3   3  -5    1.40    0.70
  -2  -3   5  218.63   19.01
   2   3  -5  214.64   18.35
  -1  -3   5   -0.31    0.68
   1   3  -5   -0.06    0.42
   1   3  -5   -0.04    0.44
   1   3  -5   -0.62    0.68
   0   3  -5    0.95    0.65
   0   3  -5    1.11    0.42
  -1   3  -5   13.39    1.18
  -1   3  -5   12.42    1.19
  -1   3  -5    9.89    1.64
  -2   3  -5   76.14    7.02
  -3   3  -5   31.52    3.20
  -3   3  -5   30.70    3.31
  -4   3  -5   -1.02    0.74
   4  -3   5    0.12    0.28
  -4   3  -5    1.28    1.09
   5  -3   5   10.98    1.20
  -5   3  -5   10.32    2.03
  -5   3  -5   11.21    1.88
  -6   3  -5    3.84    1.35
  -6   3  -5    3.82    1.58
  -7   3  -5   -0.55    1.06
  -7   3  -5    0.40    1.38
  -8   3  -5    1.76    1.63
  -8   3  -5    2.36    1.49
  -9   3  -5    1.30    1.71
  -9   3  -5    3.87    1.96
  12   2  -5    1.06    2.11
  11   2  -5    1.30    1.74
 -11  -2   5   -0.32    1.49
 -10  -2   5    6.04    2.07
  10   2  -5    9.66    2.32
   9   2  -5    1.16    1.39
  -9  -2   5    3.19    1.57
   8   2  -5    1.66    1.25
  -8  -2   5    0.59    1.18
   7   2  -5   21.13    2.96
  -7  -2   5   20.78    3.02
  -7  -2   5   26.64    2.51
  -6  -2   5   28.39    3.33
   6   2  -5   27.39    3.22
   6   2  -5   28.38    2.64
   5   2  -5   31.45    3.02
   5   2  -5   28.63    2.72
   5   2  -5   31.24    3.09
   5   2  -5   29.59    2.71
  -5  -2   5   29.58    3.17
   4   2  -5    0.79    0.70
   4   2  -5    0.47    0.38
   4   2  -5    1.52    0.47
  -4  -2   5    1.26    0.79
  -3  -2   5    0.56    0.72
   3   2  -5    0.35    0.41
   3   2  -5    0.33    0.55
  -2  -2   5   75.17    7.00
   2   2  -5   75.73    6.94
   2   2  -5   77.50    6.67
   1   2  -5   36.81    3.36
   1   2  -5   38.00    3.62
  -1  -2   5   36.64    3.65
   1   2  -5   36.41    3.63
   0   2  -5  127.33   11.01
   0   2  -5  122.93   10.52
  -1   2  -5    6.78    1.28
  -1   2  -5   10.12    1.01
   2  -2   5   21.78    2.01
  -2   2  -5   23.75    2.59
  -2   2  -5   23.34    2.09
  -2   2  -5   20.31    2.44
  -3   2  -5   14.00    1.38
  -3   2  -5   13.30    1.95
  -3   2  -5   11.46    1.82
   3  -2   5   13.31    1.36
   4  -2   5    6.12    0.84
  -4   2  -5    4.05    0.80
  -4   2  -5    4.00    1.22
  -4   2  -5    3.27    1.33
  -5   2  -5    5.80    1.54
   5  -2   5    7.74    1.16
  -5   2  -5    9.50    1.91
  -6   2  -5    1.62    1.26
  -6   2  -5    4.09    1.58
  -7   2  -5   -0.63    1.20
  -7   2  -5    1.68    1.28
  -8   2  -5    6.85    2.03
  -8   2  -5    3.10    1.79
  -9   2  -5    0.02    1.79
  -9   2  -5    2.22    1.81
 -12  -1   5    0.52    1.79
  12   1  -5    0.45    1.75
  11   1  -5    1.43    1.55
 -11  -1   5    2.31    1.73
  10   1  -5    0.51    1.37
 -10  -1   5   -0.20    1.40
  -9  -1   5    7.60    1.97
   9   1  -5    8.00    1.92
   8   1  -5    2.11    1.28
  -8  -1   5    0.76    1.23
   8   1  -5    3.06    0.93
   7   1  -5    0.73    0.78
  -7  -1   5    1.99    0.85
  -7  -1   5    1.68    1.10
   7   1  -5    3.23    0.80
   7   1  -5    1.46    1.06
   6   1  -5   43.66    3.96
   6   1  -5   36.42    4.12
  -6  -1   5   40.40    4.26
   6   1  -5   44.52    3.90
   5   1  -5   66.81    6.16
   5   1  -5   68.01    5.98
   5   1  -5   67.90    5.91
  -5  -1   5   65.43    6.31
   4   1  -5  106.12    9.08
  -4  -1   5   86.78    9.12
   4   1  -5  111.92    8.99
   4   1  -5  101.55    8.96
   3   1  -5    8.90    1.08
   3   1  -5    8.29    1.26
  -3  -1   5    6.13    1.29
  -2  -1   5   31.44    3.17
   2   1  -5   31.96    3.13
  -1  -1   5   -0.90    0.38
   1   1  -5   -0.15    0.33
   1   1  -5   -0.28    0.50
   1   1  -5   -0.29    0.52
   0   1  -5  110.73    9.80
   0   1  -5  114.26    9.43
   0  -1   5  106.42   10.11
   1  -1   5  111.68   10.73
  -1   1  -5  130.37   10.05
  -1   1  -5  115.14   10.20
  -1   1  -5  115.59   10.40
   1  -1   5  113.07    9.96
   2  -1   5    0.10    0.71
   2  -1   5    1.63    0.50
  -2   1  -5    0.32    0.71
  -2   1  -5    1.70    0.83
  -2   1  -5    0.64    0.61
  -3   1  -5    7.13    1.10
  -3   1  -5    7.68    1.50
  -3   1  -5    6.81    1.42
   3  -1   5    7.81    1.07
   4  -1   5   25.77    2.59
  -4   1  -5   21.50    2.96
  -4   1  -5   28.05    3.09
   5  -1   5    3.61    1.09
  -5   1  -5    4.17    1.43
  -5   1  -5    3.63    1.34
  -6   1  -5   -1.39    1.01
  -6   1  -5    0.01    1.18
  -7   1  -5   -0.32    1.33
  -7   1  -5    0.28    1.33
  -8   1  -5   -0.48    1.41
  -8   1  -5   -0.41    1.49
 -12   0   5    2.34    1.96
  12   0  -5    2.43    1.81
  11   0  -5    2.99    1.70
 -11   0   5    1.68    1.68
 -10   0   5    0.76    1.31
  10   0  -5   -0.99    0.89
  10   0  -5    1.27    1.35
   9   0  -5    0.26    1.13
  -9   0   5    0.99    1.22
   9   0  -5   -0.38    0.85
   8   0  -5   -0.22    0.75
   8   0  -5    0.29    1.01
  -8   0   5   -0.80    0.98
   7   0  -5   50.83    4.55
   7   0  -5   47.90    4.25
   7   0  -5   47.88    4.77
  -7   0   5   44.80    4.84
   6   0  -5    0.10    0.71
   6   0  -5   -0.52    0.53
  -6   0   5   -1.37    0.62
   6   0  -5   -0.25    0.56
  -6   0   5    0.22    0.71
  -5   0   5    4.02    1.10
   5   0  -5    6.23    1.02
   5   0  -5    3.16    1.06
   5   0  -5    6.31    0.74
  -4   0   5  125.33   11.04
   4   0  -5  119.12   10.93
   4   0  -5  126.05   11.05
  -4   0   5  124.33   11.03
  -3   0   5    9.23    1.22
  -3   0   5    8.47    1.35
   3   0  -5   10.76    1.25
   2   0  -5   12.85    1.59
   2   0  -5   11.41    1.41
   2   0  -5   15.88    1.65
  -2   0   5   12.75    1.57
  -1   0   5   20.43    2.06
   1   0  -5   13.73    1.83
  -1   0   5   17.92    1.74
   1   0  -5   17.26    1.73
   1   0  -5   19.22    1.91
   1   0  -5   15.41    1.79
   0   0   5    0.56    0.45
   0   0  -5   -0.14    0.60
   0   0   5    0.33    0.61
   0   0  -5    0.45    0.48
   0   0  -5    0.82    0.53
   1   0   5   -0.27    0.63
  -1   0  -5    0.47    0.63
  -1   0  -5    0.89    0.63
  -1   0  -5    0.98    0.71
   1   0   5    0.04    0.46
   2   0   5   25.51    2.98
  -2   0  -5   22.36    2.82
   2   0   5   25.86    2.52
  -2   0  -5   25.70    2.71
  -2   0  -5   27.73    2.70
   3   0   5   44.95    4.11
   3   0   5   39.73    3.62
  -3   0  -5   34.66    3.76
  -3   0  -5   30.60    3.84
  -4   0  -5    6.49    1.50
  -4   0  -5    8.16    1.69
   4   0   5    7.02    1.41
   4   0   5    7.99    1.70
  -5   0  -5   -0.11    1.00
  -5   0  -5   -0.25    0.99
   5   0   5   -0.51    0.87
  -6   0  -5   18.22    2.83
  -6   0  -5   20.88    3.04
  -7   0  -5    9.46    2.15
  -7   0  -5    4.93    1.98
  -8   0  -5    2.59    1.94
  -8   0  -5    0.31    1.54
  13  -1  -5    2.51    1.91
 -13   1   5    0.89    1.81
 -12   1   5   19.48    3.41
  12  -1  -5   13.77    2.79
 -11   1   5   -0.42    1.36
  11  -1  -5   -1.17    1.16
  10  -1  -5    1.46    1.26
  10  -1  -5    3.13    1.25
 -10   1   5    1.70    1.41
   9  -1  -5   34.35    3.45
  -9   1   5   27.24    3.77
   9  -1  -5   34.86    3.88
   8  -1  -5   14.77    2.34
  -8   1   5   13.76    2.36
   8  -1  -5   19.99    2.19
   7  -1  -5   18.36    2.01
   7  -1  -5   18.95    2.34
  -7   1   5   10.52    2.06
   6  -1  -5   13.68    1.78
  -6   1   5   12.53    1.95
   6  -1  -5   15.44    1.40
   6  -1  -5   14.25    2.03
  -6   1   5   14.68    1.43
   5  -1  -5   14.88    1.56
  -5   1   5   14.55    1.85
  -5   1   5   12.74    1.43
   5  -1  -5   12.70    1.76
   4  -1  -5    7.57    0.91
   4  -1  -5    4.47    1.17
  -4   1   5    8.15    1.04
  -4   1   5    8.92    1.29
   4  -1  -5    7.46    1.04
  -3   1   5    6.74    1.09
   3  -1  -5    8.75    1.12
  -3   1   5    6.72    1.04
   3  -1  -5    6.19    0.98
   3  -1  -5    4.87    0.87
  -2   1   5  150.58   13.07
   2  -1  -5  153.28   13.03
  -2   1   5  153.42   13.78
  -2   1   5  159.65   13.35
   2  -1  -5  149.49   13.04
   2  -1  -5  153.73   13.33
   1  -1  -5    0.03    0.55
  -1   1   5   -0.69    0.52
  -1   1   5    0.46    0.44
   1  -1  -5   -0.09    0.39
   1  -1  -5   -0.18    0.42
   1  -1  -5   -0.19    0.43
   0  -1  -5   10.69    1.33
   0  -1  -5    9.18    1.17
   0  -1  -5    7.46    1.34
   0   1   5    7.51    1.39
   0   1   5    8.62    1.19
   0   1   5    8.87    1.23
  -1  -1  -5   27.54    3.15
   1   1   5   30.53    3.29
  -1  -1  -5   31.80    2.98
   1   1   5   29.80    2.92
  -2  -1  -5   10.65    1.80
   2   1   5   11.62    1.62
   2   1   5   10.93    1.85
  -2  -1  -5   11.87    1.62
   3   1   5   10.77    1.95
  -3  -1  -5   12.66    2.03
   3   1   5   10.74    1.75
  -3  -1  -5   11.51    1.75
  -4  -1  -5    0.57    0.91
   4   1   5   -0.62    0.95
   4   1   5   -0.72    0.95
  -4  -1  -5   -0.11    1.02
  -5  -1  -5   -2.44    0.89
   5   1   5   -1.56    1.01
   5   1   5   -1.27    0.98
  -5  -1  -5   -0.08    1.09
  -6  -1  -5    3.58    1.79
   6   1   5    4.59    1.72
  -6  -1  -5    9.98    1.96
  -7  -1  -5    3.21    1.61
  -7  -1  -5   -0.38    1.52
  -8  -1  -5   -0.30    1.87
 -13   2   5   -0.97    1.67
  13  -2  -5    0.62    1.53
 -12   2   5    6.16    2.19
  12  -2  -5    4.57    1.91
  11  -2  -5    0.66    1.35
  11  -2  -5    0.54    1.10
 -11   2   5   -0.89    1.11
  10  -2  -5    2.31    1.40
 -10   2   5    4.85    1.59
  10  -2  -5    8.14    1.62
   9  -2  -5    8.01    1.57
   9  -2  -5    5.07    1.55
  -9   2   5    7.13    1.75
   8  -2  -5    3.91    1.29
   8  -2  -5    5.50    1.21
  -8   2   5    3.44    1.27
  -7   2   5  106.06   10.11
   7  -2  -5  110.09    9.99
  -7   2   5  114.87    9.89
   7  -2  -5  110.99    9.97
  -6   2   5    1.11    0.51
   6  -2  -5    0.09    0.73
  -6   2   5    1.08    0.78
   5  -2  -5   18.57    2.46
  -5   2   5   20.52    2.19
   5  -2  -5   20.88    1.94
  -5   2   5   26.15    2.49
   5  -2  -5   21.77    2.31
  -4   2   5   39.22    3.98
   4  -2  -5   42.01    3.93
   4  -2  -5   43.53    3.78
   4  -2  -5   46.88    4.14
  -4   2   5   41.00    4.07
   4  -2  -5   41.81    4.25
  -3   2   5    0.15    0.52
   3  -2  -5   -0.23    0.40
  -3   2   5   -0.61    0.42
   3  -2  -5   -0.60    0.40
  -3   2   5   -0.37    0.52
   2  -2  -5   33.95    3.11
  -2   2   5   34.77    3.27
   2  -2  -5   35.24    3.13
  -2   2   5   34.55    3.50
   2  -2  -5   33.00    3.26
   1  -2  -5   40.07    3.65
  -1   2   5   40.02    4.05
   1  -2  -5   42.20    3.64
   1  -2  -5   35.38    3.79
  -1   2   5   41.51    3.77
   0  -2  -5   66.54    6.34
   0  -2  -5   66.76    6.20
   0   2   5   70.39    6.26
   0   2   5   70.57    6.70
   0   2   5   75.29    6.29
   1   2   5    2.09    0.96
   1   2   5    0.00    0.41
  -1  -2  -5    0.35    0.81
  -1  -2  -5    1.37    0.69
  -2  -2  -5    4.20    1.27
  -2  -2  -5    4.31    0.98
   2   2   5    2.65    1.17
   2   2   5    1.33    0.79
   3   2   5    9.66    1.90
   3   2   5   13.90    2.00
  -3  -2  -5    9.23    1.56
  -3  -2  -5    6.52    1.76
   4   2   5    1.16    1.21
   4   2   5    1.34    1.23
  -4  -2  -5    1.63    1.08
  -4  -2  -5    1.05    1.29
   5   2   5    7.73    1.98
  -5  -2  -5   10.47    1.94
   5   2   5    8.96    2.02
  -5  -2  -5    9.24    2.17
  -6  -2  -5   -0.72    1.41
   6   2   5    1.00    1.49
  -6  -2  -5    0.46    1.25
   6   2   5    1.62    1.59
  -7  -2  -5    0.96    1.75
  13  -3  -5    2.58    1.66
 -13   3   5    2.38    1.90
  12  -3  -5    0.13    1.33
  12  -3  -5    0.69    1.16
 -12   3   5    2.01    1.72
  11  -3  -5   12.05    2.25
  11  -3  -5    9.12    1.98
 -11   3   5   13.62    2.52
  10  -3  -5   21.77    2.77
  10  -3  -5   23.99    3.01
 -10   3   5   18.64    2.95
  -9   3   5   25.32    3.14
   9  -3  -5   21.41    2.83
  -9   3   5   23.07    2.27
   9  -3  -5   26.45    3.10
  -8   3   5    0.08    0.50
   8  -3  -5   -0.12    0.83
   8  -3  -5    0.00    0.87
  -8   3   5    0.82    1.02
   7  -3  -5   35.80    3.75
  -7   3   5   34.70    3.73
  -7   3   5   38.24    3.55
  -6   3   5  106.44    9.83
   6  -3  -5  106.63    9.94
  -6   3   5  114.31    9.94
  -5   3   5   13.50    1.82
  -5   3   5   14.72    1.84
   5  -3  -5   18.46    2.26
   5  -3  -5   16.59    2.03
   5  -3  -5   15.51    1.58
  -4   3   5    2.31    0.58
  -4   3   5    2.28    0.80
  -4   3   5    1.46    0.73
   4  -3  -5    3.57    1.09
   4  -3  -5    1.04    0.55
   4  -3  -5    1.93    0.63
  -4   3   5    3.59    0.75
   3  -3  -5   18.25    1.93
  -3   3   5   14.81    1.96
  -3   3   5   16.31    1.69
  -3   3   5   16.44    2.13
   3  -3  -5   19.07    1.68
   2  -3  -5   23.43    2.46
   2  -3  -5   22.67    2.06
  -2   3   5   21.26    2.62
   2  -3  -5   24.08    2.07
  -2   3   5   18.88    2.39
   1  -3  -5    3.89    1.10
   1  -3  -5    6.25    0.72
  -1   3   5    5.43    1.13
   1  -3  -5    5.36    0.71
  -1   3   5    6.96    1.36
   0   3   5   23.79    2.12
   0   3   5   21.57    2.64
   0  -3  -5   18.62    1.97
   0   3   5   21.61    2.46
   0  -3  -5   15.87    2.37
   1   3   5    5.78    1.33
  -1  -3  -5    2.16    1.19
  -1  -3  -5    4.06    0.89
   1   3   5    5.88    1.41
   2   3   5    7.58    1.64
  -2  -3  -5    5.05    1.13
   2   3   5    6.00    1.57
  -2  -3  -5    4.61    1.51
   3   3   5    0.99    1.26
  -3  -3  -5    2.82    1.02
  -3  -3  -5   -0.37    1.16
   3   3   5    3.81    1.47
   4   3   5   14.13    2.41
  -4  -3  -5    8.90    2.22
  -4  -3  -5   13.35    2.00
   5   3   5   -1.06    1.10
  -5  -3  -5   -0.62    1.42
  -5  -3  -5   -0.38    1.08
   5   3   5    1.53    1.49
   6   3   5    4.75    1.96
   6   3   5    2.54    1.74
  -6  -3  -5    0.20    1.72
  -7  -3  -5    0.52    1.95
 -14   4   5   -1.21    1.68
  14  -4  -5   -0.94    1.45
  13  -4  -5    2.85    1.58
 -13   4   5    0.68    1.70
  13  -4  -5    2.25    1.47
  12  -4  -5    0.71    1.27
  12  -4  -5   -0.53    1.09
 -12   4   5    0.81    1.47
  11  -4  -5   19.58    2.66
  11  -4  -5   19.89    2.78
 -11   4   5   12.37    2.56
  10  -4  -5    0.20    0.99
  10  -4  -5    1.09    1.09
 -10   4   5   -0.66    1.00
   9  -4  -5   16.78    2.48
  -9   4   5   17.33    2.58
   9  -4  -5   17.56    2.52
  -9   4   5   18.85    2.07
   8  -4  -5   13.88    2.11
  -8   4   5   14.46    1.74
  -8   4   5   10.77    1.97
  -7   4   5   46.14    4.40
   7  -4  -5   43.85    4.55
  -7   4   5   43.78    4.39
  -6   4   5    8.74    1.41
  -6   4   5    8.02    1.38
   6  -4  -5    8.22    1.09
   6  -4  -5    8.93    1.76
  -5   4   5   30.29    2.76
  -5   4   5   26.11    2.54
   5  -4  -5   26.50    2.62
  -5   4   5   25.96    2.99
   5  -4  -5   25.74    3.21
  -4   4   5  202.20   19.39
   4  -4  -5  222.95   18.62
   4  -4  -5  212.84   18.27
  -4   4   5  226.37   18.66
  -4   4   5  222.82   18.26
   4  -4  -5  199.08   19.07
  -4   4   5  217.57   18.48
  -3   4   5    6.39    1.33
   3  -4  -5    7.26    1.26
   3  -4  -5    6.61    0.69
  -3   4   5    6.20    1.26
  -2   4   5    1.78    0.97
  -2   4   5    1.34    0.79
   2  -4  -5    2.89    0.96
  -1   4   5   27.37    3.30
   1  -4  -5   28.72    2.48
   1  -4  -5   29.00    3.12
  -1   4   5   24.48    3.03
   0   4   5    2.32    1.18
   0   4   5    3.37    0.69
   0  -4  -5    2.25    1.08
   0  -4  -5    2.38    0.57
   0   4   5    0.75    1.02
   1   4   5    3.65    1.39
  -1  -4  -5    4.40    0.87
   1   4   5    5.16    1.45
  -1  -4  -5    2.20    1.29
   2   4   5    2.80    1.34
  -2  -4  -5    0.83    0.78
  -2  -4  -5    0.10    1.06
   2   4   5    0.22    1.15
  -3  -4  -5    5.78    1.25
   3   4   5    2.06    1.52
   3   4   5    2.02    1.47
  -3  -4  -5    4.86    1.73
  -4  -4  -5   -0.09    1.41
   4   4   5    2.17    1.65
   4   4   5    2.75    1.55
  -5  -4  -5    1.12    1.71
   5   4   5    0.44    1.48
   5   4   5    1.58    1.58
   6   4   5    1.16    1.89
  -6  -4  -5    3.00    2.06
 -14   5   5   -0.52    1.81
  14  -5  -5    1.29    1.60
 -13   5   5   -0.11    1.48
  13  -5  -5    1.50    1.41
  13  -5  -5    0.96    1.39
  12  -5  -5    2.66    1.41
 -12   5   5    4.58    1.86
  12  -5  -5    2.56    1.39
  11  -5  -5    1.23    1.20
  11  -5  -5   -0.51    0.95
 -11   5   5    0.44    1.29
  10  -5  -5    1.19    1.15
 -10   5   5    2.10    0.96
 -10   5   5    2.53    1.36
  10  -5  -5    1.35    1.18
  -9   5   5   48.59    4.45
  -9   5   5   46.65    4.61
   9  -5  -5   34.53    4.55
  -8   5   5   11.46    1.73
   8  -5  -5    9.51    1.95
  -8   5   5    8.98    1.72
  -7   5   5    1.12    0.39
  -7   5   5    0.36    0.84
   7  -5  -5    0.69    1.03
  -7   5   5    0.17    0.64
  -6   5   5   20.04    2.33
  -6   5   5   20.59    2.06
  -6   5   5   20.54    2.59
   6  -5  -5   20.82    2.21
   6  -5  -5   21.81    2.93
   5  -5  -5   -0.16    0.84
  -5   5   5    1.00    0.62
  -5   5   5   -0.20    0.62
  -5   5   5    0.87    0.62
   5  -5  -5    0.45    0.71
  -5   5   5    1.65    1.02
   5  -5  -5    0.38    0.54
   4  -5  -5   35.17    4.42
  -4   5   5   42.83    4.41
  -4   5   5   39.74    4.06
   4  -5  -5   42.75    3.72
   4  -5  -5   41.52    4.04
  -4   5   5   43.70    3.75
  -3   5   5    1.38    0.86
   3  -5  -5    1.11    0.91
  -3   5   5    3.24    1.20
   2  -5  -5   92.95    8.31
  -2   5   5   91.61    8.32
  -2   5   5   91.51    8.83
  -1   5   5    4.40    1.36
   1  -5  -5    6.10    1.49
  -1   5   5    4.01    1.35
   0   5   5    5.64    1.65
   0  -5  -5    5.98    1.63
   0   5   5    6.28    1.62
   0  -5  -5    6.54    0.81
   1   5   5   10.66    2.17
  -1  -5  -5   12.51    1.44
  -1  -5  -5   10.96    2.13
   1   5   5    9.71    2.10
   2   5   5   13.20    2.35
   2   5   5    9.07    2.13
  -2  -5  -5    5.91    1.95
  -3  -5  -5    5.06    1.92
   3   5   5    4.60    1.86
   3   5   5    5.34    1.85
  -4  -5  -5   -1.16    1.51
   4   5   5    1.54    1.53
   4   5   5    1.50    1.60
   5   5   5    0.74    1.81
   5   5   5   -0.04    1.58
  -5  -5  -5   -0.35    1.79
  14  -6  -5    1.28    1.56
  14  -6  -5    0.48    1.48
 -14   6   5   -2.51    1.61
  13  -6  -5    4.87    1.73
 -13   6   5    0.00    1.60
  13  -6  -5    3.11    1.55
  12  -6  -5    2.49    1.40
 -12   6   5    3.47    1.75
  12  -6  -5    3.30    1.41
 -11   6   5    3.63    1.52
  11  -6  -5    2.24    1.28
  11  -6  -5    4.84    1.58
 -10   6   5   11.78    2.21
 -10   6   5   10.81    1.94
  10  -6  -5   11.44    2.24
   9  -6  -5   10.28    2.13
  -9   6   5   11.16    1.98
  -9   6   5   11.11    2.08
  -8   6   5    8.49    1.79
  -8   6   5   10.17    1.04
   8  -6  -5    7.68    1.97
  -7   6   5   67.25    5.68
  -7   6   5   63.48    6.06
   7  -6  -5   66.81    6.50
  -7   6   5   59.65    6.39
   6  -6  -5   32.00    3.11
  -6   6   5   29.95    3.00
  -6   6   5   33.35    3.31
   6  -6  -5   23.34    3.53
  -6   6   5   26.08    3.47
  -5   6   5   10.64    1.32
   5  -6  -5   11.75    1.23
  -5   6   5   11.79    1.79
   5  -6  -5    7.58    1.88
   5  -6  -5    7.69    1.58
  -5   6   5    9.79    1.96
  -4   6   5   47.64    5.13
  -4   6   5   50.95    4.77
   4  -6  -5   46.97    5.06
   4  -6  -5   49.22    4.75
   3  -6  -5    0.56    0.94
   3  -6  -5    0.81    1.01
  -3   6   5    1.93    1.01
  -3   6   5    0.06    1.08
  -2   6   5   32.58    4.13
  -2   6   5   32.40    3.84
   2  -6  -5   39.21    3.92
   1  -6  -5   18.43    2.83
  -1   6   5   20.86    2.90
  -1   6   5   22.86    3.18
   0   6   5    1.58    1.38
   0   6   5    2.61    1.51
   0  -6  -5    2.25    1.43
   1   6   5   10.25    2.36
   1   6   5   12.52    2.40
  -1  -6  -5   18.22    2.78
   2   6   5    6.11    1.95
   2   6   5   11.28    2.39
  -2  -6  -5    2.67    1.82
   3   6   5    2.48    1.69
  -3  -6  -5    2.77    1.87
   3   6   5    2.70    1.80
   4   6   5    2.89    2.02
   4   6   5    1.64    1.75
  -4  -6  -5    4.11    2.19
  -5  -6  -5   -2.15    1.79
   5   6   5    0.26    1.97
   5   6   5   -0.62    1.78
  14  -7  -5   -0.84    1.26
  14  -7  -5    0.79    1.40
 -14   7   5    0.33    1.85
  13  -7  -5    1.19    1.36
 -13   7   5   -1.52    1.52
  13  -7  -5    2.26    1.43
 -12   7   5    6.05    2.02
  12  -7  -5    4.18    1.50
  12  -7  -5    3.15    1.53
  11  -7  -5    1.47    1.40
 -11   7   5    0.55    1.34
 -10   7   5    1.47    1.24
 -10   7   5    1.42    1.29
  10  -7  -5    0.49    1.26
   9  -7  -5   14.52    2.43
  -9   7   5    7.15    1.91
  -9   7   5    8.52    1.76
  -8   7   5    7.90    1.62
  -8   7   5    7.12    1.94
   8  -7  -5    8.53    2.03
   7  -7  -5   34.97    4.38
  -7   7   5   36.67    3.73
  -7   7   5   38.24    4.38
   6  -7  -5  119.77    9.25
  -6   7   5   96.85    9.91
  -6   7   5  104.20    9.17
  -6   7   5   96.58    9.26
   6  -7  -5   94.22    9.73
  -5   7   5   19.95    2.82
  -5   7   5   25.64    2.29
   5  -7  -5   25.24    2.21
   5  -7  -5   21.60    2.79
  -5   7   5   14.11    2.97
   5  -7  -5   24.98    3.33
  -4   7   5   25.63    3.44
   4  -7  -5   22.34    3.19
   4  -7  -5   20.28    2.89
  -4   7   5   29.64    3.15
  -3   7   5    3.22    1.31
  -3   7   5    4.48    1.64
   3  -7  -5    1.31    1.25
   3  -7  -5    2.64    1.39
  -2   7   5   -0.01    1.29
   2  -7  -5   -0.76    1.16
  -2   7   5    0.15    1.17
  -1   7   5   -0.69    1.26
  -1   7   5   -1.14    1.15
   1  -7  -5    2.19    1.40
   0  -7  -5   12.28    2.42
   0   7   5   13.18    2.61
   0   7   5    9.23    2.28
  -1  -7  -5   10.79    2.57
   1   7   5   12.72    2.74
   1   7   5   13.99    2.72
  -2  -7  -5    0.06    1.66
   2   7   5   -0.63    1.40
   2   7   5    1.77    1.68
  -3  -7  -5    2.91    2.10
   3   7   5    0.08    1.63
   3   7   5    0.18    1.84
   4   7   5    2.86    2.23
  -4  -7  -5    1.54    2.14
   4   7   5    2.63    1.96
  14  -8  -5    8.33    2.23
  14  -8  -5    6.03    1.89
 -14   8   5    7.67    2.59
 -13   8   5   -0.93    1.55
  13  -8  -5   -0.24    1.29
  13  -8  -5    1.77    1.32
  12  -8  -5    2.56    1.56
  12  -8  -5    1.45    1.21
 -12   8   5   -0.96    1.49
  11  -8  -5    3.56    1.75
 -11   8   5    7.73    2.03
 -11   8   5    6.47    2.04
 -10   8   5   -0.93    1.37
 -10   8   5   -1.13    1.06
  10  -8  -5   -0.35    1.12
  -9   8   5   10.35    2.02
  -9   8   5   11.89    2.45
   9  -8  -5   13.40    2.53
   8  -8  -5    3.25    1.66
  -8   8   5    1.46    1.52
  -8   8   5    4.46    1.34
  -7   8   5    5.86    1.35
   7  -8  -5    3.32    1.71
  -7   8   5    7.93    1.69
  -7   8   5    6.71    2.00
   6  -8  -5   -0.66    1.23
  -6   8   5    0.31    0.75
  -6   8   5    0.74    0.99
   6  -8  -5    0.42    1.14
  -6   8   5   -0.27    1.25
   5  -8  -5   14.32    2.20
   5  -8  -5   14.24    2.57
  -5   8   5   12.71    2.15
  -5   8   5    9.45    2.35
   4  -8  -5   57.63    6.05
   4  -8  -5   66.42    6.40
  -4   8   5   61.07    6.65
  -4   8   5   65.20    6.21
  -3   8   5   18.92    2.78
  -3   8   5   14.44    2.71
   3  -8  -5   12.75    2.45
   3  -8  -5   15.33    2.58
   2  -8  -5    1.85    1.50
  -2   8   5    5.69    1.97
   2  -8  -5    1.95    1.45
  -2   8   5    3.89    1.60
   1  -8  -5   19.55    3.19
  -1   8   5   21.56    3.22
  -1   8   5   19.81    3.45
   0   8   5    1.90    1.78
   0  -8  -5    0.94    1.62
   0   8   5    2.76    1.70
   1   8   5    4.67    2.16
   1   8   5    1.61    1.69
  -1  -8  -5    0.75    1.63
  -2  -8  -5   -0.39    1.79
   2   8   5    0.45    1.59
   2   8   5    0.25    1.83
   3   8   5    1.07    1.92
  -3  -8  -5   -4.37    1.71
   3   8   5    0.14    1.96
 -14   9   5    2.37    2.13
  14  -9  -5    0.27    1.52
  13  -9  -5    3.75    1.79
  13  -9  -5    3.30    1.48
 -13   9   5    3.96    2.13
  12  -9  -5    1.29    1.59
 -12   9   5    1.94    1.73
 -11   9   5    0.39    1.41
  11  -9  -5    0.84    1.55
 -11   9   5   -0.79    1.47
  10  -9  -5    1.22    1.52
 -10   9   5    0.16    1.37
 -10   9   5    3.16    1.81
  -9   9   5   33.24    4.01
   9  -9  -5   45.45    4.92
  -9   9   5   33.63    4.59
  -8   9   5    2.05    1.27
   8  -9  -5    2.42    1.70
  -8   9   5    1.85    1.60
  -8   9   5   -0.18    0.97
  -7   9   5    2.93    1.09
  -7   9   5    5.27    1.55
   7  -9  -5    5.85    1.89
  -7   9   5    3.61    1.81
   6  -9  -5   -0.70    1.23
  -6   9   5   -0.73    1.39
  -6   9   5    0.53    1.11
   5  -9  -5    4.58    1.60
  -5   9   5    1.88    1.38
   5  -9  -5    2.92    1.41
  -5   9   5    0.69    1.51
   4  -9  -5   15.27    2.45
  -4   9   5    9.87    2.44
  -4   9   5   13.25    2.40
   4  -9  -5    7.68    2.06
  -3   9   5   -1.69    1.26
   3  -9  -5    0.46    1.37
  -3   9   5   -0.56    1.48
   3  -9  -5   -1.03    1.11
   2  -9  -5   14.10    2.78
  -2   9   5   16.24    2.93
  -2   9   5   11.40    2.95
   2  -9  -5   17.87    2.85
  -1   9   5   -0.73    1.41
   1  -9  -5    2.34    1.75
  -1   9   5    1.99    1.85
   1  -9  -5    0.66    1.26
   0   9   5    0.33    1.65
   0   9   5    0.99    1.92
   0  -9  -5    1.77    1.86
   1   9   5   -0.68    1.60
   1   9   5    2.65    2.17
  -1  -9  -5    2.43    2.01
  -2  -9  -5   -0.25    1.93
   2   9   5    0.74    1.81
   2   9   5    0.73    2.13
  14 -10  -5    4.42    2.08
 -14  10   5    0.81    2.15
 -13  10   5    6.39    2.39
  13 -10  -5    2.20    1.78
  12 -10  -5    5.54    2.18
 -12  10   5   10.62    2.57
 -11  10   5    0.12    1.82
 -11  10   5    4.03    1.67
  11 -10  -5    1.24    1.83
 -10  10   5   -0.17    1.31
  10 -10  -5   -2.00    1.31
 -10  10   5   -0.70    1.59
  -9  10   5   16.61    2.54
   9 -10  -5   15.06    3.08
  -9  10   5   20.35    3.37
  -8  10   5   28.05    3.45
   8 -10  -5   30.04    4.08
  -8  10   5   22.54    2.98
  -8  10   5   26.39    3.98
  -7  10   5   46.02    5.06
   7 -10  -5   30.89    4.46
  -7  10   5   31.38    4.09
  -6  10   5   -1.21    1.16
   6 -10  -5   -0.01    1.34
  -6  10   5   -2.06    1.21
  -5  10   5   15.33    2.75
  -5  10   5   15.72    3.04
   5 -10  -5   14.70    2.70
   5 -10  -5   12.29    2.44
   4 -10  -5    0.17    1.47
  -4  10   5    1.47    1.76
  -4  10   5   -0.63    1.34
   4 -10  -5    0.09    1.33
   3 -10  -5    5.57    1.85
  -3  10   5    9.88    2.36
  -3  10   5    4.91    2.20
   3 -10  -5    4.54    1.92
  -2  10   5   13.69    2.80
   2 -10  -5    7.49    2.32
   2 -10  -5    5.22    1.86
  -2  10   5    8.36    2.52
  -1  10   5   -2.19    1.66
   1 -10  -5    0.95    1.81
  -1  10   5    1.71    1.85
   1 -10  -5    0.39    1.46
   0  10   5    4.67    2.43
   0 -10  -5    3.88    1.91
   0 -10  -5    5.33    2.35
   0  10   5    7.57    2.41
   1  10   5    1.93    1.98
   1  10   5   -1.44    1.98
  -1 -10  -5   -1.16    1.94
  13 -11  -5    9.93    2.70
 -13  11   5    5.57    2.49
 -12  11   5   -0.86    1.00
  12 -11  -5   -0.27    1.75
 -12  11   5    0.35    1.93
 -11  11   5    6.42    2.10
  11 -11  -5    5.38    2.35
 -11  11   5    6.50    2.40
 -10  11   5    5.82    2.27
  10 -11  -5    5.33    2.15
  -9  11   5   12.60    2.40
  -9  11   5    8.73    2.60
   9 -11  -5   11.36    2.71
  -8  11   5    1.83    1.52
  -8  11   5    3.55    2.09
   8 -11  -5    4.11    1.99
  -7  11   5    4.80    1.84
  -7  11   5    3.74    2.07
   7 -11  -5    7.96    2.18
  -6  11   5   32.71    4.57
   6 -11  -5   29.55    4.13
  -6  11   5   25.99    3.85
  -5  11   5   -2.34    1.36
  -5  11   5    1.50    1.80
   5 -11  -5    0.38    1.48
  -4  11   5   -0.38    1.61
   4 -11  -5    2.60    1.77
  -4  11   5   -0.51    1.80
   4 -11  -5    2.47    1.60
  -3  11   5    5.08    2.34
   3 -11  -5    5.25    2.15
   3 -11  -5    6.17    1.96
  -3  11   5    3.65    2.08
  -2  11   5   -2.28    1.70
   2 -11  -5   -0.98    1.23
  -2  11   5    0.15    1.81
   2 -11  -5    0.00    1.73
  -1  11   5    1.16    1.79
   1 -11  -5    2.49    1.75
  -1  11   5   -0.34    2.01
   1 -11  -5    0.09    1.92
   0  11   5    2.24    2.33
   0 -11  -5    1.49    2.16
   0  11   5    2.47    2.07
  13 -12  -5    3.35    2.33
 -12  12   5   -0.26    2.13
  12 -12  -5    0.89    1.94
 -11  12   5   17.82    3.65
  11 -12  -5   24.19    4.14
 -10  12   5   -0.20    1.71
  10 -12  -5   -1.01    1.60
   9 -12  -5    1.58    1.84
  -9  12   5    2.91    2.04
  -9  12   5    0.92    1.56
  -8  12   5    1.54    1.81
  -8  12   5    0.22    1.55
   8 -12  -5    0.03    1.53
   7 -12  -5   -0.09    1.34
  -7  12   5   -3.66    1.31
  -7  12   5    0.88    1.57
  -6  12   5   13.01    2.69
  -6  12   5   14.21    3.07
   6 -12  -5    3.57    1.98
  -5  12   5    1.05    1.86
  -5  12   5    2.88    1.81
   5 -12  -5    4.04    1.77
  -4  12   5   16.62    3.45
  -4  12   5   13.98    3.07
   4 -12  -5   17.26    3.06
   3 -12  -5    0.33    1.51
  -3  12   5    1.07    1.92
  -3  12   5    1.60    2.23
   3 -12  -5   -0.44    1.78
   2 -12  -5   -1.27    1.57
  -2  12   5   -3.42    1.65
   2 -12  -5    0.82    2.13
  -2  12   5    4.62    2.21
  -1  12   5   -0.15    2.12
  12 -13  -5    9.66    3.18
 -12  13   5   12.05    3.27
  11 -13  -5    3.68    2.26
 -11  13   5    1.97    2.12
  10 -13  -5    0.39    1.91
 -10  13   5    0.29    1.88
  -9  13   5   17.09    3.36
  -9  13   5   16.12    2.95
   9 -13  -5    7.52    2.58
  -8  13   5    0.54    2.00
  -8  13   5   -1.56    1.62
   8 -13  -5    0.03    1.69
  -7  13   5   -0.21    1.91
   7 -13  -5   -0.16    1.38
  -7  13   5    0.47    1.76
   6 -13  -5    6.73    2.18
  -6  13   5    8.67    2.72
  -6  13   5    4.03    2.17
  -5  13   5    2.12    2.15
  -5  13   5    2.32    1.99
   5 -13  -5    0.99    1.70
   4 -13  -5    2.65    1.86
  -4  13   5    4.30    2.39
  -4  13   5    1.52    1.99
  -3  13   5    1.33    2.24
   3 -13  -5   -0.66    1.68
  -3  13   5   -0.88    1.96
 -11  14   5   -0.61    2.18
 -10  14   5    4.58    2.55
  10 -14  -5    3.00    2.18
 -10  14   5    3.33    2.03
   9 -14  -5    5.09    2.22
  -9  14   5    5.08    2.42
  -9  14   5    2.15    1.94
   8 -14  -5    2.25    2.04
  -8  14   5    7.58    2.48
  -8  14   5   10.63    2.96
  -7  14   5    3.40    2.28
   7 -14  -5    1.63    1.85
  -7  14   5    3.10    2.15
  -6  14   5    4.40    2.31
   6 -14  -5   -4.26    1.39
  -6  14   5    1.48    2.06
   5 -14  -5    0.27    1.77
  -5  14   5    3.88    2.32
  -1  15  -6    0.18    1.69
  -1  15  -6   -0.45    2.32
  -1  15  -6    0.64    1.67
  -2  15  -6    2.37    1.86
  -3  15  -6    2.89    1.84
  -4  15  -6    2.57    1.88
  -5  15  -6    3.25    2.00
  -6  15  -6    2.04    2.07
   6 -15   6    0.42    1.83
   1  14  -6    5.41    2.21
   1  14  -6    2.72    2.05
   1  14  -6    3.55    2.47
   0  14  -6   -2.23    1.40
   0  14  -6   -0.31    1.58
   0  14  -6   -0.39    2.08
  -1  14  -6    0.29    1.58
  -1  14  -6    3.15    1.80
  -2  14  -6    0.38    1.61
  -3  14  -6    2.27    1.63
  -4  14  -6   -0.75    1.44
   5 -14   6   -1.05    1.56
  -5  14  -6    0.04    1.64
   6 -14   6   -1.29    1.55
  -6  14  -6    0.16    1.91
   7 -14   6   -0.37    1.67
  -7  14  -6   -1.31    1.85
   3  13  -6    3.03    2.27
   3  13  -6    2.83    2.14
   2  13  -6    1.80    1.98
   2  13  -6    5.52    2.34
   2  13  -6    9.51    2.62
   1  13  -6    0.49    1.67
   1  13  -6    2.04    1.87
   1  13  -6    0.59    1.95
   0  13  -6    1.08    1.67
   0  13  -6    0.69    1.46
  -1  13  -6    2.03    1.67
  -1  13  -6    2.82    1.61
  -2  13  -6   -0.01    1.37
  -2  13  -6    1.45    1.64
  -3  13  -6    1.91    1.65
  -4  13  -6    2.64    1.70
   4 -13   6    5.21    1.90
  -5  13  -6    3.35    1.83
   5 -13   6    3.27    1.86
  -6  13  -6    3.99    2.13
   6 -13   6   -0.56    1.54
  -7  13  -6   -0.57    1.79
   7 -13   6    0.47    1.72
  -8  13  -6   -0.79    1.96
   8 -13   6    0.28    1.78
  -4 -12   6    6.59    2.23
   4  12  -6    2.84    2.05
  -3 -12   6    7.49    2.20
   3  12  -6    4.94    2.22
   3  12  -6    8.99    2.71
   2  12  -6    1.65    1.98
   2  12  -6    0.85    1.72
   2  12  -6    0.23    1.86
   1  12  -6    4.79    2.05
   1  12  -6    1.21    1.60
   0  12  -6   12.93    2.60
   0  12  -6    8.80    2.11
  -1  12  -6   -0.36    1.37
  -1  12  -6   -0.21    1.21
  -2  12  -6    5.49    1.60
   2 -12   6    3.33    1.54
  -2  12  -6    4.50    1.82
  -3  12  -6    6.29    1.94
   3 -12   6    1.70    1.50
  -4  12  -6    1.81    1.65
   4 -12   6   -0.52    1.34
  -5  12  -6    3.74    1.86
   5 -12   6    2.31    1.68
  -6  12  -6    0.84    1.65
   6 -12   6    0.94    1.44
   7 -12   6    0.09    1.69
  -7  12  -6   -0.77    1.72
  -8  12  -6    5.36    2.49
   8 -12   6    6.74    2.33
  -9  12  -6   -2.20    1.91
   5  11  -6    4.30    2.28
  -5 -11   6    0.85    1.71
   4  11  -6    1.92    1.93
  -4 -11   6    2.84    1.75
   3  11  -6   -0.10    1.61
  -3 -11   6    2.14    1.50
   3  11  -6    0.24    1.62
   2  11  -6    3.06    1.96
   2  11  -6    3.92    1.70
  -2 -11   6    2.06    1.50
   2  11  -6    0.50    1.62
   1  11  -6    3.03    1.64
   1  11  -6    2.40    1.81
   0  11  -6   14.07    2.71
   0  11  -6    9.17    2.06
   1 -11   6    0.76    1.13
  -1  11  -6   -0.28    1.05
  -1  11  -6    2.78    1.62
  -2  11  -6   13.36    2.06
  -2  11  -6   11.72    2.44
   2 -11   6   13.02    2.24
  -3  11  -6   -1.54    1.18
   3 -11   6   -0.26    1.07
  -4  11  -6    1.61    1.44
   4 -11   6    2.16    1.47
  -5  11  -6    0.78    1.59
   5 -11   6   -0.59    1.15
   6 -11   6    1.30    1.44
  -6  11  -6    0.51    1.64
   7 -11   6    9.50    2.45
  -7  11  -6    9.30    2.65
  -8  11  -6    1.02    1.87
  -9  11  -6   -0.61    2.04
   6  10  -6    5.58    2.37
  -6 -10   6    1.11    1.68
   5  10  -6    1.20    1.82
  -5 -10   6    2.68    1.64
  -4 -10   6    4.60    1.81
   4  10  -6    3.26    1.88
  -3 -10   6    6.66    1.88
   3  10  -6    9.91    2.32
   3  10  -6    0.99    1.59
   2  10  -6    5.15    2.17
   2  10  -6    3.58    1.57
  -2 -10   6    1.65    1.40
   1  10  -6    1.17    1.29
   1  10  -6   -0.33    1.48
   0  10  -6   17.24    3.02
   0  10  -6   18.59    2.64
  -1  10  -6    3.86    1.62
   1 -10   6    2.64    1.18
  -1  10  -6    2.73    1.23
  -2  10  -6   15.53    2.87
  -2  10  -6   20.69    2.51
   2 -10   6   24.19    2.84
  -3  10  -6    4.18    1.68
  -3  10  -6    4.43    1.18
   3 -10   6    4.69    1.45
   4 -10   6    0.64    1.21
  -4  10  -6   -1.31    1.19
   5 -10   6    0.33    1.33
  -5  10  -6    1.72    1.51
  -6  10  -6   17.68    3.13
   6 -10   6   17.25    2.97
  -7  10  -6    3.58    1.95
  -8  10  -6   -0.23    1.79
  -9  10  -6    1.77    1.46
  -9  10  -6   -0.15    1.98
  -7  -9   6    0.87    1.69
   7   9  -6    2.15    2.12
   6   9  -6    2.82    1.94
  -6  -9   6    2.50    1.73
  -5  -9   6    1.01    1.42
   5   9  -6    0.39    1.49
   4   9  -6    8.92    2.23
  -4  -9   6    5.82    1.85
   4   9  -6    5.71    1.83
   3   9  -6    2.06    1.49
  -3  -9   6    1.50    1.33
  -2  -9   6    6.51    1.91
   2   9  -6    8.44    1.89
   1   9  -6    0.02    1.08
   1   9  -6   -0.72    1.43
   0   9  -6    1.95    1.16
   0   9  -6    4.47    1.67
   1  -9   6    0.51    0.99
  -1   9  -6   -0.45    0.89
  -1   9  -6    0.27    1.25
   2  -9   6   11.76    2.10
  -2   9  -6   12.21    2.44
  -2   9  -6   17.49    1.98
  -3   9  -6    8.36    2.00
   3  -9   6   10.16    1.87
  -3   9  -6    7.85    1.23
   4  -9   6   10.21    1.96
  -4   9  -6    8.27    1.98
  -5   9  -6   12.85    2.43
   5  -9   6    5.65    1.74
  -6   9  -6   -2.12    1.22
  -7   9  -6    7.45    2.28
  -8   9  -6   10.02    2.59
  -9   9  -6   -0.80    1.21
  -9   9  -6   -1.59    1.77
   8   8  -6    1.53    2.00
  -8  -8   6   -1.08    1.40
   7   8  -6    5.54    2.30
  -7  -8   6    5.73    2.07
  -6  -8   6   -0.27    1.26
   6   8  -6   -1.53    1.36
   5   8  -6    3.27    1.64
  -5  -8   6   -0.30    1.21
   4   8  -6    0.62    1.23
  -4  -8   6    2.33    1.34
   4   8  -6    0.11    1.28
  -3  -8   6    0.16    1.10
   3   8  -6    1.74    1.27
  -2  -8   6   17.46    2.55
   2   8  -6    8.72    1.96
   1   8  -6    7.13    2.05
  -1  -8   6    7.67    1.84
   1   8  -6    8.28    1.63
   0   8  -6   26.79    3.05
   0   8  -6   28.47    3.66
  -1   8  -6    1.04    1.22
  -1   8  -6    1.03    0.84
  -2   8  -6    0.02    1.16
   2  -8   6   -0.22    0.79
   2  -8   6   -0.32    0.49
  -2   8  -6   -0.57    0.68
   3  -8   6    2.55    1.20
  -3   8  -6    2.24    1.37
  -3   8  -6    2.35    0.55
  -4   8  -6    1.32    1.30
  -5   8  -6   11.15    2.22
  -6   8  -6   -0.77    1.31
  -7   8  -6    1.12    1.63
  -8   8  -6    7.07    1.78
  -8   8  -6    8.24    2.43
  -9   8  -6   -0.41    1.25
  -9   8  -6    0.93    1.94
   9   7  -6   -0.19    1.90
  -9  -7   6    0.87    1.74
  -8  -7   6   10.80    2.52
   8   7  -6    6.58    2.41
   7   7  -6   -1.37    1.38
  -7  -7   6    0.56    1.46
   6   7  -6    1.09    1.46
  -6  -7   6    2.16    1.48
  -5  -7   6    9.97    2.15
   5   7  -6    7.37    1.98
   5   7  -6   11.37    1.91
  -4  -7   6    1.94    1.26
   4   7  -6    2.12    1.35
  -3  -7   6    8.04    1.86
   3   7  -6    7.21    1.72
   2   7  -6   16.72    2.26
   2   7  -6   13.82    1.50
  -2  -7   6   14.30    2.45
   1   7  -6    2.95    0.86
  -1  -7   6    4.75    1.47
   1   7  -6    2.35    1.35
   1   7  -6    1.06    0.91
   0   7  -6    5.05    1.64
   0   7  -6    9.26    1.42
  -1   7  -6   -0.45    0.95
   1  -7   6    0.50    0.53
  -1   7  -6    1.10    0.72
  -2   7  -6   18.46    2.97
  -2   7  -6   25.27    2.30
  -3   7  -6   11.04    2.09
  -4   7  -6    0.27    1.12
  -5   7  -6    9.69    2.08
  -6   7  -6    6.20    1.92
  -7   7  -6    3.25    1.36
  -7   7  -6    4.60    1.95
  -8   7  -6    0.69    1.25
  -8   7  -6   -0.87    1.58
  -9   7  -6    1.26    2.08
  -9   7  -6    1.20    1.38
   9   6  -6    4.02    2.21
  -9  -6   6    5.88    2.11
   8   6  -6    2.05    1.76
  -8  -6   6    3.55    1.69
   7   6  -6    6.13    2.06
  -7  -6   6    7.26    1.96
  -6  -6   6    5.52    1.70
   6   6  -6    0.34    1.19
   5   6  -6    9.28    2.01
   5   6  -6    8.51    1.65
  -5  -6   6   10.38    2.08
   4   6  -6   34.31    3.83
  -4  -6   6   33.17    3.94
  -3  -6   6    4.53    1.49
   3   6  -6    5.20    1.37
   2   6  -6    3.08    0.68
  -2  -6   6    2.04    1.21
   2   6  -6    2.65    0.99
  -1  -6   6    1.21    1.09
   1   6  -6    1.04    0.81
   1   6  -6    1.06    1.18
   1   6  -6    0.29    0.66
   0   6  -6    0.35    0.64
   0   6  -6    0.53    0.89
  -1   6  -6   -0.10    0.93
  -1   6  -6    1.60    0.64
  -2   6  -6   23.38    2.15
  -2   6  -6   27.60    3.11
  -3   6  -6    1.81    1.12
  -4   6  -6    4.36    1.42
  -5   6  -6   11.28    2.16
  -6   6  -6    2.01    1.47
  -6   6  -6   -0.35    0.89
  -7   6  -6    0.30    1.58
  -7   6  -6    1.40    1.19
  -8   6  -6   -0.49    1.11
  -8   6  -6   -0.73    1.64
  -9   6  -6   -1.98    1.23
  -9   6  -6    2.93    2.12
 -10  -5   6    0.43    1.66
  10   5  -6    4.90    2.29
  -9  -5   6    0.13    1.52
   9   5  -6    1.85    1.79
  -8  -5   6    5.69    1.94
   8   5  -6    3.50    1.75
   7   5  -6    1.27    1.45
  -7  -5   6    5.85    1.75
   6   5  -6    4.63    1.61
  -6  -5   6    4.26    1.45
  -5  -5   6   18.56    2.75
   5   5  -6   20.00    2.76
   4   5  -6    0.20    0.82
  -4  -5   6   -0.32    0.95
   3   5  -6   43.64    4.39
  -3  -5   6   47.72    4.72
   2   5  -6   78.84    7.86
   2   5  -6   96.04    7.84
  -2  -5   6   89.04    8.38
   1   5  -6    0.57    0.59
   1   5  -6    0.89    0.65
  -1  -5   6   -0.02    0.86
   1   5  -6    0.21    0.87
   0   5  -6    1.10    0.61
   0   5  -6    0.71    0.84
  -1   5  -6   14.13    1.45
  -1   5  -6   13.94    2.11
  -2   5  -6   24.10    2.89
  -3   5  -6    8.52    1.70
  -4   5  -6    9.87    1.98
  -5   5  -6    0.80    1.26
  -5   5  -6    0.39    0.92
  -6   5  -6   12.01    2.39
  -6   5  -6    8.45    1.83
  -7   5  -6    6.71    2.12
  -7   5  -6    6.35    1.70
  -8   5  -6    2.47    1.48
  -8   5  -6    1.68    1.91
  -9   5  -6    1.68    1.64
  -9   5  -6   -0.34    1.75
  11   4  -6    2.87    2.22
 -11  -4   6    0.42    1.89
 -10  -4   6    5.75    2.14
  10   4  -6    7.97    2.46
   9   4  -6    1.72    1.63
  -9  -4   6    0.81    1.51
  -8  -4   6    0.70    1.26
   8   4  -6    1.15    1.41
   7   4  -6   32.30    3.88
  -7  -4   6   29.11    3.85
   6   4  -6    3.30    1.31
  -6  -4   6    2.30    1.24
   6   4  -6    1.84    0.74
   5   4  -6    0.44    0.91
  -5  -4   6    0.59    1.00
   4   4  -6   -0.32    0.73
  -4  -4   6   -0.21    0.87
   3   4  -6    3.74    0.99
  -3  -4   6    3.45    1.22
   3   4  -6    4.32    0.63
   2   4  -6   22.46    2.33
   2   4  -6   22.70    2.19
  -2  -4   6   20.64    2.77
   1   4  -6   -0.54    0.82
  -1  -4   6    0.94    0.94
   1   4  -6    0.61    0.59
   1   4  -6    0.46    0.54
   0   4  -6   73.12    6.70
   0   4  -6   86.99    7.29
  -1   4  -6    3.51    1.10
  -1   4  -6    3.68    0.54
  -1   4  -6    3.05    0.48
  -2   4  -6    0.17    0.80
  -3   4  -6   20.87    2.73
  -4   4  -6    8.19    1.59
  -4   4  -6    8.07    1.80
  -5   4  -6    3.79    1.25
  -5   4  -6    1.69    1.31
  -6   4  -6    1.26    1.43
  -6   4  -6    2.34    1.28
  -7   4  -6    1.61    1.31
  -7   4  -6    0.63    1.51
  -8   4  -6    8.35    2.08
  -8   4  -6    4.28    2.06
  -9   4  -6    3.10    1.80
  -9   4  -6   -1.29    1.59
  11   3  -6    1.10    1.87
 -11  -3   6   -1.36    1.51
 -10  -3   6    1.18    1.62
  10   3  -6    1.24    1.61
   9   3  -6    1.48    1.48
  -9  -3   6   -0.17    1.28
  -8  -3   6    5.96    1.75
   8   3  -6    5.62    1.73
  -7  -3   6    2.08    1.29
   7   3  -6    3.95    1.42
   6   3  -6    6.71    1.57
   6   3  -6    5.83    0.80
  -6  -3   6    5.44    1.51
   5   3  -6   96.28    9.23
  -5  -3   6  110.62    9.59
   5   3  -6  103.66    9.22
   4   3  -6   11.33    1.16
   4   3  -6    9.63    1.59
  -4  -3   6    8.33    1.68
   3   3  -6    7.99    1.35
  -3  -3   6    9.01    1.61
   2   3  -6   20.88    2.23
  -2  -3   6   24.58    2.77
   1   3  -6    5.95    0.95
   1   3  -6    8.28    1.44
   0   3  -6  123.22   10.46
   0   3  -6  120.23   11.00
   0   3  -6  125.51   10.45
  -1   3  -6   10.75    1.06
  -1   3  -6    9.84    1.04
  -1   3  -6    9.61    1.57
  -2   3  -6   14.49    1.31
  -2   3  -6   12.17    1.93
  -3   3  -6    5.77    1.56
  -3   3  -6    9.53    1.64
  -3   3  -6   10.31    0.92
  -4   3  -6   29.31    3.48
  -4   3  -6   28.49    3.30
  -5   3  -6    0.80    1.24
  -5   3  -6   -0.12    0.93
  -6   3  -6   -0.68    1.04
  -6   3  -6    0.94    1.33
  -7   3  -6   -1.77    1.16
  -7   3  -6    1.05    1.51
  -8   3  -6    0.22    1.49
  -8   3  -6    0.76    1.66
  -9   3  -6   -0.03    1.74
  12   2  -6    1.34    2.07
 -12  -2   6    2.01    2.02
  11   2  -6    3.88    2.08
 -11  -2   6    3.69    1.99
  10   2  -6    1.05    1.58
 -10  -2   6    1.41    1.59
   9   2  -6    0.04    1.27
  -9  -2   6   -0.54    1.20
  -8  -2   6   13.94    2.47
   8   2  -6   15.21    2.54
  -7  -2   6   10.07    2.03
   7   2  -6    9.64    1.92
   7   2  -6   11.55    1.31
  -6  -2   6    1.95    1.08
   6   2  -6    3.24    1.21
   6   2  -6    3.00    0.66
  -5  -2   6    9.29    1.67
   5   2  -6    8.96    1.10
   5   2  -6    9.50    1.64
   5   2  -6   10.45    1.16
  -4  -2   6   33.73    3.64
   4   2  -6   35.15    3.36
   4   2  -6   31.83    3.44
   4   2  -6   37.92    3.35
   3   2  -6   38.63    3.76
   3   2  -6   41.76    3.73
  -3  -2   6   36.35    3.92
   2   2  -6   15.33    1.79
  -2  -2   6   17.14    2.15
   1   2  -6   14.80    1.55
   1   2  -6   14.43    1.88
   0   2  -6   14.19    1.69
   0   2  -6   11.01    1.24
  -1   2  -6   12.74    1.80
  -1   2  -6   14.40    1.47
  -2   2  -6   86.32    8.19
   2  -2   6   88.53    7.63
  -2   2  -6   93.81    7.71
  -2   2  -6   87.82    8.03
   3  -2   6    2.79    0.57
  -3   2  -6    2.06    1.05
  -3   2  -6    1.22    0.96
  -3   2  -6    0.22    0.49
   4  -2   6    3.82    0.75
  -4   2  -6    0.91    1.18
  -4   2  -6    3.28    1.23
  -5   2  -6   15.27    2.55
  -5   2  -6   16.87    2.55
  -6   2  -6   18.08    2.88
  -6   2  -6   16.16    2.70
  -7   2  -6    0.54    1.49
  -7   2  -6    3.81    1.77
  -8   2  -6    0.91    1.69
  -8   2  -6    0.19    1.62
  12   1  -6   12.80    2.96
 -12  -1   6   17.27    3.37
  11   1  -6   -0.54    1.43
 -11  -1   6   -1.14    1.41
 -10  -1   6    0.21    1.38
  10   1  -6    0.20    1.37
   9   1  -6   24.60    3.39
  -9  -1   6   23.89    3.39
  -8  -1   6    6.33    1.65
   8   1  -6    4.12    1.03
   8   1  -6    4.67    1.49
   7   1  -6    0.82    0.86
   7   1  -6   -0.05    0.66
   7   1  -6    0.41    0.96
  -7  -1   6    2.76    1.17
   6   1  -6    5.51    1.06
   6   1  -6    4.34    1.29
   6   1  -6    5.50    0.94
  -6  -1   6    4.19    1.26
  -5  -1   6    6.91    1.40
   5   1  -6    6.81    1.38
   5   1  -6    5.75    1.04
   5   1  -6    6.69    0.87
   4   1  -6   51.78    5.14
   4   1  -6   56.10    5.13
  -4  -1   6   58.21    5.34
   3   1  -6   54.23    4.77
  -3  -1   6   44.67    4.76
  -2  -1   6  148.88   13.58
   2   1  -6  162.12   13.11
  -2  -1   6  149.57   13.83
   1   1  -6    5.58    0.78
  -1  -1   6    2.66    0.88
   1   1  -6    3.67    0.88
   0  -1   6    3.71    0.96
   0   1  -6    3.41    0.69
   0   1  -6    2.19    0.80
   0   1  -6    4.09    0.97
   1  -1   6   24.90    2.89
  -1   1  -6   27.00    2.70
  -1   1  -6   27.88    2.84
   1  -1   6   23.67    2.36
  -1   1  -6   24.23    2.47
   2  -1   6    0.40    0.80
   2  -1   6    0.15    0.48
  -2   1  -6   -0.83    0.73
  -2   1  -6   -0.47    0.63
  -2   1  -6    0.14    0.80
   3  -1   6    4.14    0.83
  -3   1  -6    2.81    1.18
  -3   1  -6    4.04    0.93
  -3   1  -6    1.77    1.08
   4  -1   6    0.33    0.68
  -4   1  -6   -0.31    0.99
  -4   1  -6   -0.72    0.94
  -5   1  -6   -0.14    1.14
  -5   1  -6   -0.06    1.18
  -6   1  -6    3.25    1.58
  -6   1  -6    2.07    1.48
  -7   1  -6    2.23    1.66
  -7   1  -6    1.24    1.48
  -8   1  -6    3.69    1.99
  -8   1  -6    3.74    2.02
 -13   0   6    1.92    1.92
  13   0  -6   -0.34    1.76
  12   0  -6    0.48    1.56
 -12   0   6    0.50    1.62
 -11   0   6   -0.77    1.46
  11   0  -6   -1.18    1.26
 -10   0   6   23.58    3.51
  10   0  -6   22.64    3.36
   9   0  -6   -2.55    0.94
  -9   0   6   -1.08    1.01
   9   0  -6    0.87    0.89
   8   0  -6    0.35    1.09
  -8   0   6    0.07    1.00
   8   0  -6    0.64    0.83
   7   0  -6   52.80    5.14
   7   0  -6   56.13    5.46
  -7   0   6   51.51    5.48
   7   0  -6   59.63    4.93
  -6   0   6    2.84    1.09
   6   0  -6    0.85    0.70
   6   0  -6    2.13    0.97
   6   0  -6    1.37    0.53
   5   0  -6   21.85    2.22
  -5   0   6   16.88    2.49
   5   0  -6   24.68    2.49
   5   0  -6   25.46    2.71
  -4   0   6   15.80    1.95
  -4   0   6   14.61    1.67
   4   0  -6   13.60    1.65
  -3   0   6    1.12    0.62
  -3   0   6    0.66    0.68
   3   0  -6    0.45    0.55
   2   0  -6   79.03    6.55
   2   0  -6   74.73    6.65
  -2   0   6   72.91    6.88
  -2   0   6   69.14    6.65
   1   0  -6    0.12    0.62
   1   0  -6    1.65    0.58
  -1   0   6    2.15    0.80
  -1   0   6    1.36    0.56
   1   0  -6    1.28    0.59
   0   0  -6  138.60   11.55
   0   0   6  131.11   12.15
   0   0   6  138.01   11.36
   0   0  -6  135.48   11.38
   0   0  -6  121.77   11.64
   1   0   6    4.57    0.87
   1   0   6    2.82    1.04
  -1   0  -6    3.24    0.98
  -1   0  -6    4.20    1.16
   2   0   6    0.89    0.93
  -2   0  -6    0.85    0.94
  -2   0  -6    2.85    1.00
   2   0   6    1.81    0.72
   3   0   6   27.47    3.10
  -3   0  -6   21.16    2.72
  -3   0  -6   23.40    2.97
   3   0   6   20.82    2.43
  -4   0  -6    6.96    1.67
  -4   0  -6    7.17    1.77
   4   0   6   10.67    1.59
  -5   0  -6    8.97    2.03
  -5   0  -6    7.94    1.82
  -6   0  -6   -1.64    1.24
  -6   0  -6   -1.99    1.12
  -7   0  -6    1.33    1.61
  -7   0  -6   -1.54    1.49
 -13   1   6   -2.12    1.58
  13  -1  -6    1.02    1.72
 -12   1   6    0.83    1.68
  12  -1  -6    3.80    1.85
 -11   1   6    8.01    2.16
  11  -1  -6    7.44    2.06
  10  -1  -6   39.73    4.25
  10  -1  -6   28.61    3.52
 -10   1   6   34.44    4.24
   9  -1  -6    5.09    1.27
  -9   1   6    4.62    1.56
   9  -1  -6    2.45    1.41
  -8   1   6   13.47    2.33
   8  -1  -6   17.27    2.07
   8  -1  -6   14.40    2.33
   7  -1  -6   17.95    2.50
   7  -1  -6   16.75    1.63
   7  -1  -6   17.67    2.12
  -7   1   6   21.79    2.57
   6  -1  -6   29.25    2.95
   6  -1  -6   30.07    3.11
  -6   1   6   27.07    3.25
  -6   1   6   30.77    2.84
  -5   1   6    5.93    0.93
   5  -1  -6    4.65    1.17
   5  -1  -6    5.81    0.97
   5  -1  -6    5.32    0.79
  -5   1   6    5.03    1.17
   4  -1  -6   29.98    2.96
  -4   1   6   31.80    3.19
   4  -1  -6   34.64    3.23
   3  -1  -6   10.64    1.32
  -3   1   6   10.21    1.46
  -3   1   6    8.89    1.37
  -2   1   6   86.64    8.18
   2  -1  -6   93.79    7.76
   2  -1  -6   88.19    7.84
  -2   1   6   86.16    7.70
   2  -1  -6   86.88    7.79
   1  -1  -6    0.00    0.45
   1  -1  -6    0.12    0.47
   1  -1  -6    0.86    0.69
  -1   1   6   -0.25    0.15
  -1   1   6    0.19    0.62
   0   1   6   42.13    4.36
   0  -1  -6   42.33    3.98
   0   1   6   42.67    3.95
   0  -1  -6   42.45    4.15
   1   1   6    1.15    0.69
   1   1   6   -1.62    0.71
  -1  -1  -6   -0.27    0.80
  -1  -1  -6    1.33    0.76
   2   1   6   11.33    2.02
   2   1   6   11.22    1.70
  -2  -1  -6   13.32    1.80
  -2  -1  -6   13.21    2.12
  -3  -1  -6    8.48    1.69
   3   1   6   10.91    2.07
   3   1   6   13.28    1.78
  -3  -1  -6    8.14    1.90
  -4  -1  -6    6.24    1.84
   4   1   6   10.04    1.74
  -4  -1  -6    5.12    1.52
   4   1   6    9.20    1.95
   5   1   6    4.05    1.52
  -5  -1  -6    6.95    1.69
  -5  -1  -6    5.05    1.81
  -6  -1  -6    3.46    1.58
  -6  -1  -6    2.51    1.73
  -7  -1  -6    0.50    1.75
 -13   2   6    3.38    1.96
  13  -2  -6    4.07    1.93
  12  -2  -6    0.87    1.41
 -12   2   6    2.61    1.65
  11  -2  -6    5.50    1.81
  11  -2  -6    7.44    1.65
 -11   2   6    5.03    1.80
  10  -2  -6   10.90    1.90
  10  -2  -6   11.53    2.25
 -10   2   6    9.80    2.18
  -9   2   6   26.88    3.77
   9  -2  -6   33.69    3.56
   9  -2  -6   36.86    3.97
  -8   2   6   17.86    1.63
  -8   2   6   16.15    2.45
   8  -2  -6   17.39    2.24
   8  -2  -6   10.97    2.25
  -7   2   6   10.84    1.82
   7  -2  -6   11.57    1.71
  -7   2   6    8.89    1.15
   6  -2  -6    0.61    0.77
  -6   2   6    3.28    0.71
   6  -2  -6    0.54    0.39
  -6   2   6    0.61    0.82
   6  -2  -6    0.29    0.88
   5  -2  -6  134.45   11.39
   5  -2  -6  115.53   10.62
   5  -2  -6  135.22   11.40
  -5   2   6  123.31   11.33
  -4   2   6   63.79    5.98
  -4   2   6   67.45    6.19
   4  -2  -6   65.61    5.76
   3  -2  -6   16.34    1.63
  -3   2   6   15.54    1.65
  -3   2   6   13.17    1.80
   3  -2  -6   13.06    1.73
  -3   2   6   17.91    2.01
   2  -2  -6   21.67    2.11
   2  -2  -6   20.02    2.07
   2  -2  -6   18.58    2.32
  -2   2   6   24.64    2.58
  -2   2   6   24.33    2.34
   1  -2  -6    6.74    1.00
  -1   2   6    9.27    1.35
  -1   2   6    9.94    1.56
   1  -2  -6    7.60    1.40
   1  -2  -6    6.83    1.00
   0   2   6    0.49    0.83
   0  -2  -6    0.34    0.82
   0   2   6    0.02    0.51
   0  -2  -6    0.41    0.61
   1   2   6    8.24    1.45
   1   2   6    7.98    1.67
  -1  -2  -6   10.52    1.83
  -1  -2  -6    9.28    1.36
  -2  -2  -6   16.19    2.46
  -2  -2  -6   16.30    2.05
   2   2   6   20.04    2.66
   2   2   6   14.32    2.18
   3   2   6    3.41    1.43
  -3  -2  -6    2.34    1.36
  -3  -2  -6    3.26    1.19
   3   2   6    2.78    1.22
  -4  -2  -6    0.96    1.09
   4   2   6    0.84    1.21
  -4  -2  -6    1.41    1.38
   4   2   6    0.27    1.27
   5   2   6    1.39    1.61
  -5  -2  -6    3.88    1.80
   5   2   6    1.65    1.49
  -5  -2  -6    3.88    1.51
  -6  -2  -6   -0.23    1.70
 -14   3   6    0.59    1.88
  14  -3  -6    0.13    1.70
  13  -3  -6    1.06    1.50
 -13   3   6   -0.55    1.56
  12  -3  -6   10.07    1.90
 -12   3   6    3.70    1.91
  12  -3  -6    8.06    2.07
  11  -3  -6    1.79    1.34
  11  -3  -6    3.25    1.35
 -11   3   6    1.44    1.48
 -10   3   6    1.68    1.28
  10  -3  -6    2.92    1.43
  10  -3  -6    2.16    1.12
   9  -3  -6   29.40    3.49
   9  -3  -6   28.19    3.65
  -9   3   6   29.89    3.74
  -9   3   6   33.08    2.97
  -8   3   6   -0.49    0.90
  -8   3   6    0.76    0.58
   8  -3  -6   -0.56    0.82
  -7   3   6    2.39    0.76
   7  -3  -6    2.27    1.09
  -7   3   6    0.83    0.94
   6  -3  -6    2.59    0.58
  -6   3   6    1.97    0.81
   6  -3  -6    2.48    1.18
  -6   3   6   -0.25    0.37
   5  -3  -6    2.77    1.20
  -5   3   6    2.14    0.84
   5  -3  -6    2.20    0.70
  -5   3   6    4.18    0.94
  -4   3   6   40.81    4.03
  -4   3   6   46.36    3.99
   4  -3  -6   41.63    3.93
  -4   3   6   40.24    4.24
   4  -3  -6   42.36    3.89
  -3   3   6   42.09    4.61
   3  -3  -6   47.83    4.15
   3  -3  -6   46.69    4.14
   3  -3  -6   43.91    4.31
  -3   3   6   49.22    4.39
  -2   3   6   50.26    4.89
   2  -3  -6   51.09    4.64
   2  -3  -6   52.22    4.93
  -2   3   6   51.62    5.25
   2  -3  -6   55.44    4.65
  -1   3   6    3.41    1.16
   1  -3  -6    3.77    1.17
   1  -3  -6    3.19    0.64
  -1   3   6    2.83    0.99
   1  -3  -6    3.67    0.63
   0   3   6   19.04    1.90
   0   3   6   16.07    2.15
   0  -3  -6   10.65    2.09
   0   3   6   13.41    2.30
   0  -3  -6   17.16    1.75
   1   3   6   40.93    4.59
  -1  -3  -6   41.03    4.01
   1   3   6   45.36    4.36
  -1  -3  -6   43.56    4.55
   2   3   6    2.71    1.13
  -2  -3  -6    2.06    1.36
   2   3   6    4.84    1.55
  -2  -3  -6    3.16    1.02
  -3  -3  -6    0.82    0.97
   3   3   6    2.06    1.37
   3   3   6    0.38    0.79
  -3  -3  -6    1.84    1.39
   4   3   6    1.97    1.55
   4   3   6    0.04    1.26
  -4  -3  -6    1.45    1.59
   5   3   6   -2.08    1.31
  -5  -3  -6    0.58    1.69
   5   3   6    1.03    1.57
   6   3   6    3.83    2.05
  -6  -3  -6    6.35    2.41
  14  -4  -6   -0.56    1.50
 -14   4   6   -0.49    1.73
  13  -4  -6   -1.11    1.16
 -13   4   6   -1.15    1.49
  13  -4  -6    0.12    1.40
  12  -4  -6    1.09    1.27
 -12   4   6    1.79    1.59
  12  -4  -6    1.87    1.29
  11  -4  -6    1.50    1.17
  11  -4  -6    3.39    1.51
 -11   4   6    2.42    1.47
  10  -4  -6   13.28    2.15
 -10   4   6   10.03    2.15
  10  -4  -6    9.31    1.95
   9  -4  -6   17.36    2.67
  -9   4   6   23.05    2.95
  -9   4   6   21.56    2.29
   8  -4  -6    0.40    1.01
  -8   4   6    0.23    0.71
  -8   4   6    0.58    0.99
  -6   4   6   16.81    2.18
   6  -4  -6   15.73    2.52
   6  -4  -6   16.69    1.84
  -6   4   6   19.68    2.19
  -5   4   6   23.59    2.38
  -5   4   6   25.02    2.85
   5  -4  -6   21.44    3.02
  -5   4   6   23.69    2.46
   5  -4  -6   25.59    2.50
   4  -4  -6   15.11    1.63
  -4   4   6   20.29    2.34
  -4   4   6   16.43    1.65
  -4   4   6   15.09    2.08
   4  -4  -6   16.32    1.94
  -3   4   6    0.35    0.73
   3  -4  -6    0.61    0.78
   3  -4  -6    0.46    0.29
  -3   4   6   -1.64    0.67
   2  -4  -6   64.16    6.20
  -2   4   6   68.06    6.63
  -2   4   6   69.31    6.23
   1  -4  -6   16.17    1.47
   1  -4  -6   15.26    1.46
  -1   4   6   16.19    2.23
  -1   4   6   11.86    2.22
   1  -4  -6   13.23    2.17
   0  -4  -6    1.34    0.57
   0   4   6    1.01    1.06
   0  -4  -6   -0.14    0.93
   0   4   6    2.19    1.18
   1   4   6   12.44    2.18
   1   4   6    7.67    1.86
  -1  -4  -6   10.09    1.31
  -1  -4  -6    5.91    1.74
  -2  -4  -6   -0.71    1.12
   2   4   6    0.16    1.12
   2   4   6    0.70    1.26
   3   4   6    3.21    1.65
  -3  -4  -6    3.28    1.74
   3   4   6    7.06    2.03
   4   4   6    1.81    1.53
  -4  -4  -6   -0.93    1.51
   4   4   6    0.18    1.61
   5   4   6   -0.30    1.12
   5   4   6    0.22    1.71
  -5  -4  -6   -2.72    1.60
 -14   5   6   -0.51    1.77
  14  -5  -6   -1.36    1.31
  13  -5  -6   -0.66    1.27
  13  -5  -6   -1.26    1.10
 -13   5   6   -2.41    1.42
  12  -5  -6    5.40    1.64
 -12   5   6    3.38    1.72
  12  -5  -6    3.74    1.50
  11  -5  -6    2.00    1.34
 -11   5   6    0.80    1.29
  11  -5  -6    1.45    1.19
 -10   5   6    1.12    0.83
 -10   5   6    1.62    1.31
  10  -5  -6    1.71    1.20
   9  -5  -6    1.92    1.33
  -9   5   6    3.88    1.39
  -9   5   6    2.96    1.04
  -8   5   6   -1.01    0.41
   8  -5  -6   -0.61    0.97
  -8   5   6   -0.33    0.76
  -7   5   6   42.80    4.36
  -7   5   6   41.07    4.46
   7  -5  -6   40.19    4.81
   7  -5  -6   48.37    4.05
   6  -5  -6   12.16    2.35
  -6   5   6   15.41    1.87
   6  -5  -6   12.03    1.71
  -6   5   6   14.94    1.61
  -6   5   6   13.07    2.04
   5  -5  -6  101.87    9.45
  -5   5   6   95.71    9.44
  -5   5   6  101.98    8.83
   5  -5  -6  102.95    8.79
   5  -5  -6   94.83    8.78
  -5   5   6  101.83    8.98
  -4   5   6    0.96    1.01
  -4   5   6    0.02    0.82
   4  -5  -6    0.45    0.29
   4  -5  -6    1.60    0.84
   4  -5  -6   -0.76    0.76
   3  -5  -6    2.47    1.03
  -3   5   6    2.88    1.04
  -3   5   6    3.08    1.23
  -2   5   6    4.28    1.29
   2  -5  -6    3.25    1.26
  -2   5   6    5.25    1.42
  -1   5   6    7.87    1.76
  -1   5   6   12.13    2.17
   1  -5  -6   10.71    1.98
   0  -5  -6   51.97    5.63
   0   5   6   61.90    5.73
   0   5   6   55.10    5.95
  -1  -5  -6    7.29    1.90
   1   5   6    9.29    2.11
   1   5   6    7.74    1.93
   2   5   6    0.06    1.38
  -2  -5  -6    2.26    1.59
   2   5   6   -1.57    1.20
   3   5   6    2.21    1.71
   3   5   6    3.96    1.78
  -3  -5  -6    6.84    2.28
   4   5   6    2.20    1.82
  -4  -5  -6    4.19    2.10
   4   5   6    2.99    1.98
   5   5   6   -2.09    1.79
  -5  -5  -6    0.79    2.04
  14  -6  -6    8.58    2.17
  14  -6  -6   10.77    2.34
 -14   6   6    9.64    2.71
  13  -6  -6    0.67    1.31
  13  -6  -6    1.41    1.38
 -13   6   6    0.78    1.71
  12  -6  -6   -0.53    1.15
  12  -6  -6    1.22    1.33
 -12   6   6   -1.41    1.20
  11  -6  -6    7.69    1.76
  11  -6  -6    4.74    1.61
 -11   6   6    3.70    1.65
  10  -6  -6   -0.64    1.07
 -10   6   6    0.11    0.95
 -10   6   6   -0.37    1.11
  -9   6   6   12.82    2.33
  -9   6   6   20.32    2.44
   9  -6  -6   17.89    2.77
  -8   6   6    1.95    1.14
   8  -6  -6    1.74    1.34
  -8   6   6    3.27    1.21
   7  -6  -6    8.85    1.39
  -7   6   6    6.65    1.47
  -7   6   6    7.47    1.12
   7  -6  -6    7.44    1.96
  -7   6   6    8.60    1.79
  -6   6   6    2.04    1.10
  -6   6   6    2.52    0.91
   6  -6  -6    3.96    1.53
   6  -6  -6    3.51    1.09
  -6   6   6    1.73    1.20
   5  -6  -6   29.54    3.91
  -5   6   6   30.89    3.55
  -5   6   6   38.69    3.99
  -5   6   6   32.46    2.96
   5  -6  -6   31.38    2.93
   5  -6  -6   32.59    3.44
  -4   6   6   40.09    3.90
   4  -6  -6   38.30    3.88
   4  -6  -6   31.88    4.20
  -4   6   6   37.60    4.34
  -3   6   6   14.82    2.48
   3  -6  -6   13.43    2.17
  -3   6   6   11.55    2.13
  -2   6   6   15.83    2.51
  -2   6   6   15.64    2.72
   2  -6  -6   16.89    2.56
  -1   6   6   14.31    2.48
   1  -6  -6   21.40    2.79
  -1   6   6   11.79    2.54
   0  -6  -6    0.53    1.25
   0   6   6    1.58    1.44
   0   6   6    0.62    1.25
   1   6   6   -1.73    1.19
   1   6   6   -0.84    1.31
  -1  -6  -6    0.91    1.38
  -2  -6  -6    0.13    1.55
   2   6   6    0.42    1.56
   2   6   6    3.22    1.83
   3   6   6   -1.44    1.65
  -3  -6  -6   -2.30    1.57
   3   6   6    0.37    1.61
  -4  -6  -6   -1.40    1.89
   4   6   6    1.16    2.01
   4   6   6    1.57    1.80
  14  -7  -6    0.95    1.39
  14  -7  -6    1.64    1.48
 -14   7   6   -0.61    1.76
  13  -7  -6    3.48    1.73
 -13   7   6    5.59    2.07
  13  -7  -6    4.95    1.76
 -12   7   6    2.47    1.70
  12  -7  -6    0.31    1.18
  12  -7  -6   -0.10    1.31
  11  -7  -6    0.65    1.25
 -11   7   6    0.74    1.39
  10  -7  -6    8.58    2.06
 -10   7   6   12.30    2.20
 -10   7   6    7.90    1.85
  -9   7   6   17.02    2.66
   9  -7  -6   23.91    3.32
  -9   7   6   22.09    2.90
  -8   7   6    1.30    1.10
   8  -7  -6    0.80    1.34
  -8   7   6    1.52    1.19
   7  -7  -6   31.35    3.16
  -7   7   6   29.63    3.12
  -7   7   6   23.73    3.27
  -7   7   6   29.02    3.65
   7  -7  -6   26.80    3.78
  -6   7   6    0.37    0.71
   6  -7  -6    0.13    1.01
   6  -7  -6    0.09    1.28
  -6   7   6    0.64    1.00
  -6   7   6    0.20    1.17
  -5   7   6   -0.33    1.18
   5  -7  -6    0.50    1.18
  -5   7   6    1.08    1.09
   5  -7  -6   -0.25    1.02
   4  -7  -6   46.39    5.37
   4  -7  -6   45.44    4.90
  -4   7   6   51.40    5.45
  -4   7   6   52.33    5.03
   3  -7  -6    4.31    1.59
   3  -7  -6    4.14    1.49
  -3   7   6    3.62    1.45
  -3   7   6    4.22    1.75
  -2   7   6   42.86    5.26
   2  -7  -6   55.06    5.30
  -2   7   6   51.30    5.80
  -1   7   6    0.15    1.39
   1  -7  -6    0.54    1.38
  -1   7   6    0.01    1.34
   0   7   6    5.10    1.93
   0  -7  -6    2.67    1.71
   0   7   6    3.80    1.82
  -1  -7  -6   12.81    2.79
   1   7   6   11.15    2.68
   1   7   6    5.44    2.15
   2   7   6   -0.42    1.68
   2   7   6   -1.27    1.59
  -2  -7  -6   -0.42    1.55
  -3  -7  -6    0.75    2.15
   3   7   6   -0.04    1.65
   3   7   6    1.93    2.23
  14  -8  -6    7.22    1.91
  14  -8  -6    5.19    2.02
 -14   8   6    3.94    2.29
  13  -8  -6    1.15    1.56
  13  -8  -6    3.18    1.54
 -13   8   6    3.03    1.98
  12  -8  -6   -0.22    1.38
 -12   8   6   -0.76    1.40
 -11   8   6    0.19    1.36
  11  -8  -6    0.24    1.45
 -11   8   6    0.85    1.39
  10  -8  -6   -0.33    1.31
 -10   8   6    0.67    1.28
 -10   8   6    0.14    1.33
   9  -8  -6    0.41    1.41
  -9   8   6   -1.06    1.00
  -9   8   6    0.12    1.31
  -8   8   6    0.51    1.23
  -8   8   6   -0.50    0.93
   8  -8  -6   -0.61    1.32
   7  -8  -6    5.20    1.89
  -7   8   6    4.30    1.19
  -7   8   6    4.74    1.75
  -7   8   6    4.76    1.52
   6  -8  -6   22.00    3.23
   6  -8  -6   17.23    2.57
  -6   8   6   22.40    3.28
  -6   8   6   16.30    2.64
  -5   8   6    2.02    1.28
  -5   8   6   -0.24    1.27
   5  -8  -6    1.16    1.25
   5  -8  -6    3.64    1.57
  -4   8   6   14.50    2.68
   4  -8  -6   12.23    2.22
   4  -8  -6    8.90    2.17
  -4   8   6   11.77    2.25
  -3   8   6    7.91    2.15
   3  -8  -6    8.02    1.97
   3  -8  -6    9.21    2.10
  -3   8   6    7.14    1.97
  -2   8   6   11.98    2.87
   2  -8  -6   12.31    2.59
  -2   8   6   23.12    3.23
  -1   8   6    2.51    1.90
  -1   8   6    4.71    1.89
   1  -8  -6    4.23    1.90
   0   8   6   -0.36    1.60
   0  -8  -6   -0.40    1.67
   0   8   6    1.45    1.68
   1   8   6    1.94    1.82
  -1  -8  -6    6.24    2.25
   1   8   6    5.24    2.35
   2   8   6    0.71    1.79
   2   8   6    0.79    2.08
  -2  -8  -6    0.39    2.04
 -14   9   6   -0.87    1.92
  14  -9  -6   -0.55    1.45
  14  -9  -6   -1.49    1.12
  13  -9  -6    3.82    1.93
 -13   9   6    2.50    2.03
 -12   9   6   15.34    2.86
  12  -9  -6    7.51    2.31
 -11   9   6   10.69    2.33
  11  -9  -6    6.32    2.10
 -11   9   6    7.22    2.00
 -10   9   6   10.49    2.49
 -10   9   6   12.36    2.27
  10  -9  -6    8.80    2.43
   9  -9  -6    3.22    1.89
  -9   9   6    5.86    1.60
  -9   9   6    5.57    2.00
  -8   9   6   -0.35    1.15
  -8   9   6    0.42    1.42
   8  -9  -6    0.96    1.60
  -8   9   6    0.82    1.04
   7  -9  -6   24.28    3.64
  -7   9   6   22.86    3.57
  -7   9   6   18.84    3.00
   6  -9  -6    8.12    2.16
   6  -9  -6    9.21    2.00
  -6   9   6   10.59    2.47
  -6   9   6   11.01    2.19
  -5   9   6   -0.48    1.38
   5  -9  -6    0.12    1.27
   5  -9  -6   -0.94    1.15
  -5   9   6   -0.07    1.22
  -4   9   6   14.27    2.62
   4  -9  -6   12.29    2.43
  -4   9   6   10.22    2.63
   4  -9  -6   10.65    2.35
  -3   9   6    5.42    2.26
  -3   9   6    5.76    1.98
   3  -9  -6    6.78    1.93
   3  -9  -6   10.89    2.39
  -2   9   6    6.53    2.29
  -2   9   6    4.21    1.97
   2  -9  -6    5.09    1.76
   2  -9  -6    1.47    1.72
  -1   9   6    2.15    1.84
  -1   9   6    1.74    2.04
   1  -9  -6    0.86    1.43
   1  -9  -6   -0.61    1.73
   0  -9  -6    1.45    1.96
   0   9   6    2.64    2.20
   0   9   6    4.12    2.18
   1   9   6    1.85    2.21
  -1  -9  -6   -3.21    1.70
   1   9   6   -0.86    1.61
  14 -10  -6    0.20    1.68
  14 -10  -6    2.71    1.52
 -14  10   6    3.80    2.45
  13 -10  -6    0.72    1.70
 -13  10   6    2.35    2.07
  12 -10  -6    2.38    1.88
 -12  10   6   -1.52    1.07
  11 -10  -6   10.51    2.69
 -11  10   6    9.52    2.46
 -11  10   6    9.00    2.31
 -10  10   6    3.07    1.93
 -10  10   6    1.16    1.48
  10 -10  -6    2.24    1.93
  -9  10   6    5.55    2.19
   9 -10  -6    7.71    2.32
   8 -10  -6   -0.45    1.47
  -8  10   6    1.51    1.70
  -8  10   6   -0.14    1.21
   7 -10  -6    0.97    1.62
  -7  10   6    1.75    1.44
  -7  10   6    2.57    1.80
  -6  10   6    5.38    2.23
   6 -10  -6    6.79    1.90
   6 -10  -6    3.83    1.82
  -6  10   6    5.76    1.90
  -5  10   6   48.13    4.65
  -5  10   6   25.65    4.43
   5 -10  -6   28.10    4.23
   5 -10  -6   31.75    4.07
  -4  10   6    6.24    2.29
  -4  10   6    0.52    1.62
   4 -10  -6    7.68    2.01
   4 -10  -6    6.30    2.01
   3 -10  -6    1.21    1.63
   3 -10  -6    0.75    1.35
  -3  10   6    3.55    2.03
  -3  10   6   -1.37    1.70
  -2  10   6    0.47    1.95
   2 -10  -6    0.48    1.81
  -2  10   6    4.59    2.18
   2 -10  -6    3.18    1.73
  -1  10   6    8.07    2.53
   1 -10  -6    7.53    2.27
   1 -10  -6    7.81    2.53
  -1  10   6    7.00    2.66
   0 -10  -6    2.95    2.29
   0 -10  -6    4.29    2.04
   0  10   6   -3.28    1.78
   0  10   6    1.95    2.05
 -13  11   6   -1.09    1.25
  13 -11  -6    0.76    1.87
  12 -11  -6    8.21    2.63
 -12  11   6    6.05    2.47
  11 -11  -6    6.79    2.48
 -11  11   6    4.44    2.20
 -10  11   6    1.84    1.86
  10 -11  -6    3.11    1.92
  -9  11   6   20.30    3.16
   9 -11  -6   22.83    3.86
  -9  11   6   20.12    3.65
  -8  11   6   -0.29    1.38
   8 -11  -6    2.28    1.79
  -8  11   6   -2.65    1.36
  -7  11   6    4.75    1.89
  -7  11   6    3.63    2.12
   7 -11  -6    3.48    1.95
   6 -11  -6    7.65    2.19
  -6  11   6    5.75    2.28
  -6  11   6    4.92    2.01
   5 -11  -6   -0.85    1.43
  -5  11   6   -0.90    1.53
   5 -11  -6    0.50    1.52
  -5  11   6    2.81    1.96
   4 -11  -6    1.39    1.58
   4 -11  -6    3.07    1.95
  -4  11   6    5.23    2.32
  -4  11   6    3.57    2.13
  -3  11   6    0.92    1.80
  -3  11   6    3.96    2.27
   3 -11  -6   -0.62    1.71
   3 -11  -6    0.37    1.40
   2 -11  -6   -1.61    1.67
  -2  11   6    1.80    2.15
  -2  11   6    1.05    2.04
   2 -11  -6    1.46    1.78
   1 -11  -6    6.32    2.69
  -1  11   6    5.54    2.74
  -1  11   6    3.42    2.29
   1 -11  -6    6.81    2.36
  13 -12  -6   -0.35    2.02
  12 -12  -6   -1.99    1.83
 -12  12   6   -0.19    2.11
  11 -12  -6   -1.52    1.78
 -11  12   6    3.41    2.36
  10 -12  -6   -1.44    1.64
 -10  12   6    3.21    2.23
   9 -12  -6    8.93    2.88
  -9  12   6   22.00    3.80
  -9  12   6   23.05    3.30
   8 -12  -6    2.00    1.79
  -8  12   6    0.65    1.62
  -8  12   6    2.34    1.98
   7 -12  -6   24.15    3.93
  -7  12   6   22.30    4.06
  -7  12   6   28.47    4.08
  -6  12   6    1.34    1.97
  -6  12   6    1.74    1.91
   6 -12  -6    1.23    1.75
  -5  12   6    1.58    1.97
  -5  12   6   -1.24    1.82
   5 -12  -6    0.27    1.47
   5 -12  -6   -1.14    1.65
  -4  12   6   -0.02    2.03
   4 -12  -6    0.86    1.62
   4 -12  -6    0.18    1.90
  -4  12   6   -0.49    1.69
   3 -12  -6    3.75    2.30
  -3  12   6    2.53    2.23
   3 -12  -6    0.76    1.74
  -3  12   6    2.31    2.24
   2 -12  -6    1.52    1.88
  12 -13  -6    0.90    2.27
 -12  13   6    0.74    2.08
 -11  13   6    4.30    2.50
  11 -13  -6    1.61    2.16
  10 -13  -6   -2.02    1.73
 -10  13   6   -2.68    1.65
   9 -13  -6   -0.60    1.57
  -9  13   6    1.81    2.17
  -9  13   6    1.19    1.75
  -8  13   6    0.00    1.91
  -8  13   6   -1.94    1.64
   8 -13  -6    0.57    1.83
  -7  13   6   16.58    3.66
   7 -13  -6   16.50    3.23
  -7  13   6   12.81    3.07
   6 -13  -6    0.53    1.70
  -6  13   6    0.79    1.99
  -6  13   6    1.32    2.07
  -5  13   6   11.19    3.04
   5 -13  -6    7.16    2.36
  -5  13   6    7.97    2.92
   4 -13  -6    2.81    1.97
  10 -14  -6    0.96    2.03
 -10  14   6    0.21    1.95
 -10  14   6   -0.42    2.09
  -9  14   6    1.47    2.02
  -9  14   6    0.49    2.05
   9 -14  -6   -1.86    1.52
   8 -14  -6    2.34    2.05
  -8  14   6    0.53    2.14
  -8  14   6   -0.21    1.96
  -7  14   6    1.74    2.06
   7 -14  -6    1.11    1.93
   6 -14  -6    1.08    1.84
  -2  15  -7    2.97    1.98
  -3  15  -7    2.65    1.91
  -4  15  -7    9.14    2.61
  -5  15  -7    1.25    2.08
   1  14  -7    2.82    2.20
   1  14  -7    0.46    2.32
   1  14  -7    2.47    2.06
   0  14  -7    6.17    2.18
   0  14  -7    6.11    2.36
  -1  14  -7    2.31    1.95
  -2  14  -7    4.69    2.15
  -3  14  -7   -0.22    1.64
  -4  14  -7   -1.24    1.56
  -5  14  -7    1.09    1.73
   5 -14   7    2.02    1.91
  -6  14  -7    1.70    2.11
   6 -14   7   -0.68    1.74
   3  13  -7    1.20    2.31
   3  13  -7    2.28    2.14
   2  13  -7    2.72    1.98
   2  13  -7    2.68    2.25
   2  13  -7    2.92    2.22
   1  13  -7    0.85    1.83
   1  13  -7    2.21    1.69
   0  13  -7   12.37    2.65
   0  13  -7   17.80    3.21
  -1  13  -7   10.12    2.21
  -1  13  -7    5.74    2.16
  -2  13  -7   22.76    3.80
  -3  13  -7    2.94    1.92
  -4  13  -7    2.87    1.87
   4 -13   7    0.29    1.13
  -5  13  -7    1.00    1.77
   5 -13   7    1.07    1.78
   6 -13   7    1.34    1.65
  -6  13  -7   -0.01    1.93
  -7  13  -7    4.37    2.46
   4  12  -7   -0.47    1.83
  -4 -12   7    0.60    1.71
   3  12  -7    0.99    2.19
  -3 -12   7    2.79    1.74
   3  12  -7    1.43    1.86
   2  12  -7    1.65    1.76
   2  12  -7    3.08    2.31
   1  12  -7   -0.65    1.39
   1  12  -7    1.40    1.85
   0  12  -7   -0.19    1.63
   0  12  -7   -0.77    1.29
  -1  12  -7    5.79    1.73
  -1  12  -7    4.20    2.00
  -2  12  -7   13.05    2.79
   3 -12   7    0.45    1.28
  -3  12  -7    1.75    1.78
   4 -12   7    1.08    1.52
  -4  12  -7    2.01    1.71
   5 -12   7    2.91    1.64
  -5  12  -7    0.09    1.66
  -6  12  -7    1.59    1.93
  -7  12  -7   -1.98    1.63
  -8  12  -7   -1.70    1.94
  -5 -11   7    0.81    1.69
   5  11  -7    0.05    1.69
  -4 -11   7    7.34    2.24
   4  11  -7    5.26    2.23
  -3 -11   7    1.96    1.59
   3  11  -7    1.47    1.75
   3  11  -7    1.49    1.72
   3  11  -7    1.35    2.16
   2  11  -7    8.99    2.67
   2  11  -7    7.05    2.06
   1  11  -7    9.28    2.49
   1  11  -7    4.29    1.85
   0  11  -7   13.41    2.71
   0  11  -7    8.16    1.90
  -1  11  -7    1.91    1.67
  -1  11  -7    1.49    1.27
  -2  11  -7   -0.48    1.44
  -3  11  -7   -0.18    1.44
  -4  11  -7   22.76    3.59
  -5  11  -7    3.66    1.97
  -6  11  -7    1.38    1.77
  -7  11  -7    3.86    2.19
  -8  11  -7    1.88    2.12
   6  10  -7    0.91    1.98
  -6 -10   7    1.59    1.75
   5  10  -7    0.34    1.71
  -5 -10   7   -0.36    1.45
   4  10  -7    4.17    1.93
  -4 -10   7    2.16    1.66
  -3 -10   7   -0.01    1.25
   3  10  -7   -0.42    1.31
   2  10  -7    9.06    2.16
   2  10  -7   20.26    3.47
  -2 -10   7   10.77    2.42
   1  10  -7   18.15    3.23
   1  10  -7   13.84    2.49
   0  10  -7   10.03    1.98
   0  10  -7   11.77    2.58
  -1  10  -7   12.63    2.61
  -2  10  -7   -0.70    0.94
  -2  10  -7   -0.68    1.35
  -3  10  -7    3.68    1.76
  -4  10  -7    0.63    1.44
  -5  10  -7    0.70    1.52
  -6  10  -7    5.82    2.12
  -7  10  -7    6.56    2.38
  -8  10  -7    1.48    1.97
   7   9  -7    2.15    2.08
  -7  -9   7   -2.29    1.28
  -6  -9   7    0.37    1.47
   6   9  -7    1.17    1.74
  -5  -9   7   12.49    2.50
   5   9  -7    5.86    2.15
  -4  -9   7    6.08    2.01
   4   9  -7   11.47    2.19
   4   9  -7    7.30    2.14
  -3  -9   7    1.01    1.40
   3   9  -7    2.06    1.45
   2   9  -7    0.91    1.20
   2   9  -7    0.83    1.66
  -2  -9   7   -0.27    1.16
   1   9  -7    1.89    1.26
   1   9  -7   -0.83    1.40
   0   9  -7    8.15    1.72
   0   9  -7   12.11    2.42
  -1   9  -7    0.26    0.88
  -1   9  -7    0.63    1.33
  -2   9  -7   16.48    1.94
  -2   9  -7   12.39    2.60
  -3   9  -7    1.40    1.36
  -4   9  -7    0.90    1.42
  -5   9  -7    1.54    1.57
  -6   9  -7    7.61    2.12
  -7   9  -7    1.17    1.79
  -8   9  -7    1.57    1.45
  -8   9  -7   -1.53    1.60
  -9   9  -7   -0.11    2.12
  -9   9  -7    1.18    1.43
   8   8  -7   -1.12    1.76
  -8  -8   7   -0.74    1.55
  -7  -8   7    2.88    1.74
   7   8  -7   -1.33    1.49
  -6  -8   7    2.85    1.66
   6   8  -7    3.06    1.82
   5   8  -7   18.80    3.01
  -5  -8   7   15.16    2.86
  -4  -8   7    3.77    1.60
   4   8  -7    0.93    1.32
   3   8  -7   27.24    3.54
  -3  -8   7   28.84    3.82
   2   8  -7   -0.14    1.56
   2   8  -7    0.15    0.95
  -2  -8   7   -0.34    1.12
   1   8  -7    2.13    1.63
   1   8  -7    0.23    0.96
   0   8  -7    0.14    0.89
   0   8  -7    1.44    1.44
  -1   8  -7    0.37    1.25
  -1   8  -7   -0.99    0.74
  -2   8  -7   20.68    2.13
  -2   8  -7   18.17    3.04
  -3   8  -7    9.43    2.08
  -4   8  -7    4.68    1.64
  -5   8  -7    0.49    1.38
  -6   8  -7   -0.96    1.36
  -7   8  -7    0.03    1.60
  -7   8  -7   -0.17    1.18
  -8   8  -7    0.68    1.86
  -8   8  -7   -0.69    1.20
  -9   8  -7    2.36    1.54
  -9   8  -7    3.56    2.39
  -9  -7   7    1.44    1.81
   9   7  -7    0.89    2.04
   8   7  -7    2.47    1.94
  -8  -7   7    1.49    1.72
   7   7  -7    2.23    1.71
  -7  -7   7    0.05    1.45
   6   7  -7   13.61    2.59
  -6  -7   7   10.94    2.46
  -5  -7   7    6.40    1.85
   5   7  -7    6.76    1.82
   5   7  -7    8.48    1.70
   4   7  -7    0.07    1.11
  -4  -7   7    0.62    1.21
  -3  -7   7   43.72    4.95
   3   7  -7   43.49    4.51
   2   7  -7   17.16    2.30
  -2  -7   7   13.76    2.52
   1   7  -7    3.02    1.62
   1   7  -7    2.16    0.98
   0   7  -7   21.02    2.31
   0   7  -7   17.66    2.88
  -1   7  -7    6.11    1.64
  -1   7  -7    3.36    0.93
  -2   7  -7    1.10    0.50
  -2   7  -7   -0.68    1.03
  -3   7  -7    1.32    1.22
  -4   7  -7   16.91    2.77
  -5   7  -7    0.82    1.29
  -6   7  -7    4.53    1.89
  -6   7  -7    5.26    1.55
  -7   7  -7    1.67    1.33
  -7   7  -7    2.51    1.81
  -8   7  -7    1.02    1.36
  -8   7  -7    0.61    1.85
  -9   7  -7   -2.10    1.77
  -9   7  -7    2.29    1.60
  -9  -6   7    4.11    1.99
   9   6  -7    3.68    2.11
  -8  -6   7   -0.47    1.36
   8   6  -7   -1.14    1.44
  -7  -6   7    6.41    1.96
   7   6  -7    6.84    2.02
  -6  -6   7   -0.90    1.18
   6   6  -7   -1.90    1.03
   5   6  -7   -2.19    0.89
  -5  -6   7   -0.20    1.10
   4   6  -7   15.54    2.27
  -4  -6   7   10.28    2.14
   3   6  -7   14.81    2.13
  -3  -6   7   17.41    2.63
   3   6  -7   13.10    1.41
  -2  -6   7    7.74    1.93
   2   6  -7   10.72    1.73
   2   6  -7   11.42    1.40
   1   6  -7   23.83    3.26
   1   6  -7   23.67    2.59
   0   6  -7   31.82    3.91
   0   6  -7   34.42    3.24
  -1   6  -7    0.69    1.04
  -1   6  -7    0.66    0.55
  -2   6  -7   13.38    2.22
  -3   6  -7   16.90    2.54
  -4   6  -7   -0.70    1.12
  -5   6  -7    1.00    1.33
  -6   6  -7    0.30    1.44
  -6   6  -7    0.97    1.17
  -7   6  -7    0.33    1.65
  -7   6  -7    0.37    1.21
  -8   6  -7   -1.29    1.67
  -8   6  -7    2.85    1.59
  10   5  -7    3.87    2.28
 -10  -5   7    3.70    2.06
  -9  -5   7    2.29    1.71
   9   5  -7    2.16    1.83
  -8  -5   7    2.97    1.65
   8   5  -7    3.86    1.81
  -7  -5   7    0.86    1.33
   7   5  -7    2.57    1.48
   6   5  -7    4.95    1.58
  -6  -5   7    3.35    1.47
   5   5  -7   50.67    5.45
  -5  -5   7   62.82    5.85
  -4  -5   7    1.12    1.16
   4   5  -7    0.40    0.93
  -3  -5   7    2.90    1.36
   3   5  -7    2.26    0.97
   3   5  -7    3.51    0.69
  -2  -5   7    8.53    1.76
   2   5  -7    4.71    0.93
   2   5  -7    3.25    0.98
   1   5  -7   12.82    1.60
   1   5  -7   11.08    2.12
   0   5  -7   56.79    5.08
   0   5  -7   58.32    5.68
  -1   5  -7    0.82    0.90
  -1   5  -7    0.69    0.37
  -1   5  -7   -0.10    0.41
  -2   5  -7   11.65    1.97
  -3   5  -7    5.82    1.55
  -4   5  -7    0.34    1.17
  -5   5  -7    2.38    1.20
  -5   5  -7    1.14    1.33
  -6   5  -7    2.41    1.29
  -6   5  -7   -0.53    1.37
  -7   5  -7   -1.35    1.04
  -7   5  -7   -1.77    1.43
  -8   5  -7   -0.29    1.37
  -8   5  -7    0.57    1.69
  11   4  -7   -0.27    1.83
 -11  -4   7   -2.91    1.34
 -10  -4   7    0.41    1.63
  10   4  -7    3.93    2.10
   9   4  -7    1.62    1.67
  -9  -4   7    0.99    1.57
   8   4  -7    8.87    2.11
  -8  -4   7   10.33    2.23
   7   4  -7   -0.44    1.13
  -7  -4   7    1.24    1.23
  -6  -4   7    6.11    1.67
   6   4  -7    2.75    1.31
   5   4  -7   16.04    2.34
  -5  -4   7   15.56    2.50
  -4  -4   7    2.97    1.17
   4   4  -7   -0.22    0.77
   4   4  -7    0.43    0.40
  -3  -4   7   61.78    5.85
   3   4  -7   52.83    5.37
   3   4  -7   61.07    5.27
   2   4  -7    0.85    0.67
   2   4  -7    2.77    0.73
  -2  -4   7    1.80    1.06
   1   4  -7    6.71    1.55
   1   4  -7    7.76    1.13
   0   4  -7   18.92    2.38
   0   4  -7   16.64    1.68
   0   4  -7   15.65    1.68
  -1   4  -7   11.34    1.17
  -1   4  -7   11.50    1.92
  -1   4  -7   11.19    1.16
  -2   4  -7   71.22    6.76
  -3   4  -7    0.78    1.02
  -3   4  -7    0.44    0.91
  -4   4  -7    0.17    0.89
  -4   4  -7    0.55    1.12
  -5   4  -7   28.72    3.82
  -5   4  -7   32.32    3.67
  -6   4  -7   10.11    2.23
  -6   4  -7    4.25    1.59
  -7   4  -7    1.17    1.71
  -7   4  -7    0.12    1.30
  -8   4  -7   -1.34    1.36
  -8   4  -7   -0.51    1.67
 -11  -3   7    1.36    1.85
  11   3  -7    2.31    2.00
  10   3  -7    4.12    1.96
 -10  -3   7    2.53    1.77
   9   3  -7   22.61    3.42
  -9  -3   7   19.25    3.26
   8   3  -7   -0.74    1.22
  -8  -3   7    3.64    1.43
  -7  -3   7    2.97    1.35
   7   3  -7    1.47    1.23
   6   3  -7    6.60    1.62
   6   3  -7    5.97    0.86
  -6  -3   7    8.01    1.72
   5   3  -7   -0.07    0.46
  -5  -3   7    0.78    1.00
   5   3  -7    0.14    0.49
   5   3  -7   -0.79    0.74
  -4  -3   7   17.82    2.45
   4   3  -7   16.11    2.13
   4   3  -7   16.67    1.90
   3   3  -7   83.21    7.61
  -3  -3   7   89.20    8.08
   2   3  -7   26.05    2.60
  -2  -3   7   26.57    3.13
   1   3  -7    6.78    0.97
   1   3  -7    3.85    1.18
   0   3  -7    1.04    0.50
   0   3  -7    1.35    0.85
   0   3  -7    0.34    0.42
  -1   3  -7    3.00    1.01
  -1   3  -7    2.13    0.57
  -2   3  -7    0.25    0.84
  -2   3  -7   -0.83    0.67
  -2   3  -7   -0.08    0.37
  -3   3  -7   -0.83    0.95
  -3   3  -7   -1.18    0.79
  -4   3  -7   11.14    2.12
  -4   3  -7   10.03    1.90
  -5   3  -7    1.30    1.22
  -5   3  -7    1.12    1.34
  -6   3  -7   -0.02    1.23
  -6   3  -7   -0.75    1.38
  -7   3  -7    5.51    2.15
  -7   3  -7    8.37    2.17
  -8   3  -7   -0.67    1.68
  -8   3  -7   -0.43    1.55
 -12  -2   7    2.41    2.07
  12   2  -7    0.82    2.00
 -11  -2   7   10.04    2.57
  11   2  -7    9.56    2.64
 -10  -2   7   19.93    3.30
  10   2  -7   20.39    3.37
   9   2  -7    3.93    1.79
  -9  -2   7    7.24    1.94
   8   2  -7   17.23    2.82
  -8  -2   7   22.77    3.14
  -7  -2   7   36.98    4.18
   7   2  -7   34.37    3.35
   7   2  -7   40.35    4.21
   6   2  -7    0.72    0.59
   6   2  -7    0.71    0.45
  -6  -2   7    1.62    1.09
   6   2  -7    2.33    1.13
   5   2  -7    3.08    1.12
   5   2  -7    3.40    0.77
   5   2  -7    3.55    0.84
  -5  -2   7    4.53    1.32
   4   2  -7   17.26    2.10
   4   2  -7   17.74    1.84
  -4  -2   7    9.14    2.01
  -3  -2   7   -0.78    0.74
   3   2  -7    0.22    0.65
   2   2  -7   24.73    2.90
  -2  -2   7   22.93    2.91
   2   2  -7   27.31    2.57
   1   2  -7   70.87    6.36
   1   2  -7   76.56    6.75
   0   2  -7   50.27    4.32
   0   2  -7   46.10    4.68
  -1   2  -7   32.49    2.79
  -1   2  -7   23.70    3.04
  -1   2  -7   27.72    3.10
  -2   2  -7    4.69    1.31
  -2   2  -7    4.46    1.34
  -2   2  -7    6.07    0.98
   3  -2   7   29.49    2.52
  -3   2  -7   23.41    3.13
  -3   2  -7   21.30    3.08
  -4   2  -7   10.48    2.13
  -4   2  -7   16.29    2.36
  -5   2  -7    1.60    1.37
  -5   2  -7   -0.52    1.17
  -6   2  -7    0.01    1.31
  -6   2  -7    0.99    1.40
  -7   2  -7    0.18    1.54
  -7   2  -7    1.60    1.63
  12   1  -7    2.04    1.87
 -12  -1   7    0.49    1.75
 -11  -1   7    3.11    1.85
  11   1  -7    5.80    2.09
 -10  -1   7    9.80    2.30
  10   1  -7   13.04    2.61
  -9  -1   7   -0.28    1.15
   9   1  -7    0.67    1.29
   8   1  -7   40.04    4.38
  -8  -1   7   29.05    4.17
   8   1  -7   40.85    3.67
   7   1  -7   54.05    4.72
   7   1  -7   45.57    4.17
   7   1  -7   43.83    4.11
  -7  -1   7   32.93    4.54
  -6  -1   7    0.46    0.95
   6   1  -7    0.32    0.95
   6   1  -7    1.30    0.74
   6   1  -7    0.89    0.51
  -5  -1   7   43.78    4.66
   5   1  -7   44.26    4.55
   5   1  -7   48.24    4.39
   5   1  -7   47.50    4.47
   4   1  -7    1.26    0.87
  -4  -1   7    1.47    0.92
   4   1  -7    3.31    0.84
  -3  -1   7    9.57    1.62
  -2  -1   7    3.93    1.02
   2   1  -7    5.21    1.09
   1   1  -7    5.86    1.10
   1   1  -7    5.57    0.90
  -1  -1   7    6.96    1.33
   1   1  -7    4.18    1.07
   0   1  -7   27.16    2.40
   0   1  -7   25.64    2.59
   0  -1   7   25.79    2.94
   0   1  -7   16.84    2.58
   1  -1   7    3.11    0.71
  -1   1  -7    2.14    0.95
  -1   1  -7    3.30    1.07
  -1   1  -7    4.26    0.99
   1  -1   7    2.08    1.04
  -2   1  -7    1.84    0.90
  -2   1  -7    3.16    1.21
  -2   1  -7    2.30    1.04
   2  -1   7    3.49    0.78
  -3   1  -7   11.91    2.19
  -3   1  -7   15.61    2.47
   3  -1   7   17.88    1.84
  -4   1  -7    2.32    1.41
  -4   1  -7    3.89    1.44
  -5   1  -7    9.55    2.08
  -5   1  -7    9.79    2.22
  -6   1  -7    2.95    1.77
  -6   1  -7    0.62    1.47
  -7   1  -7   -0.09    1.65
  -7   1  -7   -1.29    1.47
 -13   0   7    1.75    2.00
  13   0  -7    0.27    1.85
 -12   0   7   -1.63    1.53
  12   0  -7    0.49    1.64
 -11   0   7    3.25    1.75
  11   0  -7    4.83    1.88
 -10   0   7   15.56    2.79
  10   0  -7   14.40    2.67
   9   0  -7   14.05    1.97
  -9   0   7   14.32    2.53
   9   0  -7   18.02    2.82
   8   0  -7   30.16    3.05
  -8   0   7   26.30    3.56
   8   0  -7   29.82    3.66
   7   0  -7    2.50    1.24
   7   0  -7    0.72    0.72
  -7   0   7    0.67    1.00
   7   0  -7    1.67    0.84
  -6   0   7    0.78    0.93
   6   0  -7    0.08    0.55
   6   0  -7    0.68    0.95
   6   0  -7    1.20    0.82
  -5   0   7  192.58   16.72
   5   0  -7  184.83   16.62
   5   0  -7  181.71   16.79
  -5   0   7  195.67   16.81
  -4   0   7   23.96    2.68
  -4   0   7   28.11    2.85
   3   0  -7   13.96    1.72
  -3   0   7   14.94    1.88
   2   0  -7    9.56    1.41
   2   0  -7    9.55    1.34
  -2   0   7    7.30    1.42
  -1   0   7    0.90    0.77
   1   0  -7    0.17    0.72
   1   0  -7    0.79    0.65
   0   0   7    0.42    0.83
   0   0  -7    1.90    0.94
   0   0  -7    0.53    0.69
   0   0   7    1.47    0.66
   1   0   7    1.95    1.12
   1   0   7    2.41    0.78
  -1   0  -7    2.73    1.09
  -1   0  -7    1.42    0.91
   2   0   7   35.10    4.12
  -2   0  -7   34.29    3.72
   2   0   7   38.25    3.49
  -2   0  -7   34.27    4.00
   3   0   7    0.55    0.75
  -3   0  -7   -0.68    0.91
   3   0   7   -1.54    1.02
  -3   0  -7   -0.14    1.06
  -4   0  -7    1.36    1.21
  -4   0  -7   -1.76    1.08
  -5   0  -7    5.14    1.84
  -5   0  -7    5.98    1.74
  -6   0  -7   -0.68    1.38
  -6   0  -7    3.07    1.75
  -7   0  -7   -0.09    1.75
  13  -1  -7    4.29    1.99
 -13   1   7    2.36    1.91
  12  -1  -7    0.91    1.62
 -12   1   7    3.98    1.90
  11  -1  -7    0.34    1.44
 -11   1   7    5.09    1.85
 -10   1   7   -0.44    1.09
  10  -1  -7    1.31    1.41
  10  -1  -7    0.63    0.97
  -9   1   7    7.04    1.84
   9  -1  -7    9.34    2.03
   9  -1  -7    7.81    1.53
   8  -1  -7    1.81    1.00
   8  -1  -7    4.38    1.40
  -8   1   7    1.88    1.21
  -7   1   7    2.24    1.12
   7  -1  -7    1.59    1.12
   7  -1  -7    1.91    0.51
   7  -1  -7    2.01    0.98
  -6   1   7   12.88    1.73
   6  -1  -7   18.42    2.26
  -6   1   7   18.20    2.31
   6  -1  -7   14.83    1.61
   6  -1  -7   18.52    1.91
   5  -1  -7    7.97    1.18
  -5   1   7    9.38    1.60
  -5   1   7   10.32    1.36
   5  -1  -7    9.66    1.77
   4  -1  -7    0.10    0.56
  -4   1   7   -0.35    0.59
  -4   1   7   -0.20    0.66
   3  -1  -7  120.84   10.32
  -3   1   7  125.24   10.58
  -3   1   7  111.05   10.89
  -2   1   7    0.29    0.74
   2  -1  -7    1.20    0.74
   2  -1  -7    1.30    0.58
  -2   1   7    0.75    0.63
  -1   1   7    0.62    0.79
   1  -1  -7   -0.12    0.80
  -1   1   7    1.10    0.62
   1  -1  -7    0.69    0.58
   0  -1  -7   56.55    5.33
   0  -1  -7   53.27    5.09
   0   1   7   56.62    5.05
   0   1   7   53.31    5.54
   1   1   7   29.29    2.84
  -1  -1  -7   27.69    2.89
   1   1   7   21.69    3.22
  -1  -1  -7   27.87    3.29
   2   1   7    1.56    0.92
   2   1   7    1.74    1.24
  -2  -1  -7    2.97    1.08
  -2  -1  -7    1.62    1.23
   3   1   7   -0.69    0.82
  -3  -1  -7   -0.47    0.97
  -3  -1  -7   -1.49    1.04
   3   1   7   -0.23    1.11
   4   1   7    3.90    1.34
   4   1   7    0.57    1.33
  -4  -1  -7    3.60    1.74
  -4  -1  -7    4.57    1.46
  -5  -1  -7    0.22    1.56
  -5  -1  -7   -0.30    1.27
  -6  -1  -7   -0.96    1.66
 -13   2   7    0.63    1.66
  13  -2  -7   -2.14    1.31
 -12   2   7   -0.05    1.47
  12  -2  -7    2.25    1.68
  11  -2  -7   19.67    2.68
  11  -2  -7   19.02    3.17
 -11   2   7   20.93    3.36
  10  -2  -7   10.50    1.80
 -10   2   7    9.24    2.11
  10  -2  -7    9.58    2.10
   9  -2  -7   20.62    3.22
  -9   2   7   31.61    3.57
   9  -2  -7   26.33    3.00
   8  -2  -7   14.48    2.50
  -8   2   7   16.40    1.79
  -8   2   7   17.80    2.58
   8  -2  -7   21.56    2.42
   7  -2  -7  115.93    9.53
  -7   2   7  114.54   10.20
  -7   2   7  112.69   10.37
   7  -2  -7  105.89   10.27
  -6   2   7    4.37    0.93
   6  -2  -7    1.96    0.66
   6  -2  -7    3.85    1.26
  -6   2   7    4.74    1.20
  -5   2   7    2.19    0.93
   5  -2  -7    1.67    0.67
  -5   2   7    2.25    0.82
   5  -2  -7    1.13    1.04
   4  -2  -7    1.29    0.72
  -4   2   7    1.31    0.73
  -4   2   7    3.11    0.93
   3  -2  -7    5.09    1.11
  -3   2   7    4.31    1.03
  -3   2   7    3.29    1.05
   3  -2  -7    5.01    0.85
   2  -2  -7   50.55    4.68
   2  -2  -7   55.66    4.73
  -2   2   7   46.37    4.77
  -2   2   7   53.41    5.18
   2  -2  -7   51.24    4.90
  -1   2   7   -0.43    0.78
   1  -2  -7    0.76    0.61
   1  -2  -7    1.31    0.93
  -1   2   7   -0.09    0.67
   0  -2  -7    5.14    1.01
   0  -2  -7    2.63    1.28
   0   2   7    4.97    1.42
   1   2   7    5.23    1.26
  -1  -2  -7    4.67    1.49
   1   2   7    3.11    1.39
  -1  -2  -7    6.66    1.24
  -2  -2  -7    7.27    1.42
   2   2   7    6.74    1.50
  -2  -2  -7    5.95    1.73
   2   2   7    5.43    1.72
  -3  -2  -7    5.53    1.43
   3   2   7    2.39    1.30
  -3  -2  -7    3.40    1.66
   3   2   7    6.14    1.79
   4   2   7    0.73    1.44
  -4  -2  -7    0.06    1.45
   4   2   7    1.32    1.34
   5   2   7    0.81    1.59
  -5  -2  -7   -0.55    1.46
  -6  -2  -7   -1.58    1.75
 -14   3   7    1.96    2.00
  14  -3  -7    0.57    1.64
  13  -3  -7   -0.44    1.41
 -13   3   7   -0.04    1.63
  12  -3  -7    2.22    1.62
  12  -3  -7    6.38    1.67
 -12   3   7    6.04    2.02
 -11   3   7   -1.23    1.13
  11  -3  -7   -0.43    1.22
  11  -3  -7   -0.13    1.06
 -10   3   7    5.92    1.75
  10  -3  -7    3.18    1.30
  10  -3  -7    2.20    1.38
   9  -3  -7   -0.13    0.95
   9  -3  -7   -0.44    0.95
  -9   3   7    0.02    0.51
  -9   3   7    0.72    1.15
  -8   3   7    0.35    1.08
  -8   3   7    0.52    0.63
   8  -3  -7   -0.45    0.90
  -7   3   7   29.31    3.39
   7  -3  -7   31.51    2.74
  -7   3   7   30.35    3.11
   7  -3  -7   24.13    3.44
   6  -3  -7   11.29    2.09
  -6   3   7   11.37    1.78
   6  -3  -7   13.69    1.46
  -6   3   7   10.11    1.66
   5  -3  -7  121.12   10.97
  -5   3   7  121.84   10.94
  -5   3   7  120.26   10.57
   5  -3  -7  113.37   10.21
  -4   3   7    1.05    0.62
  -4   3   7   -0.30    0.69
  -4   3   7   -0.24    0.66
   4  -3  -7    0.43    0.49
   4  -3  -7    0.30    0.69
   3  -3  -7    3.18    0.63
   3  -3  -7    3.75    1.08
  -3   3   7    3.92    1.05
   3  -3  -7    3.59    0.68
  -3   3   7    6.29    1.33
   2  -3  -7    0.71    0.50
  -2   3   7    1.73    0.86
   2  -3  -7    1.24    0.50
   2  -3  -7   -0.07    0.83
  -2   3   7    0.99    0.89
   1  -3  -7   33.76    2.88
  -1   3   7   26.07    3.20
   1  -3  -7   29.11    2.82
  -1   3   7   28.33    3.55
   1  -3  -7   28.30    3.39
   0   3   7   60.06    5.80
   0  -3  -7   64.92    5.62
   0   3   7   65.01    6.35
   0  -3  -7   53.80    5.93
  -1  -3  -7    1.17    1.21
  -1  -3  -7    2.87    0.92
   1   3   7    1.88    1.32
   1   3   7    0.06    0.68
  -2  -3  -7    0.63    1.26
   2   3   7   -0.61    0.87
  -2  -3  -7    0.32    0.86
   2   3   7   -1.25    1.01
   3   3   7   19.06    2.86
  -3  -3  -7   26.46    3.49
   3   3   7   13.67    2.86
   4   3   7    1.33    1.54
  -4  -3  -7    2.33    1.88
   4   3   7    1.25    1.73
  -5  -3  -7   -1.52    1.71
   5   3   7   -0.26    1.70
  14  -4  -7    1.11    1.63
 -14   4   7   -1.27    1.72
  13  -4  -7    5.81    1.92
  13  -4  -7    5.79    1.77
 -13   4   7    8.11    2.44
  12  -4  -7    1.14    1.21
  12  -4  -7   -0.05    1.33
 -12   4   7   -0.31    1.47
 -11   4   7    8.97    2.15
  11  -4  -7    7.48    1.80
  11  -4  -7   10.87    2.17
  10  -4  -7    5.96    1.50
  10  -4  -7    2.73    1.37
 -10   4   7    1.91    1.43
   9  -4  -7    2.04    1.24
  -9   4   7    1.79    1.25
  -9   4   7    1.39    0.80
  -8   4   7   15.39    2.43
  -8   4   7   18.41    2.19
   8  -4  -7   17.38    2.64
   7  -4  -7    1.00    0.67
   7  -4  -7    0.25    1.13
  -7   4   7    0.79    0.81
  -7   4   7   -0.93    0.86
   6  -4  -7    3.43    0.91
  -6   4   7    2.00    0.97
  -6   4   7    1.79    0.97
   6  -4  -7    3.42    1.43
  -5   4   7   57.86    5.88
  -5   4   7   63.36    5.48
   5  -4  -7   56.53    6.01
  -5   4   7   59.73    5.61
   5  -4  -7   58.55    5.44
  -4   4   7    6.96    1.65
  -4   4   7    9.89    1.67
   4  -4  -7    9.38    1.12
   4  -4  -7   10.81    1.64
   4  -4  -7   11.54    1.19
  -3   4   7   12.84    2.06
  -3   4   7   10.17    1.72
   3  -4  -7    9.39    1.71
   3  -4  -7   10.23    1.09
   3  -4  -7   11.18    1.09
  -2   4   7   14.78    2.44
  -2   4   7   19.07    2.36
   2  -4  -7   16.28    1.53
   2  -4  -7   17.14    2.36
  -1   4   7   -0.21    0.89
  -1   4   7    1.53    1.20
   1  -4  -7    0.22    0.47
   1  -4  -7    1.35    1.19
   0   4   7    1.84    1.31
   0  -4  -7   -0.35    1.12
   0   4   7    0.59    1.05
   1   4   7   -0.88    1.09
  -1  -4  -7    0.17    1.21
   1   4   7   -1.49    0.91
   2   4   7    0.95    1.47
   2   4   7    3.47    1.56
  -2  -4  -7    3.33    1.69
   3   4   7   -0.23    0.89
   3   4   7    2.26    1.70
  -3  -4  -7    0.67    1.63
  -4  -4  -7   -2.26    1.57
   4   4   7    0.21    1.70
   4   4   7    0.90    1.60
  14  -5  -7    1.02    1.56
 -14   5   7    2.90    2.09
  13  -5  -7   14.62    2.61
  13  -5  -7    9.24    2.08
 -13   5   7   10.46    2.62
 -12   5   7    8.46    2.34
  12  -5  -7    9.31    2.15
  12  -5  -7    9.84    2.02
  11  -5  -7    1.91    1.29
 -11   5   7    3.60    1.58
  11  -5  -7   -0.20    1.11
  10  -5  -7   23.96    3.18
 -10   5   7   24.24    2.67
 -10   5   7   19.88    3.11
  -9   5   7   28.49    2.84
  -9   5   7   22.63    3.09
   9  -5  -7   16.89    2.95
  -8   5   7    4.68    1.26
  -8   5   7    5.18    1.49
   8  -5  -7    4.87    1.61
   7  -5  -7   -0.06    0.76
  -7   5   7    0.21    0.89
  -7   5   7    0.26    0.85
   7  -5  -7    1.93    1.34
   6  -5  -7   -1.93    0.91
  -6   5   7   -0.91    0.81
  -6   5   7    0.40    0.71
   6  -5  -7    0.31    0.79
  -5   5   7    6.83    1.57
   5  -5  -7    7.81    1.91
   5  -5  -7    9.78    1.13
  -5   5   7   11.59    1.93
   5  -5  -7    8.69    1.55
  -5   5   7    7.61    1.07
  -4   5   7   18.01    2.40
  -4   5   7   17.55    2.60
   4  -5  -7   16.07    2.30
  -3   5   7   83.17    7.69
  -3   5   7   89.87    8.24
   3  -5  -7   77.51    7.63
  -2   5   7   30.65    3.14
  -2   5   7   14.77    2.90
   2  -5  -7   24.23    2.99
   1  -5  -7   10.26    2.11
  -1   5   7    9.73    2.13
  -1   5   7   12.40    2.16
   0  -5  -7    2.37    1.44
   0   5   7    2.65    1.51
   0   5   7    1.51    1.29
   1   5   7    5.08    1.79
  -1  -5  -7    4.85    1.81
   1   5   7    4.04    1.77
   2   5   7    5.35    2.00
   2   5   7    1.54    1.59
  -2  -5  -7    5.10    1.99
   3   5   7    9.06    2.54
  -3  -5  -7    3.53    2.07
   3   5   7    3.93    1.91
  -4  -5  -7   -2.23    1.82
   4   5   7   -1.55    1.81
 -14   6   7    0.61    1.79
  14  -6  -7    0.46    1.47
  14  -6  -7   -1.87    1.22
 -13   6   7    2.50    1.88
  13  -6  -7    2.28    1.51
  13  -6  -7    0.80    1.44
  12  -6  -7   11.43    2.29
  12  -6  -7    8.91    2.05
 -12   6   7    7.70    2.26
  11  -6  -7    3.52    1.59
 -11   6   7    4.81    1.75
 -10   6   7   27.67    3.60
 -10   6   7   32.12    3.28
  10  -6  -7   23.47    3.61
  -9   6   7    1.98    1.08
   9  -6  -7    0.77    1.31
  -9   6   7    1.21    1.19
  -8   6   7    2.96    1.29
  -8   6   7    2.31    1.24
   8  -6  -7    5.42    1.81
  -7   6   7    1.08    1.05
   7  -6  -7    2.53    1.04
  -7   6   7   -0.19    0.88
   7  -6  -7    0.53    1.37
  -6   6   7    3.38    1.32
  -6   6   7    2.19    1.17
  -6   6   7    2.11    0.75
   6  -6  -7    0.20    0.96
   6  -6  -7    1.13    1.33
   5  -6  -7   15.11    2.32
   5  -6  -7   18.37    1.58
  -5   6   7   14.06    2.58
  -5   6   7   16.31    2.46
   5  -6  -7   14.83    2.74
  -4   6   7    6.17    1.65
  -4   6   7    8.21    1.94
   4  -6  -7   12.02    1.97
   4  -6  -7    7.46    1.95
   3  -6  -7    5.98    1.74
  -3   6   7    5.10    1.54
  -3   6   7   10.00    2.11
  -2   6   7   14.82    2.41
   2  -6  -7   14.19    2.45
  -2   6   7   12.12    2.49
  -1   6   7   28.76    3.67
  -1   6   7   28.89    3.94
   1  -6  -7   22.67    3.48
   0  -6  -7   -0.04    1.44
   0   6   7   -1.49    1.20
   0   6   7    1.58    1.57
   1   6   7   12.13    2.69
  -1  -6  -7    9.55    2.55
   1   6   7   11.26    2.50
   2   6   7    0.69    1.88
  -2  -6  -7    2.43    1.97
   2   6   7    1.41    1.65
   3   6   7   -0.11    1.82
  -3  -6  -7    5.94    2.38
   3   6   7    1.78    2.12
 -14   7   7   -0.03    1.84
  14  -7  -7   -0.04    1.45
  14  -7  -7    0.23    1.34
  13  -7  -7    1.53    1.54
  13  -7  -7   -1.32    1.13
 -13   7   7   -1.21    1.56
  12  -7  -7   30.61    4.45
 -12   7   7   47.41    4.96
  11  -7  -7   13.54    2.64
 -11   7   7   18.95    2.94
 -10   7   7    4.27    1.65
 -10   7   7   10.86    1.86
  10  -7  -7    5.36    1.85
  -9   7   7    0.76    1.21
  -9   7   7    0.71    1.14
   9  -7  -7    2.32    1.57
   8  -7  -7    0.10    1.42
  -8   7   7    1.45    1.18
  -8   7   7    0.96    1.10
   7  -7  -7   20.37    2.47
   7  -7  -7   19.03    3.13
  -7   7   7   21.33    2.98
  -7   7   7   20.14    2.24
  -7   7   7   12.44    2.43
   6  -7  -7    4.03    1.42
  -6   7   7    5.96    1.59
  -6   7   7    3.98    1.62
   6  -7  -7    4.92    1.71
   5  -7  -7    4.16    1.70
  -5   7   7    7.05    1.68
  -5   7   7    6.45    1.84
   5  -7  -7    6.56    1.65
   4  -7  -7    1.84    1.28
  -4   7   7   -1.13    1.00
   4  -7  -7    1.55    1.25
  -4   7   7    1.12    1.34
  -3   7   7    0.54    1.28
  -3   7   7    1.22    1.34
   3  -7  -7    2.48    1.39
   2  -7  -7   -1.12    1.25
  -2   7   7   -0.95    1.23
  -2   7   7    0.77    1.55
   1  -7  -7    0.82    1.50
  -1   7   7   -1.63    1.29
  -1   7   7   -1.09    1.34
   0   7   7   14.87    3.01
   0  -7  -7   11.54    2.65
   0   7   7   10.62    2.61
   1   7   7   -0.01    1.69
   1   7   7    0.93    1.82
  -1  -7  -7    1.65    1.92
   2   7   7    0.90    2.11
   2   7   7    0.85    1.83
  -2  -7  -7    1.97    2.06
  14  -8  -7    0.92    1.45
  14  -8  -7   -0.17    1.49
 -14   8   7    2.88    2.13
  13  -8  -7    0.71    1.54
 -13   8   7    2.93    1.97
  13  -8  -7   -0.93    1.14
 -12   8   7    6.44    2.09
  12  -8  -7    2.64    1.78
  11  -8  -7   -1.96    1.25
 -11   8   7   -1.02    1.19
 -11   8   7    0.50    1.21
 -10   8   7   30.48    3.74
  10  -8  -7   26.35    4.01
 -10   8   7   26.75    3.57
   9  -8  -7    1.90    1.68
  -9   8   7   -0.48    1.26
  -9   8   7   -0.53    1.13
   8  -8  -7    4.03    1.77
  -8   8   7    1.99    1.11
  -8   8   7    0.66    1.36
   7  -8  -7   11.54    2.04
   7  -8  -7    9.02    2.41
  -7   8   7   12.13    2.22
  -7   8   7   10.33    2.32
   6  -8  -7   -0.85    1.23
  -6   8   7    0.15    1.42
  -6   8   7    1.55    1.25
   6  -8  -7    1.38    1.26
   5  -8  -7   28.86    4.06
  -5   8   7   33.92    3.93
  -5   8   7   32.67    4.33
   5  -8  -7   28.29    3.69
  -4   8   7    0.54    1.48
   4  -8  -7    0.08    1.29
   4  -8  -7    0.41    1.28
  -4   8   7   -0.94    1.14
   3  -8  -7    0.21    1.39
   3  -8  -7    0.29    1.15
  -3   8   7   -1.83    1.21
  -3   8   7    0.43    1.51
  -2   8   7    8.13    2.56
   2  -8  -7   15.72    2.81
  -2   8   7   12.37    2.66
  -1   8   7   11.41    2.72
   1  -8  -7    9.62    2.58
  -1   8   7   12.99    2.94
   0  -8  -7   -1.62    1.59
   0   8   7    1.43    1.83
   0   8   7   -1.64    1.68
  -1  -8  -7   -2.62    1.69
   1   8   7    0.96    2.13
   1   8   7   -0.62    1.69
  14  -9  -7   -0.46    1.33
  14  -9  -7   -2.33    1.30
 -14   9   7    0.37    2.01
  13  -9  -7    7.96    2.43
 -13   9   7   11.98    2.82
  12  -9  -7   -0.01    1.57
 -12   9   7   -0.36    1.08
 -11   9   7    9.26    2.19
  11  -9  -7    3.65    1.96
 -11   9   7    7.05    2.08
 -10   9   7   15.73    2.54
  10  -9  -7   13.36    2.86
 -10   9   7   11.40    2.53
   9  -9  -7   15.95    3.02
  -9   9   7   10.45    2.48
   8  -9  -7   -3.04    1.21
  -8   9   7   -1.16    1.37
  -8   9   7   -1.03    1.00
   7  -9  -7    0.60    1.26
   7  -9  -7    3.23    1.77
  -7   9   7    1.74    1.69
  -7   9   7    2.38    1.40
   6  -9  -7    0.22    1.44
  -6   9   7   -1.30    1.34
   6  -9  -7   -1.55    1.18
  -6   9   7   -0.54    1.26
  -5   9   7    0.12    1.36
   5  -9  -7    1.01    1.53
   5  -9  -7   -0.72    1.25
  -5   9   7    0.67    1.63
   4  -9  -7    4.33    1.70
   4  -9  -7    5.44    1.89
  -4   9   7    5.39    1.94
  -4   9   7   -0.06    1.67
  -3   9   7    0.04    1.74
   3  -9  -7    0.37    1.62
   3  -9  -7    0.18    1.41
  -3   9   7   -1.72    1.43
   2  -9  -7    0.26    1.79
  -2   9   7    2.88    1.83
   2  -9  -7    3.07    1.76
  -2   9   7    2.24    2.09
   1  -9  -7    2.58    2.12
  -1   9   7   -0.33    1.82
  -1   9   7    0.56    2.04
   0  -9  -7    7.18    2.67
   0   9   7    5.76    2.40
   0   9   7    2.51    2.30
  14 -10  -7    1.96    1.79
 -14  10   7    5.20    2.54
  13 -10  -7    2.22    1.93
 -13  10   7   -1.12    1.02
 -12  10   7   -0.09    1.62
  12 -10  -7   -0.04    1.65
  11 -10  -7    0.54    1.59
 -11  10   7   -1.16    1.50
  10 -10  -7    1.74    1.87
 -10  10   7   -1.52    1.48
   9 -10  -7   10.09    2.71
  -9  10   7   11.06    2.70
   8 -10  -7   10.25    2.71
  -8  10   7   13.30    2.90
  -8  10   7   15.60    2.67
   7 -10  -7   32.70    4.03
  -7  10   7   28.78    4.20
  -7  10   7   45.76    5.22
  -6  10   7   -2.98    1.31
   6 -10  -7   -2.82    1.20
  -6  10   7    1.10    1.53
   6 -10  -7    0.57    1.52
   5 -10  -7   -2.15    1.22
  -5  10   7    1.27    1.68
   5 -10  -7    0.48    1.60
  -5  10   7    0.09    1.69
   4 -10  -7   -0.52    1.64
  -4  10   7   -1.04    1.59
   4 -10  -7    1.76    1.59
  -4  10   7   -0.68    1.69
   3 -10  -7    2.86    1.76
  -3  10   7    3.90    2.25
   3 -10  -7    5.13    2.25
  -3  10   7    3.21    2.10
   2 -10  -7    6.40    2.17
   2 -10  -7    5.89    2.46
  -2  10   7    9.57    2.69
  -2  10   7    9.82    2.93
  -1  10   7    0.06    1.99
   1 -10  -7    0.41    1.71
  -1  10   7   -0.37    2.05
   1 -10  -7    0.26    2.01
  13 -11  -7   -1.62    1.72
  12 -11  -7   -0.06    1.84
 -12  11   7    1.89    2.04
 -11  11   7   -1.02    1.62
  11 -11  -7    1.36    1.94
 -10  11   7    0.30    1.87
  10 -11  -7   -1.51    1.68
  -9  11   7   -0.12    1.51
  -9  11   7   -1.86    1.67
   9 -11  -7    0.89    1.82
  -8  11   7   -0.50    1.78
  -8  11   7    0.07    1.53
   8 -11  -7    0.43    1.70
   7 -11  -7    8.41    2.34
  -7  11   7    8.86    2.38
  -7  11   7   10.53    2.80
   6 -11  -7    2.82    1.75
  -6  11   7    3.70    2.03
   6 -11  -7    1.81    1.65
  -6  11   7    1.68    1.99
  -5  11   7    3.72    2.18
  -5  11   7    3.24    2.27
   5 -11  -7    3.74    1.98
   5 -11  -7    6.16    2.09
  -4  11   7    6.72    2.44
  -4  11   7    3.28    2.26
   4 -11  -7    6.33    2.30
   4 -11  -7    2.04    1.69
  -3  11   7    1.45    2.08
  -3  11   7   -2.39    1.73
   3 -11  -7    0.49    1.60
   3 -11  -7   -2.36    1.69
  -2  11   7    1.31    2.26
   2 -11  -7   -0.63    1.62
   2 -11  -7    1.52    2.13
  -2  11   7    3.47    2.57
  12 -12  -7    4.01    2.52
 -12  12   7    5.66    2.48
  11 -12  -7    5.11    2.58
 -11  12   7    8.10    2.81
  10 -12  -7    4.49    2.32
 -10  12   7    1.02    2.06
  -9  12   7   -0.59    1.61
  -9  12   7    1.25    2.06
   9 -12  -7    0.61    1.75
  -8  12   7    0.80    1.72
   8 -12  -7   -1.57    1.56
  -8  12   7    1.53    2.10
  -7  12   7    0.67    1.98
   7 -12  -7    1.65    1.71
  -7  12   7    3.48    2.03
  -6  12   7    4.62    2.40
   6 -12  -7    1.72    1.91
   6 -12  -7    0.74    1.66
  -6  12   7   -0.44    1.78
  -5  12   7   16.90    3.48
  -5  12   7    9.58    2.85
   5 -12  -7    9.58    2.61
   5 -12  -7    6.21    2.33
  -4  12   7    3.04    2.30
  -4  12   7    1.18    2.19
   4 -12  -7   -0.70    1.58
   4 -12  -7   -1.01    1.85
   3 -12  -7    1.37    1.87
 -11  13   7   -0.89    2.08
  11 -13  -7    0.10    2.09
 -10  13   7    1.00    2.15
  10 -13  -7    5.73    2.46
  -9  13   7   -1.39    1.92
  -9  13   7    1.87    1.85
   9 -13  -7    1.61    2.03
  -8  13   7    1.77    2.12
  -8  13   7    4.25    2.44
   8 -13  -7    1.86    2.05
  -7  13   7    4.53    2.54
  -7  13   7   -1.06    1.94
   7 -13  -7    2.43    1.84
  -6  13   7    0.23    2.15
   6 -13  -7   -0.74    1.73
  -6  13   7    3.76    2.44
   5 -13  -7    4.98    2.18
   0  14  -8    1.60    1.99
  -1  14  -8   -1.35    1.72
  -2  14  -8    3.86    2.33
  -3  14  -8    1.06    1.83
  -4  14  -8    2.59    2.05
  -5  14  -8    2.94    2.40
   2  13  -8    1.55    2.39
   2  13  -8    2.44    1.98
   1  13  -8   12.76    3.09
   1  13  -8   10.28    2.59
   0  13  -8   -1.64    1.66
  -1  13  -8    4.50    2.20
  -2  13  -8    0.69    1.85
  -3  13  -8    1.50    1.94
  -4  13  -8   16.11    3.42
  -5  13  -8    2.08    2.07
  -6  13  -8   -0.26    2.01
  -4 -12   8   -0.37    1.60
   4  12  -8    0.13    1.90
   4  12  -8    3.42    2.61
   3  12  -8    3.66    2.67
   3  12  -8    0.09    1.72
   2  12  -8    1.38    1.68
   2  12  -8    4.21    2.47
   1  12  -8    8.75    2.32
   1  12  -8   14.16    3.26
   0  12  -8    3.47    2.11
   0  12  -8    2.31    1.58
  -1  12  -8   14.03    3.03
  -2  12  -8    1.66    1.84
  -3  12  -8    1.64    1.86
  -4  12  -8    0.92    1.73
  -5  12  -8   -3.22    1.50
  -6  12  -8    5.08    2.33
  -7  12  -8    1.12    2.23
   5  11  -8    7.37    2.54
  -5 -11   8   10.09    2.57
   4  11  -8    1.49    1.80
  -4 -11   8   -0.75    1.52
   3  11  -8    2.56    2.42
  -3 -11   8    3.20    1.74
   3  11  -8    2.30    1.80
   2  11  -8    0.94    1.46
   2  11  -8   -0.53    1.95
   1  11  -8    3.44    2.08
   1  11  -8    3.11    1.58
   0  11  -8   10.12    2.11
   0  11  -8    7.60    2.49
  -1  11  -8   14.15    2.90
  -2  11  -8    4.15    2.00
  -3  11  -8    3.78    1.99
  -4  11  -8    0.94    1.72
  -5  11  -8    3.93    2.05
  -6  11  -8    1.93    1.94
  -7  11  -8   -0.41    1.93
   6  10  -8    0.89    1.93
  -6 -10   8   -0.24    1.63
  -5 -10   8    2.13    1.75
   5  10  -8   -3.05    1.45
  -4 -10   8    0.03    1.40
   4  10  -8    0.04    1.55
  -3 -10   8   13.32    2.80
   3  10  -8   19.67    3.00
   3  10  -8   13.00    3.50
   2  10  -8    6.42    2.45
   2  10  -8    3.80    1.72
   1  10  -8    0.90    1.33
   1  10  -8    2.75    1.89
   0  10  -8    1.49    1.75
   0  10  -8    1.70    1.25
  -1  10  -8    8.20    2.21
  -2  10  -8    6.95    2.24
  -3  10  -8   10.14    2.40
  -4  10  -8    2.69    1.75
  -5  10  -8    4.67    2.00
  -6  10  -8   -0.51    1.69
  -7  10  -8    1.05    2.04
  -8  10  -8    4.77    1.81
  -8  10  -8    0.86    2.05
  -7  -9   8    0.75    1.76
   7   9  -8    0.08    1.80
   6   9  -8   19.45    3.38
  -6  -9   8   17.50    3.28
   5   9  -8   -0.17    1.44
  -5  -9   8   -0.33    1.54
  -4  -9   8    0.20    1.38
   4   9  -8    0.53    1.38
  -3  -9   8   21.54    3.61
   3   9  -8   29.73    3.63
  -2  -9   8    3.17    1.77
   2   9  -8    5.49    2.25
   2   9  -8    4.71    1.64
   1   9  -8    5.41    1.61
   1   9  -8    6.88    2.27
   0   9  -8   12.08    2.65
   0   9  -8   12.72    2.01
  -1   9  -8    0.87    0.98
  -1   9  -8    2.75    1.61
  -2   9  -8   -2.15    1.23
  -3   9  -8    1.97    1.59
  -4   9  -8    8.16    2.12
  -5   9  -8    2.05    1.66
  -6   9  -8    2.86    1.93
  -7   9  -8    2.18    1.53
  -7   9  -8    5.09    2.31
  -8   9  -8    4.38    1.74
  -8   9  -8    2.24    2.17
  -8  -8   8    1.32    1.78
   8   8  -8   -0.40    1.87
   7   8  -8   -0.34    1.58
  -7  -8   8   -0.09    1.50
  -6  -8   8    2.59    1.66
   6   8  -8    1.02    1.54
   5   8  -8   -0.09    1.27
  -5  -8   8    0.44    1.41
   4   8  -8   24.51    3.52
  -4  -8   8   30.14    4.00
  -3  -8   8    1.07    1.37
   3   8  -8    0.45    1.16
   2   8  -8    0.37    1.09
   2   8  -8    0.23    1.64
  -2  -8   8   -0.06    1.29
   1   8  -8   47.85    4.48
   1   8  -8   38.25    5.21
   0   8  -8   22.50    2.57
   0   8  -8   20.42    3.33
  -1   8  -8    0.31    1.34
  -1   8  -8    0.77    0.81
  -2   8  -8    2.65    1.43
  -3   8  -8    4.54    1.70
  -4   8  -8    0.76    1.38
  -5   8  -8    1.27    1.46
  -6   8  -8    1.56    1.69
  -7   8  -8    1.74    1.43
  -7   8  -8   -0.44    1.70
  -8   8  -8    0.97    1.97
  -8   8  -8    1.26    1.47
  -9  -7   8    1.99    1.94
   9   7  -8    5.15    2.33
   8   7  -8   -0.84    1.67
  -8  -7   8    1.18    1.78
  -7  -7   8   -0.94    1.29
   7   7  -8   -0.72    1.47
  -6  -7   8    9.72    2.39
   6   7  -8    9.31    2.18
  -5  -7   8   14.39    2.62
   5   7  -8   11.54    2.31
  -4  -7   8    0.23    1.31
   4   7  -8    1.09    1.19
   3   7  -8    3.69    1.35
  -3  -7   8    4.56    1.69
  -2  -7   8   -0.13    1.27
   2   7  -8    3.19    1.82
   2   7  -8    1.46    1.10
   1   7  -8    4.88    1.23
   1   7  -8    1.76    1.55
   0   7  -8   10.65    2.30
   0   7  -8   11.83    1.64
  -1   7  -8   21.56    3.18
  -1   7  -8   20.53    2.19
  -2   7  -8    2.93    1.47
  -3   7  -8    0.53    1.26
  -4   7  -8    0.21    1.28
  -5   7  -8    5.06    1.87
  -6   7  -8    1.97    1.37
  -6   7  -8    3.93    1.85
  -7   7  -8   -0.41    1.73
  -7   7  -8   -0.01    1.29
  -8   7  -8    2.01    1.57
  -8   7  -8    2.89    2.09
 -10  -6   8    3.22    2.06
  -9  -6   8    8.18    2.56
   9   6  -8   10.06    2.75
  -8  -6   8    1.18    1.63
   8   6  -8   -0.34    1.55
  -7  -6   8    1.13    1.53
   7   6  -8    4.70    1.76
  -6  -6   8   -0.42    1.24
   6   6  -8   -0.43    1.16
  -5  -6   8    6.99    1.89
   5   6  -8    4.41    1.54
   4   6  -8    6.65    1.66
  -4  -6   8    6.78    1.88
  -3  -6   8   19.77    2.99
   3   6  -8   16.75    2.36
  -2  -6   8    2.47    1.38
   2   6  -8   -1.58    1.21
   2   6  -8    1.36    0.96
   1   6  -8   30.31    3.95
   1   6  -8   30.78    3.11
   0   6  -8   12.05    2.24
   0   6  -8   14.82    1.71
  -1   6  -8   15.23    2.54
  -1   6  -8   16.20    1.68
  -2   6  -8   18.48    2.75
  -3   6  -8    0.10    1.10
  -4   6  -8    3.31    1.45
  -5   6  -8   17.98    2.94
  -5   6  -8   16.08    2.59
  -6   6  -8   -0.63    1.47
  -6   6  -8    1.80    1.28
  -7   6  -8   -1.35    1.56
  -7   6  -8    3.78    1.68
  -8   6  -8   -2.34    1.64
  -8   6  -8   -0.01    1.50
  10   5  -8    8.98    2.61
 -10  -5   8    8.64    2.58
   9   5  -8    2.45    1.87
  -9  -5   8    1.81    1.74
   8   5  -8    7.75    2.18
  -8  -5   8    7.31    2.22
  -7  -5   8    4.70    1.75
   7   5  -8    4.15    1.67
  -6  -5   8    8.44    2.02
   6   5  -8    6.35    1.73
   5   5  -8    1.82    1.17
  -5  -5   8    6.31    1.70
   4   5  -8    0.71    0.54
   4   5  -8    0.87    1.00
  -4  -5   8    0.27    1.14
   3   5  -8   70.16    6.84
  -3  -5   8   65.12    7.32
   3   5  -8   84.14    6.78
   2   5  -8   -0.76    0.65
   2   5  -8    0.88    1.18
  -2  -5   8    0.83    1.17
   1   5  -8   21.06    3.07
   1   5  -8   24.80    2.48
   0   5  -8    2.10    1.27
   0   5  -8    5.09    0.88
  -1   5  -8    1.91    1.20
  -1   5  -8    1.16    0.50
  -1   5  -8    1.35    0.44
  -2   5  -8    2.05    1.14
  -3   5  -8    0.67    1.13
  -4   5  -8   16.89    2.43
  -4   5  -8   13.53    2.47
  -5   5  -8    1.52    1.29
  -5   5  -8    2.37    1.60
  -6   5  -8   -0.09    1.49
  -6   5  -8    1.62    1.29
  -7   5  -8    8.48    2.38
  -7   5  -8    2.94    1.67
  -8   5  -8    2.66    2.09
  11   4  -8    4.60    2.42
 -11  -4   8    3.38    2.17
  10   4  -8    3.89    2.11
 -10  -4   8    1.86    1.83
  -9  -4   8    0.90    1.54
   9   4  -8    2.40    1.66
   8   4  -8   25.03    3.63
  -8  -4   8   29.26    3.86
   7   4  -8    9.18    2.03
  -7  -4   8   11.03    2.28
  -6  -4   8    2.04    1.30
   6   4  -8    0.23    1.08
   5   4  -8    2.50    1.16
   5   4  -8    1.65    0.51
  -5  -4   8    2.82    1.37
   5   4  -8    1.67    0.54
  -4  -4   8    0.35    1.18
   4   4  -8    0.64    0.90
  -3  -4   8   -0.05    1.05
   3   4  -8    0.86    0.79
   2   4  -8    0.20    1.10
   2   4  -8    2.52    0.85
  -2  -4   8    3.61    1.34
   1   4  -8   85.11    7.37
   1   4  -8   82.68    7.92
   0   4  -8    6.86    0.95
   0   4  -8    5.38    1.43
   0   4  -8    7.96    1.03
  -1   4  -8   10.24    1.07
  -1   4  -8    9.05    1.07
  -1   4  -8    7.27    1.64
  -2   4  -8   12.40    2.04
  -3   4  -8    8.44    1.79
  -3   4  -8   11.73    2.05
  -4   4  -8    4.92    1.64
  -4   4  -8    6.24    1.54
  -5   4  -8    0.06    1.08
  -5   4  -8    0.75    1.38
  -6   4  -8    0.14    1.26
  -6   4  -8    1.46    1.52
  -7   4  -8    2.39    1.91
  -7   4  -8    3.97    1.84
  11   3  -8    2.79    2.08
 -11  -3   8    0.58    1.70
 -10  -3   8    0.06    1.50
  10   3  -8    0.82    1.52
  -9  -3   8    2.36    1.54
   9   3  -8    3.78    1.82
  -8  -3   8   -0.50    1.17
   8   3  -8   -0.51    1.19
  -7  -3   8   25.19    3.65
   7   3  -8   31.70    3.69
   6   3  -8   46.28    4.10
  -6  -3   8   38.53    4.88
   6   3  -8   47.38    4.68
  -5  -3   8   55.61    5.73
   5   3  -8   53.40    5.42
   5   3  -8   58.28    5.18
   4   3  -8    3.60    1.11
  -4  -3   8    3.35    1.29
  -3  -3   8    6.14    1.61
   3   3  -8    7.57    1.31
   2   3  -8   -0.32    0.59
   2   3  -8   -0.49    0.85
   1   3  -8    6.53    1.01
   1   3  -8    4.20    1.26
   0   3  -8   18.09    1.81
   0   3  -8   16.63    1.80
   0   3  -8   21.14    2.50
  -1   3  -8    7.98    1.64
  -1   3  -8   10.61    1.25
  -2   3  -8    4.98    1.32
  -2   3  -8    2.12    1.15
  -3   3  -8    6.02    1.51
  -3   3  -8    2.85    1.25
  -4   3  -8   10.06    2.08
  -4   3  -8   13.52    2.30
  -5   3  -8    4.81    1.69
  -5   3  -8    6.83    1.90
  -6   3  -8   -1.05    1.37
  -6   3  -8    1.04    1.46
  -7   3  -8    0.87    1.62
  -7   3  -8   -0.87    1.57
  12   2  -8   -1.15    1.70
 -12  -2   8    0.78    1.93
 -11  -2   8    3.15    1.98
  11   2  -8    8.90    2.56
  10   2  -8    2.37    1.70
 -10  -2   8   -0.01    1.40
   9   2  -8   16.89    2.74
  -9  -2   8    6.28    2.07
   8   2  -8   17.65    2.90
  -8  -2   8   20.63    3.04
  -7  -2   8    0.08    1.06
   7   2  -8    0.67    1.13
   7   2  -8    0.67    0.69
   6   2  -8   23.20    2.69
   6   2  -8   15.94    1.84
   6   2  -8   15.12    1.76
  -6  -2   8   12.49    2.33
   5   2  -8   97.64    8.52
  -5  -2   8   83.83    8.78
   5   2  -8   98.93    8.56
  -4  -2   8    5.83    1.49
   4   2  -8    6.92    1.38
  -3  -2   8   40.79    4.13
   3   2  -8   37.81    3.77
   2   2  -8   23.90    2.83
   1   2  -8    0.21    0.74
   0   2  -8    0.84    0.58
   0   2  -8   -0.09    0.72
   0   2  -8    2.11    0.91
  -1   2  -8   18.98    2.62
  -1   2  -8   19.18    2.53
  -1   2  -8   24.72    2.34
  -2   2  -8   26.08    3.28
  -2   2  -8   33.63    3.52
  -3   2  -8    6.97    1.72
  -3   2  -8    7.00    1.68
  -4   2  -8    3.41    1.45
  -4   2  -8    1.43    1.30
  -5   2  -8    7.50    1.98
  -5   2  -8    9.36    2.18
  -6   2  -8   -1.22    1.45
  -6   2  -8   -0.72    1.41
  -7   2  -8   -1.48    1.57
  -7   2  -8    0.70    1.77
 -12  -1   8    0.52    1.80
  12   1  -8   -0.27    1.80
 -11  -1   8    1.33    1.62
  11   1  -8    3.32    2.01
 -10  -1   8    3.13    1.72
  10   1  -8    1.42    1.57
   9   1  -8    0.69    1.20
  -9  -1   8    0.80    1.25
   8   1  -8    2.38    1.47
  -8  -1   8    2.98    1.44
   8   1  -8    3.03    0.98
  -7  -1   8   -0.07    1.02
   7   1  -8   -0.46    1.00
   7   1  -8    0.01    0.72
   6   1  -8   95.76    8.77
   6   1  -8   91.94    8.61
  -6  -1   8   92.64    8.96
   6   1  -8   99.35    8.67
   5   1  -8    4.06    1.26
  -5  -1   8    4.63    1.39
  -4  -1   8   13.53    2.09
  -3  -1   8  110.31   10.04
   2   1  -8    2.56    0.92
   2   1  -8    2.20    0.90
  -2  -1   8    3.87    1.08
   1   1  -8   -0.26    0.69
  -1  -1   8    1.30    0.90
   1   1  -8   -0.39    0.62
   0  -1   8   63.27    5.64
   0   1  -8   54.04    5.23
   0   1  -8   49.47    5.13
  -1   1  -8    6.73    1.40
   1  -1   8    5.23    1.00
  -1   1  -8    5.12    1.45
  -2   1  -8   -0.38    0.93
   2  -1   8    0.18    0.60
  -2   1  -8    0.40    1.02
  -3   1  -8    1.69    1.28
  -3   1  -8    0.15    1.03
  -4   1  -8    2.56    1.41
  -4   1  -8    4.99    1.75
  -5   1  -8    2.49    1.56
  -5   1  -8    4.92    1.90
  -6   1  -8   -2.36    1.44
  -6   1  -8    0.21    1.50
 -13   0   8    2.76    2.18
  13   0  -8    2.42    2.03
 -12   0   8    2.09    1.79
  12   0  -8    1.52    1.78
  11   0  -8    6.70    2.26
 -11   0   8   10.89    2.47
 -10   0   8   -0.07    1.31
  10   0  -8   -0.68    1.24
   9   0  -8    1.00    1.40
  -9   0   8    0.34    1.24
   9   0  -8   -0.01    0.84
   8   0  -8   35.54    4.23
   8   0  -8   36.34    3.63
  -8   0   8   35.55    4.21
   7   0  -8   51.80    5.21
   7   0  -8   57.88    5.13
  -7   0   8   48.68    5.45
   7   0  -8   57.85    5.48
  -6   0   8    5.11    1.49
   6   0  -8    5.82    1.07
   6   0  -8    4.79    1.30
   6   0  -8    5.08    1.48
  -5   0   8    0.29    0.95
  -5   0   8    0.31    0.69
   4   0  -8    1.08    0.70
  -4   0   8    1.47    0.80
  -4   0   8    0.23    0.81
  -3   0   8   19.16    2.40
   3   0  -8   20.39    2.35
   3   0  -8   22.32    2.43
  -3   0   8   20.88    2.52
  -2   0   8    0.22    0.81
   2   0  -8    1.34    0.84
   2   0  -8    1.60    0.74
  -1   0   8   39.88    4.13
   1   0  -8   39.22    3.93
   1   0  -8   37.92    3.75
   0   0  -8    0.81    1.00
   0   0   8    2.03    1.07
   0   0   8    1.93    0.79
   0   0  -8    2.66    0.93
   1   0   8    1.45    1.15
  -1   0  -8    2.46    1.01
   1   0   8    1.52    0.82
  -1   0  -8    1.50    1.14
   2   0   8   14.01    1.75
  -2   0  -8   10.89    1.91
   2   0   8   10.49    2.16
  -2   0  -8   13.66    2.32
  -3   0  -8   -1.70    1.09
  -3   0  -8    0.44    1.17
  -4   0  -8   -0.23    1.22
  -4   0  -8    2.37    1.58
  -5   0  -8    0.06    1.60
  -5   0  -8    1.41    1.51
  -6   0  -8   -0.11    1.79
  13  -1  -8    0.01    1.83
 -13   1   8    2.10    1.96
 -12   1   8    2.87    1.93
  12  -1  -8    7.74    2.29
 -11   1   8    0.02    1.40
  11  -1  -8    1.82    1.59
 -10   1   8    6.28    1.85
  10  -1  -8    5.29    1.39
  10  -1  -8    5.44    1.91
   9  -1  -8    5.33    1.75
  -9   1   8    5.49    1.70
   9  -1  -8    3.34    1.19
   8  -1  -8    1.16    0.46
   8  -1  -8   -0.40    0.86
   8  -1  -8   -0.26    1.00
  -8   1   8    2.02    1.30
   7  -1  -8   14.71    1.89
   7  -1  -8   13.36    2.09
  -7   1   8   13.59    2.28
  -7   1   8   15.62    1.75
   7  -1  -8   13.73    1.55
   7  -1  -8   17.16    2.50
   6  -1  -8   66.32    6.65
  -6   1   8   65.72    6.59
  -6   1   8   68.53    6.46
   6  -1  -8   73.00    6.08
  -5   1   8   73.70    7.01
   5  -1  -8   75.62    6.60
   4  -1  -8    6.90    1.23
  -4   1   8    7.29    1.40
  -4   1   8    8.78    1.44
   3  -1  -8   18.30    2.22
  -3   1   8   16.56    2.37
   3  -1  -8   20.47    2.16
   2  -1  -8   38.01    3.87
  -2   1   8   37.89    4.09
   2  -1  -8   39.24    3.69
  -1   1   8   56.42    5.61
   1  -1  -8   52.80    5.30
  -1   1   8   54.82    5.09
   1  -1  -8   55.23    5.09
   0   1   8    4.13    1.43
   0   1   8    6.41    1.22
   0  -1  -8    2.40    1.32
   0  -1  -8    6.41    1.21
  -1  -1  -8    3.77    1.11
  -1  -1  -8    2.93    1.41
   1   1   8    1.65    0.91
   1   1   8    2.27    1.29
   2   1   8    2.35    1.08
  -2  -1  -8    2.86    1.46
   2   1   8    5.98    1.73
  -2  -1  -8    3.51    1.23
   3   1   8   15.94    2.89
  -3  -1  -8   15.45    2.39
   3   1   8   18.56    2.31
  -3  -1  -8   14.54    2.79
  -4  -1  -8    1.68    1.61
  -5  -1  -8    0.42    1.70
 -13   2   8    4.79    2.08
  13  -2  -8    2.97    1.95
 -12   2   8   15.81    2.97
  12  -2  -8    8.87    2.41
 -11   2   8   -1.03    1.24
  11  -2  -8    0.35    1.10
  11  -2  -8    1.64    1.59
  10  -2  -8    7.23    1.63
  10  -2  -8   11.08    2.19
 -10   2   8    8.15    2.05
  -9   2   8   24.22    3.10
   9  -2  -8   12.88    2.57
   9  -2  -8   18.45    2.44
   8  -2  -8   20.56    2.65
  -8   2   8   20.83    2.86
  -8   2   8   18.25    2.07
  -7   2   8   13.78    1.75
   7  -2  -8   11.19    2.16
   7  -2  -8   14.82    1.54
  -7   2   8   13.89    2.23
   6  -2  -8    0.66    1.11
   6  -2  -8    1.02    0.67
  -6   2   8    0.39    0.71
  -6   2   8    1.54    0.85
  -5   2   8   76.66    7.33
   5  -2  -8   81.65    6.89
  -5   2   8   73.68    7.12
  -4   2   8    4.80    1.04
   4  -2  -8    4.41    1.07
  -4   2   8    3.78    1.18
   3  -2  -8   25.00    2.48
  -3   2   8   22.81    2.99
   3  -2  -8   26.65    2.83
  -3   2   8   23.97    2.76
  -2   2   8   10.02    1.93
   2  -2  -8   12.44    1.47
  -2   2   8   12.21    1.77
   2  -2  -8   13.04    1.97
  -1   2   8   10.49    1.95
   1  -2  -8    8.15    1.77
   1  -2  -8    7.66    1.25
   0   2   8    1.33    1.18
   0  -2  -8    3.53    1.00
   0   2   8    3.75    1.12
   0  -2  -8    2.54    1.36
  -1  -2  -8    8.46    1.55
   1   2   8    9.84    2.12
   1   2   8    9.97    1.75
  -1  -2  -8    8.02    2.02
   2   2   8   12.34    2.36
  -2  -2  -8    7.61    2.06
   2   2   8    9.58    1.75
  -2  -2  -8    5.69    1.50
   3   2   8    0.38    1.22
   3   2   8    1.12    1.55
  -3  -2  -8    0.92    1.51
   4   2   8    0.03    1.58
  -4  -2  -8    1.73    1.75
  -5  -2  -8    6.21    2.48
  14  -3  -8    2.89    2.07
 -14   3   8    0.16    1.76
  13  -3  -8   11.29    2.71
 -13   3   8   14.15    2.91
  12  -3  -8    0.44    1.58
  12  -3  -8    1.59    1.29
 -12   3   8    3.34    1.74
  11  -3  -8    1.64    1.55
 -11   3   8   -0.59    1.29
  11  -3  -8   -0.62    1.05
  10  -3  -8   51.24    4.84
 -10   3   8   42.76    5.14
  10  -3  -8   42.13    5.06
   9  -3  -8    2.55    1.24
  -9   3   8    4.59    1.62
  -9   3   8    4.70    0.93
  -8   3   8   21.41    2.44
  -8   3   8   18.44    2.87
   8  -3  -8   22.61    2.06
   8  -3  -8   21.40    2.96
  -7   3   8    1.44    0.84
   7  -3  -8    0.86    0.65
   7  -3  -8    2.44    1.26
  -7   3   8    2.19    1.10
  -6   3   8    0.17    0.85
   6  -3  -8   -0.65    0.63
  -6   3   8    0.03    0.73
   6  -3  -8   -1.46    1.00
  -5   3   8    5.81    1.36
   5  -3  -8    5.21    1.16
  -5   3   8    6.18    1.18
   4  -3  -8    2.92    1.09
  -4   3   8    4.13    1.23
   4  -3  -8    4.14    0.84
  -4   3   8    8.25    1.42
  -3   3   8  121.11   10.13
  -3   3   8  108.98   10.68
   3  -3  -8  113.78    9.94
   3  -3  -8  113.25    9.95
   3  -3  -8  111.49   10.09
   2  -3  -8   -0.17    0.98
   2  -3  -8    0.21    0.56
  -2   3   8   -0.25    0.97
  -2   3   8    2.45    1.02
   1  -3  -8   11.17    2.16
   1  -3  -8   12.99    1.56
  -1   3   8   13.82    2.02
  -1   3   8   11.75    2.20
   0  -3  -8    7.59    1.22
   0  -3  -8    8.16    1.89
   0   3   8    6.74    1.43
   0   3   8    3.59    1.56
   1   3   8   13.03    2.02
  -1  -3  -8    6.85    2.00
   1   3   8    7.53    1.99
  -2  -3  -8    1.36    1.64
   2   3   8    4.03    1.48
   2   3   8    0.70    1.41
  -3  -3  -8   -0.59    1.51
   3   3   8   -0.49    1.51
   3   3   8   -1.47    1.19
  -4  -3  -8    1.21    1.93
   4   3   8    2.07    1.98
  14  -4  -8    2.17    1.84
 -14   4   8    0.04    1.80
  13  -4  -8    1.07    1.39
  13  -4  -8    0.11    1.49
 -13   4   8    1.96    1.87
  12  -4  -8    1.06    1.26
 -12   4   8    3.19    1.74
  12  -4  -8   -0.42    1.32
  11  -4  -8   20.79    3.01
  11  -4  -8   22.58    3.29
 -11   4   8   22.48    3.34
  10  -4  -8    2.86    1.31
 -10   4   8    2.75    1.52
   9  -4  -8    4.52    1.63
  -9   4   8    7.74    1.37
  -9   4   8    8.62    1.92
  -8   4   8   53.50    5.60
   8  -4  -8   55.06    5.81
   8  -4  -8   55.41    4.95
  -8   4   8   59.53    5.53
   7  -4  -8   25.14    2.54
  -7   4   8   24.22    2.91
  -7   4   8   28.44    3.03
   7  -4  -8   17.85    3.13
   6  -4  -8   -0.78    0.73
   6  -4  -8    1.54    1.32
  -6   4   8   -0.82    0.72
  -6   4   8   -1.22    0.77
   5  -4  -8    8.25    1.44
  -5   4   8    6.72    1.14
  -5   4   8    7.97    1.66
   4  -4  -8    2.58    0.57
   4  -4  -8    2.96    0.64
  -4   4   8    1.27    1.08
  -4   4   8    1.73    1.06
   4  -4  -8    2.18    1.06
   3  -4  -8    3.79    0.64
  -3   4   8    4.13    1.39
   3  -4  -8    1.34    1.12
  -3   4   8    6.68    1.44
  -2   4   8    1.28    1.01
   2  -4  -8    0.99    1.22
  -2   4   8    0.46    1.10
  -1   4   8   29.38    3.31
  -1   4   8   23.01    3.50
   1  -4  -8   27.30    3.46
   0  -4  -8   -0.46    1.14
   0   4   8    2.17    1.26
   0   4   8    3.21    1.56
   1   4   8    2.83    1.44
   1   4   8    4.10    1.75
  -1  -4  -8    4.05    1.82
  -2  -4  -8   11.05    2.58
   2   4   8    8.83    2.47
  -3  -4  -8    6.33    2.29
   3   4   8    5.35    2.25
   3   4   8    3.81    1.82
   4   4   8    3.97    2.30
  -4  -4  -8   -2.96    1.86
  14  -5  -8   -1.08    1.46
 -14   5   8   -2.16    1.62
 -13   5   8    2.85    2.09
  13  -5  -8    3.06    1.72
  13  -5  -8    7.87    1.96
  12  -5  -8   17.35    3.04
 -12   5   8   24.45    3.53
  12  -5  -8   15.24    2.76
  11  -5  -8    8.83    2.10
  11  -5  -8   16.73    2.69
 -11   5   8   14.23    2.55
 -10   5   8    1.84    1.46
 -10   5   8    5.13    1.23
  10  -5  -8    3.29    1.57
  -9   5   8    5.38    1.33
  -9   5   8    4.07    1.48
   9  -5  -8    3.91    1.64
   8  -5  -8    5.79    1.88
   8  -5  -8    5.68    1.18
  -8   5   8    7.92    1.55
  -8   5   8    5.43    1.58
   7  -5  -8   64.82    5.45
  -7   5   8   63.46    5.98
  -7   5   8   54.58    5.57
   7  -5  -8   49.78    6.20
  -6   5   8   17.57    1.93
  -6   5   8   21.34    2.65
   6  -5  -8   10.62    2.50
   6  -5  -8   14.59    2.10
   5  -5  -8   11.77    2.30
   5  -5  -8   10.22    1.89
  -5   5   8   14.86    2.24
   5  -5  -8   14.10    1.40
  -5   5   8   11.11    2.18
  -4   5   8    0.32    0.94
  -4   5   8   -0.48    0.99
   4  -5  -8   -2.00    0.84
  -3   5   8   -1.42    0.91
   3  -5  -8    0.28    1.14
  -3   5   8    1.36    1.13
   2  -5  -8   -0.64    1.23
  -2   5   8    4.28    1.52
  -2   5   8    1.46    1.22
   1  -5  -8    7.14    1.98
  -1   5   8    7.88    1.85
  -1   5   8   10.98    2.35
   0   5   8    8.71    2.25
   0   5   8    9.47    2.20
   0  -5  -8   13.36    2.57
  -1  -5  -8    7.05    2.27
   1   5   8    8.01    2.12
   1   5   8    4.86    2.05
   2   5   8    0.90    1.63
   2   5   8   -0.60    1.65
  -2  -5  -8   -0.49    1.78
   3   5   8    0.70    1.98
  -3  -5  -8    0.74    2.03
  14  -6  -8   -0.77    1.34
  14  -6  -8   -0.39    1.44
 -14   6   8   -0.36    1.78
  13  -6  -8    2.12    1.49
  13  -6  -8    3.16    1.75
 -13   6   8    4.26    2.12
  12  -6  -8    0.97    1.32
 -12   6   8    1.71    1.73
  12  -6  -8    0.54    1.34
  11  -6  -8    2.12    1.48
 -11   6   8    2.86    1.60
 -10   6   8   15.49    2.29
 -10   6   8   17.68    2.79
  10  -6  -8   15.29    2.79
  -9   6   8    3.19    1.23
  -9   6   8    1.01    1.20
   9  -6  -8    0.03    1.43
   8  -6  -8   31.59    3.14
  -8   6   8   33.45    3.66
   8  -6  -8   23.01    3.88
  -8   6   8   27.41    3.34
  -7   6   8   16.74    2.54
   7  -6  -8   13.57    2.09
   7  -6  -8    9.51    2.52
  -7   6   8   20.55    2.10
  -6   6   8   19.21    2.82
  -6   6   8   16.67    1.79
   6  -6  -8   18.02    2.99
   6  -6  -8   18.64    2.38
  -6   6   8   15.25    2.52
  -5   6   8   23.92    3.36
   5  -6  -8   25.19    2.99
  -5   6   8   23.91    3.15
   5  -6  -8   22.43    3.43
  -4   6   8    1.74    1.17
   4  -6  -8   -0.46    1.02
  -4   6   8    2.23    1.40
   3  -6  -8   -0.84    1.12
  -3   6   8    1.71    1.39
  -3   6   8    0.66    1.20
  -2   6   8    9.29    2.16
   2  -6  -8    9.99    2.25
  -2   6   8   14.78    2.65
  -1   6   8    4.44    1.91
  -1   6   8    1.62    1.50
   1  -6  -8    2.39    1.60
   0  -6  -8    1.54    1.79
   0   6   8    1.64    1.73
   0   6   8    1.14    1.67
  -1  -6  -8    8.49    2.48
   1   6   8    3.47    2.08
   1   6   8    3.33    1.89
   2   6   8    4.25    2.13
  -2  -6  -8    4.69    2.29
   2   6   8    3.14    2.27
 -14   7   8    1.71    2.06
  14  -7  -8    0.85    1.59
  14  -7  -8    1.08    1.51
  13  -7  -8   20.24    3.08
 -13   7   8   19.18    3.39
  13  -7  -8   11.02    2.58
 -12   7   8    0.81    1.59
  12  -7  -8   -2.23    1.24
  11  -7  -8    4.82    1.82
 -11   7   8    0.69    1.18
 -10   7   8   42.59    4.49
  10  -7  -8   35.41    4.91
 -10   7   8   43.27    4.74
  -9   7   8   12.25    2.23
  -9   7   8   13.46    2.35
   9  -7  -8   15.80    2.96
   8  -7  -8    5.20    1.51
  -8   7   8    6.76    1.83
  -8   7   8    8.33    1.56
   8  -7  -8    7.34    2.15
   7  -7  -8    2.46    1.59
  -7   7   8    2.53    1.35
  -7   7   8    1.66    1.29
   7  -7  -8    0.35    1.14
  -6   7   8    4.12    1.61
   6  -7  -8    5.25    1.83
   6  -7  -8    3.27    1.47
  -6   7   8    5.03    1.60
  -5   7   8    4.56    1.56
  -5   7   8    2.47    1.50
   5  -7  -8    1.77    1.49
   5  -7  -8    3.62    1.54
   4  -7  -8    1.29    1.31
  -4   7   8    1.35    1.48
   4  -7  -8   -0.82    1.22
  -4   7   8    0.70    1.23
  -3   7   8    1.15    1.55
  -3   7   8    2.15    1.51
   3  -7  -8    4.53    1.71
  -2   7   8    0.99    1.53
   2  -7  -8    0.84    1.65
  -2   7   8    0.66    1.41
  -1   7   8   -1.67    1.26
  -1   7   8    2.71    1.86
   1  -7  -8   -0.78    1.52
   0   7   8    7.01    2.43
   0   7   8    2.81    2.03
   0  -7  -8    7.01    2.43
   1   7   8   -1.08    1.85
   1   7   8   -2.00    1.64
  -1  -7  -8    0.86    2.03
  14  -8  -8    1.93    1.78
  14  -8  -8    1.85    1.56
 -14   8   8    0.77    1.99
 -13   8   8    1.68    1.88
  13  -8  -8    1.83    1.74
  12  -8  -8   -0.87    1.42
 -12   8   8   -0.88    0.89
  11  -8  -8    1.16    1.59
 -11   8   8    0.01    1.55
 -11   8   8    5.52    1.63
 -10   8   8   -0.72    1.17
 -10   8   8    0.63    1.43
  10  -8  -8   -0.16    1.49
   9  -8  -8    3.74    1.87
  -9   8   8    2.36    1.49
   8  -8  -8   48.79    6.40
   8  -8  -8   61.01    5.61
  -8   8   8   59.14    6.25
  -7   8   8   21.87    3.57
  -7   8   8   22.22    3.30
   7  -8  -8   25.99    3.14
   7  -8  -8   25.61    3.78
   6  -8  -8   -0.27    1.23
  -6   8   8    0.89    1.35
  -6   8   8   -0.76    1.19
   6  -8  -8   -0.26    1.28
   5  -8  -8    4.22    1.73
  -5   8   8    3.02    1.60
  -5   8   8    0.46    1.61
   5  -8  -8    6.49    1.86
   4  -8  -8    0.04    1.34
   4  -8  -8   -0.64    1.36
  -4   8   8   -0.39    1.50
  -4   8   8   -1.76    1.25
  -3   8   8    8.32    2.45
  -3   8   8    9.50    2.44
   3  -8  -8   11.18    2.45
   2  -8  -8   -0.35    1.61
  -2   8   8    2.19    1.80
  -2   8   8    0.59    1.76
  -1   8   8   -0.35    1.73
  -1   8   8   -0.52    1.61
   1  -8  -8   -0.26    1.80
   0   8   8    4.94    2.41
   0  -8  -8   -0.58    2.05
   0   8   8   -1.13    1.78
 -14   9   8   -1.50    1.93
  14  -9  -8    3.05    1.73
  14  -9  -8    4.36    2.08
  13  -9  -8    4.02    2.03
 -13   9   8   -0.95    1.05
 -12   9   8    6.63    2.27
  12  -9  -8    3.56    2.00
 -11   9   8   -0.64    1.31
  11  -9  -8    1.32    1.74
 -10   9   8    5.34    1.94
  10  -9  -8    5.89    2.33
   9  -9  -8    0.06    1.63
  -9   9   8   -0.15    1.34
  -8   9   8   -0.18    1.34
  -8   9   8    0.62    1.54
   8  -9  -8   -0.80    1.54
   8  -9  -8   -0.75    1.30
   7  -9  -8    6.10    1.81
   7  -9  -8    5.93    2.08
  -7   9   8    5.30    2.02
  -7   9   8    2.77    1.70
   6  -9  -8    5.64    1.92
  -6   9   8    3.23    1.73
  -6   9   8    5.80    2.14
   6  -9  -8    2.63    1.76
  -5   9   8    3.79    2.17
   5  -9  -8   12.24    2.48
   5  -9  -8    7.33    2.19
  -5   9   8    8.35    2.20
  -4   9   8    2.34    1.96
   4  -9  -8   -1.24    1.40
  -4   9   8    1.29    1.68
   4  -9  -8    2.31    1.57
  -3   9   8    4.74    2.36
  -3   9   8    5.41    2.16
   3  -9  -8    1.66    1.81
   3  -9  -8    3.78    1.84
  -2   9   8   -1.10    1.71
[truncated: 120,412 more chars]
