# Supplementary material for: Crystal structure of bis(μ2-4-bromo-2-[({2-[({2-[(5-bromo-2-oxidobenzylidene)amino]ethyl}sulfanyl)sulfonyl]ethyl}imino)methyl]phenolato)dicopper(II) dimethylformamide disolvate
Source: Acta Crystallogr E Crystallogr Commun. 2017 Oct 31;73(Pt 11):1797–800. doi: 10.1107/S2056989017015584 (PMC5683517; doi:10.1107/S2056989017015584)
Supplement: Supplementary file 2 [file e-73-01797-Isup2.hkl]

data_I                                                                          
_shelx_title ' d42 in P-1'                                                      
_shelx_refln_list_code          4                                               
_shelx_F_calc_maximum      299.62                                               
_exptl_crystal_F_000       682.00                                               
_reflns_d_resolution_high  0.7453                                               
                                                                                
loop_                                                                           
 _space_group_symop_operation_xyz                                               
 'x, y, z'                                                                      
 '-x, -y, -z'                                                                   
                                                                                
_cell_length_a    10.9140                                                       
_cell_length_b    12.1104                                                       
_cell_length_c    12.2394                                                       
_cell_angle_alpha  95.620                                                       
_cell_angle_beta  116.098                                                       
_cell_angle_gamma 114.545                                                       
                                                                                
_shelx_F_squared_multiplier     1.000                                           
                                                                                
loop_                                                                           
 _refln_index_h                                                                 
 _refln_index_k                                                                 
 _refln_index_l                                                                 
 _refln_F_squared_calc                                                          
 _refln_F_squared_meas                                                          
 _refln_F_squared_sigma                                                         
 _refln_observed_status                                                         
   1   0   0        624.73        680.55        22.37 o                         
   2   0   0       9660.89       9672.86       279.33 o                         
   3   0   0       2925.95       3010.87        93.28 o                         
   4   0   0       2542.14       2411.47        84.36 o                         
   5   0   0        431.43        429.77        46.93 o                         
   6   0   0        500.67        501.21        66.48 o                         
   7   0   0        467.13        535.55        77.11 o                         
   8   0   0          1.62        -50.34        50.34 o                         
   9   0   0         28.24         26.28        89.63 o                         
  10   0   0        384.09        139.75       127.79 o                         
  11   0   0          3.42         25.93       153.72 o                         
 -11   1   0        127.82        -24.08       143.54 o                         
 -10   1   0        201.68        270.86       102.49 o                         
  -9   1   0        149.52        280.88        75.29 o                         
  -8   1   0       1164.29       1409.39       163.26 o                         
  -7   1   0       1136.77       1253.96       130.78 o                         
  -6   1   0        502.11        653.23        91.98 o                         
  -5   1   0       1522.75       1426.72        98.38 o                         
  -4   1   0         57.84         74.38        16.94 o                         
  -3   1   0       8598.62       8712.30       266.41 o                         
  -2   1   0        456.94        382.33        29.44 o                         
  -1   1   0        323.92        233.74        12.65 o                         
   0   1   0       7386.94       7229.33       311.39 o                         
   1   1   0        563.41        576.35        27.44 o                         
   2   1   0      59057.18      61842.73      1747.83 o                         
   3   1   0       2475.18       2654.79        90.84 o                         
   4   1   0       1203.46       1212.50        91.25 o                         
   5   1   0       2904.51       2953.08       149.23 o                         
   6   1   0       1743.82       1708.84       129.26 o                         
   7   1   0       1425.57       1478.34       129.36 o                         
   8   1   0         32.16        -20.83        62.30 o                         
   9   1   0        167.82        119.51        78.90 o                         
  10   1   0        429.81        412.74       127.67 o                         
 -12   2   0         76.90         22.22       166.69 o                         
 -11   2   0        111.64         29.63       137.98 o                         
 -10   2   0        183.24        347.44       104.97 o                         
  -9   2   0       1404.35       1420.96       126.50 o                         
  -8   2   0       1295.11       1299.80       112.51 o                         
  -7   2   0        313.82        381.16        52.56 o                         
  -6   2   0       1718.38       1676.93        87.33 o                         
  -5   2   0         33.03         44.82        21.98 o                         
  -4   2   0       7177.07       6903.77       273.68 o                         
  -3   2   0       1462.51       1347.12       111.69 o                         
  -2   2   0       4868.84       4503.23       177.73 o                         
  -1   2   0       4474.17       4307.35       168.58 o                         
   0   2   0      12709.98      12494.25       406.03 o                         
   1   2   0        592.04        611.35        33.28 o                         
   2   2   0      19790.13      20159.81       610.18 o                         
   3   2   0      10528.57      10331.09       373.27 o                         
   4   2   0       1439.67       1756.08        92.13 o                         
   5   2   0        112.06        105.64        41.70 o                         
   6   2   0        541.13        537.90        64.83 o                         
   7   2   0          3.09         11.18        41.20 o                         
   8   2   0         10.15         -0.06        67.68 o                         
   9   2   0         20.98        -70.62        70.62 o                         
  10   2   0          0.74         98.36       110.77 o                         
 -12   3   0        139.92        179.65       175.02 o                         
 -11   3   0          0.91        -72.23       131.50 o                         
 -10   3   0        330.61        396.42       106.27 o                         
  -9   3   0        196.67        202.96        54.96 o                         
  -8   3   0         31.13         85.39        42.33 o                         
  -7   3   0        414.37        623.33        61.05 o                         
  -6   3   0        573.88        575.38        54.44 o                         
  -5   3   0       3420.71       3275.18       187.53 o                         
  -4   3   0        209.99        174.66        47.75 o                         
  -3   3   0       6196.13       5729.50       229.46 o                         
  -2   3   0       7487.44       7560.59       268.88 o                         
  -1   3   0       6052.64       6030.14       187.30 o                         
   0   3   0       1292.05       1194.84        49.23 o                         
   1   3   0       2937.24       2760.86        95.74 o                         
   2   3   0        275.64        326.70        43.67 o                         
   3   3   0        357.82        379.23        42.19 o                         
   4   3   0       6782.79       6554.13       305.23 o                         
   5   3   0       6972.12       6951.38       327.11 o                         
   6   3   0         37.14         83.87        50.91 o                         
   7   3   0          9.10          4.00        49.40 o                         
   8   3   0        665.56        699.58       134.84 o                         
   9   3   0        208.99        215.83        95.23 o                         
 -12   4   0          3.53        -11.11       156.50 o                         
 -11   4   0        564.85        769.54       215.77 o                         
 -10   4   0       2330.76       2575.24       188.14 o                         
  -9   4   0          3.17         32.64        44.21 o                         
  -8   4   0        221.66        258.26        48.40 o                         
  -7   4   0       5749.24       5929.75       274.30 o                         
  -6   4   0       3729.81       3525.59       201.71 o                         
  -5   4   0        589.77        728.48        74.29 o                         
  -4   4   0        524.73        561.51        52.39 o                         
  -3   4   0       5989.43       5961.50       215.63 o                         
  -2   4   0        739.49        848.25        51.67 o                         
  -1   4   0       1864.84       1793.98        75.46 o                         
   0   4   0       7723.77       7389.30       250.24 o                         
   1   4   0        426.11        413.21        40.04 o                         
   2   4   0        257.56        283.23        56.67 o                         
   3   4   0       3775.03       3805.58       190.64 o                         
   4   4   0         44.94         70.68        43.44 o                         
   5   4   0         22.47         69.81        47.99 o                         
   6   4   0        275.03        346.96        68.12 o                         
   7   4   0        201.20          2.53        79.51 o                         
   8   4   0         87.82        207.22        91.26 o                         
   9   4   0         16.06          2.04       105.69 o                         
 -12   5   0         10.33        -47.23       140.76 o                         
 -11   5   0          1.75         50.69        88.86 o                         
 -10   5   0        155.68        180.66        68.08 o                         
  -9   5   0        158.14        265.54        53.14 o                         
  -8   5   0       1869.53       1998.90       160.94 o                         
  -7   5   0        140.61        189.13        70.89 o                         
  -6   5   0        997.90       1081.78       127.29 o                         
  -5   5   0      16179.73      15476.28       778.02 o                         
  -4   5   0      12728.02      12240.69       531.08 o                         
  -3   5   0        103.20        114.38        26.12 o                         
  -2   5   0       2561.35       2846.90       104.45 o                         
  -1   5   0        810.07        897.52        61.43 o                         
   0   5   0       2497.13       2391.29       103.30 o                         
   1   5   0        752.38        743.43        68.12 o                         
   2   5   0       1766.47       1678.07       147.03 o                         
   3   5   0        137.83         61.13        45.23 o                         
   4   5   0         34.05         12.23        44.62 o                         
   5   5   0        358.71        205.80        58.74 o                         
   6   5   0        217.18         37.86        71.61 o                         
   7   5   0        658.26        599.04       107.84 o                         
   8   5   0         34.73         72.69        90.07 o                         
 -12   6   0        427.49        435.91       287.07 o                         
 -11   6   0          3.35         21.73        87.85 o                         
 -10   6   0         19.06         13.04        57.64 o                         
  -9   6   0        597.99        654.31        68.05 o                         
  -8   6   0       1147.41       1149.11       145.17 o                         
  -7   6   0       2449.93       2354.50       242.62 o                         
  -6   6   0       1644.16       1901.44       400.05 o                         
  -5   6   0       1736.26       1891.00       103.99 o                         
  -4   6   0       6531.00       6708.94       302.77 o                         
  -3   6   0       3276.68       3338.84       188.34 o                         
  -2   6   0         25.20         -2.24        34.19 o                         
  -1   6   0        715.77        785.89        56.63 o                         
   0   6   0       2166.91       2373.60       117.89 o                         
   1   6   0        751.25        761.63        61.60 o                         
   2   6   0       1302.40       1126.79        90.62 o                         
   3   6   0        668.84        669.35       122.52 o                         
   4   6   0       1552.98       1549.47       273.53 o                         
   5   6   0        100.52        156.32        62.75 o                         
   6   6   0        986.49        932.24       122.85 o                         
   7   6   0         80.98         34.21        96.46 o                         
 -13   7   0         51.88        -11.11       183.36 o                         
 -12   7   0        121.31         49.57       106.44 o                         
 -11   7   0        468.84        454.23       121.21 o                         
 -10   7   0        157.04        197.14        96.59 o                         
  -9   7   0        288.46        293.80        52.21 o                         
  -8   7   0         15.47        -66.83        66.83 o                         
  -7   7   0       2186.47       2287.28       205.93 o                         
  -6   7   0       3415.36       3485.79       261.88 o                         
  -5   7   0       2176.04       1855.94       127.60 o                         
  -4   7   0        699.28        705.23       107.42 o                         
  -3   7   0       1514.29       1469.56       142.73 o                         
  -2   7   0      25933.59      25237.46      1259.24 o                         
  -1   7   0        324.19        416.06        72.25 o                         
   0   7   0        194.63        279.63        45.21 o                         
   1   7   0        166.59        155.64        42.80 o                         
   2   7   0         80.30         32.06        48.49 o                         
   3   7   0        278.69        230.09        62.16 o                         
   4   7   0         39.54         59.90        56.23 o                         
   5   7   0         48.88         70.18        64.92 o                         
   6   7   0        435.72        238.04       128.72 o                         
   7   7   0        197.10        271.23       144.85 o                         
 -13   8   0          1.97        204.62       127.27 o                         
 -12   8   0         16.24       -137.98       137.98 o                         
 -11   8   0         10.65         87.08        94.56 o                         
 -10   8   0        508.42        804.99       142.09 o                         
  -9   8   0          1.52         29.51        50.39 o                         
  -8   8   0          0.19          1.18        71.56 o                         
  -7   8   0       3905.81       3852.66       445.42 o                         
  -6   8   0        263.74        216.51        60.07 o                         
  -5   8   0        711.89        933.14        91.03 o                         
  -4   8   0         62.70         94.34        48.98 o                         
  -3   8   0         18.00        -54.09        54.09 o                         
  -2   8   0        362.54        235.82        65.36 o                         
  -1   8   0         10.44          3.64        40.33 o                         
   0   8   0       8136.73       8368.23       388.35 o                         
   1   8   0        575.20        664.68        69.94 o                         
   2   8   0          8.11         65.14        44.45 o                         
   3   8   0        113.87        132.01        62.60 o                         
   4   8   0        596.25        607.90       113.07 o                         
   5   8   0        257.43         53.00       160.67 o                         
   6   8   0         20.28       -158.95       179.19 o                         
 -13   9   0         50.57         60.44       115.97 o                         
 -12   9   0        226.33         77.90       104.64 o                         
 -11   9   0        652.44        426.34       126.65 o                         
 -10   9   0        102.51        295.98       112.99 o                         
  -9   9   0         40.22         83.20       157.43 o                         
  -8   9   0        849.21        945.16       165.76 o                         
  -7   9   0         24.95        257.90        94.95 o                         
  -6   9   0        374.12        438.68        72.91 o                         
  -5   9   0       1578.57       1655.47       131.36 o                         
  -4   9   0        920.81       1069.85       105.27 o                         
  -3   9   0         91.07        125.20        50.43 o                         
  -2   9   0       1414.89       1509.24       109.15 o                         
  -1   9   0        503.61        522.08        67.18 o                         
   0   9   0        964.17       1082.84       105.60 o                         
   1   9   0        233.08        230.61        57.65 o                         
   2   9   0        319.50        304.20        75.28 o                         
   3   9   0        285.97        212.57       121.46 o                         
   4   9   0         27.88        104.41       111.63 o                         
   5   9   0          3.51        -15.74       149.09 o                         
 -13  10   0        111.68         88.90       200.02 o                         
 -12  10   0         19.99       -104.34       104.34 o                         
 -11  10   0        181.95        231.27       123.13 o                         
 -10  10   0        266.05        282.99       116.92 o                         
  -9  10   0        977.19       1187.61       317.63 o                         
  -8  10   0         51.83         52.19        90.55 o                         
  -7  10   0        492.14        456.60        79.85 o                         
  -6  10   0        750.74        300.11       172.45 o                         
  -5  10   0        723.81        727.66       103.07 o                         
  -4  10   0       1568.46       1611.88       135.12 o                         
  -3  10   0       2306.78       2376.61       179.09 o                         
  -2  10   0        367.10        357.48        62.91 o                         
  -1  10   0         61.44        -23.63        70.04 o                         
   0  10   0        109.90        246.24        71.78 o                         
   1  10   0        287.43        175.90       105.57 o                         
   2  10   0        422.95        469.47       129.92 o                         
   3  10   0        666.58        974.74       172.62 o                         
   4  10   0          1.49         72.23       164.83 o                         
 -12  11   0        785.39        751.90       216.69 o                         
 -11  11   0         62.16        -35.61       113.20 o                         
 -10  11   0          5.71       -116.88       125.94 o                         
  -9  11   0        892.13       1137.97       175.40 o                         
  -8  11   0         31.21        -64.96       113.44 o                         
  -7  11   0         44.94         50.48        65.50 o                         
  -6  11   0         35.25        -51.43        59.12 o                         
  -5  11   0         22.62        -36.82        60.83 o                         
  -4  11   0         32.71         15.81        55.56 o                         
  -3  11   0        207.00        154.80        67.46 o                         
  -2  11   0       1661.30       1821.98       132.82 o                         
  -1  11   0        703.74        836.82       111.02 o                         
   0  11   0          5.37         94.06        97.85 o                         
   1  11   0        410.08        340.97       125.82 o                         
   2  11   0         29.29        -25.21       161.59 o                         
   3  11   0         26.10         17.64       120.71 o                         
 -12  12   0        123.23        264.74       145.17 o                         
 -11  12   0         99.06        -22.04       118.63 o                         
 -10  12   0        990.70       1412.54       629.71 o                         
  -9  12   0          6.82        -37.10       139.83 o                         
  -8  12   0        306.92        241.73        84.05 o                         
  -7  12   0       4270.02       4628.68       292.40 o                         
  -6  12   0        889.44       1124.04       128.17 o                         
  -5  12   0          7.61         -1.81        59.77 o                         
  -4  12   0         26.35        -55.13        55.13 o                         
  -3  12   0         15.82        -35.43        68.98 o                         
  -2  12   0        133.26        101.01        76.49 o                         
  -1  12   0          3.68        -15.90       259.29 o                         
   0  12   0        191.36        114.13       133.81 o                         
   1  12   0         52.53         72.70       139.83 o                         
   2  12   0          4.90       -111.51       111.51 o                         
 -12  13   0        391.18        417.64       252.81 o                         
 -11  13   0        102.54        202.24       212.06 o                         
 -10  13   0          4.11        -10.02       117.60 o                         
  -9  13   0         25.56        -97.53        97.53 o                         
  -8  13   0         31.48        -26.60        84.63 o                         
  -7  13   0        303.80        427.25       100.03 o                         
  -6  13   0        369.57        260.64        79.31 o                         
  -5  13   0       1303.86       1295.26       148.21 o                         
  -4  13   0        290.61        171.37        91.66 o                         
  -3  13   0        231.71        271.82        91.98 o                         
  -2  13   0         34.04        -60.25       100.80 o                         
  -1  13   0         82.85        -38.91       111.59 o                         
   0  13   0        628.72        828.58       168.59 o                         
   1  13   0         10.95         50.45       121.43 o                         
 -11  14   0         85.08        -77.75       129.20 o                         
 -10  14   0        101.38         47.05       124.83 o                         
  -9  14   0        308.86        -18.32       192.62 o                         
  -8  14   0        124.73        -62.25       111.92 o                         
  -7  14   0        628.43        621.64       130.37 o                         
  -6  14   0          5.72          6.52        86.78 o                         
  -5  14   0        584.54        504.17       115.65 o                         
  -4  14   0        754.68        942.95       182.97 o                         
  -3  14   0        199.15        137.78       117.14 o                         
  -2  14   0          0.59         20.16       116.22 o                         
  -1  14   0        421.51        375.73       212.99 o                         
 -10  15   0         59.37          0.93       182.43 o                         
  -9  15   0        687.31        429.57       156.37 o                         
  -8  15   0          5.19       -122.51       122.51 o                         
  -7  15   0        558.87        448.16       120.48 o                         
  -6  15   0         48.88         64.60        95.82 o                         
  -5  15   0         16.95         44.19        91.01 o                         
  -4  15   0         47.10        -16.49       119.26 o                         
  -3  15   0         64.38       -106.35       112.78 o                         
  -8  16   0         11.59         51.86       166.69 o                         
  -7  16   0        640.08        802.86       261.14 o                         
  -6  16   0         42.77         20.74       119.70 o                         
   5 -16   1        147.15        127.79       167.61 o                         
   6 -16   1         37.50        -65.75       162.98 o                         
   7 -16   1        115.51       -134.28       156.50 o                         
   8 -16   1         99.51        -72.23       178.73 o                         
   2 -15   1         33.78        -59.11       119.74 o                         
   3 -15   1         23.59        178.09       132.60 o                         
   4 -15   1        393.58        565.37       154.65 o                         
   5 -15   1         48.89        -12.55        73.01 o                         
   6 -15   1       1128.62       1236.07       161.37 o                         
   7 -15   1        148.86        205.83       130.82 o                         
   8 -15   1         28.45          2.78       159.28 o                         
   9 -15   1         18.55         76.96       135.63 o                         
  10 -15   1         68.69        120.48       145.59 o                         
   0 -14   1        162.27        -47.41       117.08 o                         
   1 -14   1          3.30         62.07       117.53 o                         
   2 -14   1        177.22        335.23       136.60 o                         
   3 -14   1          0.29         33.21       110.35 o                         
   4 -14   1         25.77         21.91       122.52 o                         
   5 -14   1          4.79         54.77       105.02 o                         
   6 -14   1        867.00        688.50       121.46 o                         
   7 -14   1        459.91        386.74       134.10 o                         
   8 -14   1        494.08        715.78       161.12 o                         
   9 -14   1        131.52         -3.74       136.59 o                         
  10 -14   1        534.64        669.46       181.29 o                         
  11 -14   1          4.85         18.52       219.47 o                         
  -1 -13   1        173.22        318.36       161.59 o                         
   0 -13   1        541.92        472.36       154.19 o                         
   1 -13   1         63.65         61.07       108.11 o                         
   2 -13   1       1429.21       1663.71       225.49 o                         
   3 -13   1         12.00          1.36        76.44 o                         
   4 -13   1        143.08        -29.16        51.00 o                         
   5 -13   1         17.56        -26.83        72.26 o                         
   6 -13   1        109.37        108.42        80.94 o                         
   7 -13   1         35.61        -46.99        65.61 o                         
   8 -13   1        222.55        325.18       128.01 o                         
   9 -13   1        875.40       1093.94       188.89 o                         
  10 -13   1         39.98        -72.14       114.84 o                         
  11 -13   1        201.78        278.55       283.83 o                         
  -2 -12   1         10.38         -0.07       121.31 o                         
  -1 -12   1         23.12         30.61       109.30 o                         
   0 -12   1         31.80         74.29       103.81 o                         
   1 -12   1         36.89         49.79        98.60 o                         
   2 -12   1        363.09        411.10        79.66 o                         
   3 -12   1         15.88        -37.19        53.68 o                         
   4 -12   1       1777.33       1920.83       141.87 o                         
   5 -12   1         10.97        -61.67        61.67 o                         
   6 -12   1        487.03        147.00       112.68 o                         
   7 -12   1         37.53         55.25        67.99 o                         
   8 -12   1        184.44        -17.54       139.37 o                         
   9 -12   1        904.50       1062.60       180.04 o                         
  10 -12   1        155.09        279.92       138.62 o                         
  11 -12   1        212.75        245.03       196.78 o                         
  12 -12   1         23.87        -12.04       208.36 o                         
  -3 -11   1        535.13        600.03       148.73 o                         
  -2 -11   1        120.98        153.96       113.60 o                         
  -1 -11   1        241.90        302.68       218.54 o                         
   0 -11   1        269.30        420.49        88.69 o                         
   1 -11   1        505.72        716.58        83.95 o                         
   2 -11   1        469.36        538.34        74.53 o                         
   3 -11   1          2.08        -13.31        49.45 o                         
   4 -11   1       1889.14       1806.09       148.08 o                         
   5 -11   1        229.22        162.60        65.41 o                         
   6 -11   1        674.25        767.22       100.63 o                         
   7 -11   1        164.54        213.13        70.40 o                         
   8 -11   1        594.07        644.15       139.39 o                         
   9 -11   1        762.68        763.50       157.09 o                         
  10 -11   1         62.19         54.79       128.26 o                         
  11 -11   1        194.23         73.09       125.24 o                         
  12 -11   1         20.12        -25.64       124.17 o                         
  -4 -10   1        129.26         49.08       164.83 o                         
  -3 -10   1         36.01          3.60       112.05 o                         
  -2 -10   1        110.33        195.68        74.04 o                         
  -1 -10   1         52.13         35.65        59.57 o                         
   0 -10   1       1463.85       1592.42       119.48 o                         
   1 -10   1         15.22          5.02        55.87 o                         
   2 -10   1        756.91        855.58        86.48 o                         
   3 -10   1          6.74         -6.06        40.05 o                         
   4 -10   1        137.05         71.94        74.72 o                         
   5 -10   1        602.15        708.97        91.98 o                         
   6 -10   1       1357.99       1312.57       159.21 o                         
   7 -10   1       1271.17       1227.82       163.91 o                         
   8 -10   1        352.87        484.60       129.65 o                         
   9 -10   1        133.79         40.45        92.99 o                         
  10 -10   1        220.00        306.36       123.22 o                         
  11 -10   1          1.99        -60.68       102.25 o                         
  12 -10   1          0.17         74.64       110.95 o                         
  -5  -9   1        115.54        183.36       182.43 o                         
  -4  -9   1         21.05        -23.37        83.11 o                         
  -3  -9   1        321.21        353.35       151.39 o                         
  -2  -9   1         96.70         90.20        64.84 o                         
  -1  -9   1       1692.96       1848.97       165.38 o                         
   0  -9   1         13.45         42.60        45.65 o                         
   1  -9   1        748.63        724.14        80.73 o                         
   2  -9   1       4997.25       4819.23       273.40 o                         
   3  -9   1         28.70         35.28        48.85 o                         
   4  -9   1        191.93        149.26        57.58 o                         
   5  -9   1       3514.90       3442.40       242.79 o                         
   6  -9   1        847.97        762.85       114.54 o                         
   7  -9   1        115.58         84.22        84.12 o                         
   8  -9   1        153.09         13.42       111.12 o                         
   9  -9   1        248.01         70.89        92.15 o                         
  10  -9   1        895.12        748.82       264.38 o                         
  11  -9   1         31.73        108.12       103.91 o                         
  12  -9   1        280.78        309.26       132.12 o                         
  -6  -8   1        861.14       1339.98       300.04 o                         
  -5  -8   1         62.76         41.84        90.76 o                         
  -4  -8   1       1104.63       1013.54       121.53 o                         
  -3  -8   1       1308.53       1358.83       130.34 o                         
  -2  -8   1       1218.48       1227.20       110.14 o                         
  -1  -8   1        439.54        507.86        65.08 o                         
   0  -8   1         77.70         47.76        43.26 o                         
   1  -8   1        427.61        487.14        73.37 o                         
   2  -8   1        556.47        547.08        70.86 o                         
   3  -8   1          1.68        -10.27        24.71 o                         
   4  -8   1       4575.53       4867.08       270.97 o                         
   5  -8   1        870.55       1043.96        94.34 o                         
   6  -8   1        449.87        487.10       101.04 o                         
   7  -8   1       1855.86       1929.01       192.39 o                         
   8  -8   1        216.90        185.16        90.73 o                         
   9  -8   1        659.95        610.18       126.97 o                         
  10  -8   1         43.25        -69.99        78.80 o                         
  11  -8   1        103.74        122.22       108.35 o                         
  12  -8   1        537.74        493.88       145.01 o                         
  -7  -7   1         32.14        -57.13       167.61 o                         
  -6  -7   1        326.07        216.25       116.67 o                         
  -5  -7   1        468.30        498.20        82.64 o                         
  -4  -7   1        595.53        510.55        78.32 o                         
  -3  -7   1        359.89        328.21        52.36 o                         
  -2  -7   1        508.45        579.76        76.05 o                         
  -1  -7   1       5310.88       5264.59       255.03 o                         
   0  -7   1        964.38        947.47       101.05 o                         
   1  -7   1        892.29        892.08        82.76 o                         
   2  -7   1       1475.43       1545.76       160.20 o                         
   3  -7   1        120.02         97.42        42.39 o                         
   4  -7   1      14131.99      14019.82       712.26 o                         
   5  -7   1       4173.69       4296.12       204.27 o                         
   6  -7   1       3425.31       3322.24       197.31 o                         
   7  -7   1         84.49         35.09        78.71 o                         
   8  -7   1       1954.09       2036.71       148.30 o                         
   9  -7   1         36.96          1.41        56.22 o                         
  10  -7   1         26.88        -43.48       111.59 o                         
  11  -7   1         67.85        224.65       109.15 o                         
  12  -7   1         33.81        -31.49       169.46 o                         
  -8  -6   1        145.11         86.79       112.03 o                         
  -7  -6   1          1.81        -76.35        76.35 o                         
  -6  -6   1         11.03         14.31        83.26 o                         
  -5  -6   1         38.13         58.29        54.53 o                         
  -4  -6   1       1188.91       1118.42        99.18 o                         
  -3  -6   1       2231.01       2012.34       247.94 o                         
  -2  -6   1        997.58       1027.45        72.74 o                         
  -1  -6   1        327.90        309.10        64.02 o                         
   0  -6   1       1083.94       1106.74        79.26 o                         
   1  -6   1        280.48        233.07        38.73 o                         
   2  -6   1        392.96        370.84       102.05 o                         
   3  -6   1       1195.91       1271.56        78.75 o                         
   4  -6   1       6119.13       6051.58       273.89 o                         
   5  -6   1        239.92        215.26        42.08 o                         
   6  -6   1       4977.31       4844.33       267.84 o                         
   7  -6   1       2783.85       2875.40       149.85 o                         
   8  -6   1        421.77        569.52       111.47 o                         
   9  -6   1        973.15       1104.48        91.28 o                         
  10  -6   1       2225.06       2284.04       232.97 o                         
  11  -6   1        252.50        147.40       103.90 o                         
  12  -6   1          6.64         19.45       169.46 o                         
  -9  -5   1         88.17         76.27       285.68 o                         
  -8  -5   1        293.88        256.48        97.96 o                         
  -7  -5   1         13.06          8.78        76.55 o                         
  -6  -5   1         35.35         19.26        54.40 o                         
  -5  -5   1       3868.64       3887.30       211.07 o                         
  -4  -5   1        235.03        200.85        44.14 o                         
  -3  -5   1         84.79         46.95        41.52 o                         
  -2  -5   1          5.01        -16.03        33.23 o                         
  -1  -5   1       1195.03       1206.18        71.84 o                         
   0  -5   1       2780.25       2926.66       166.27 o                         
   1  -5   1        244.23        302.31        34.51 o                         
   2  -5   1       8261.87       8149.66       322.07 o                         
   3  -5   1         58.71         47.28        23.56 o                         
   4  -5   1        133.96        232.88        39.41 o                         
   5  -5   1       1588.17       1717.67       111.16 o                         
   6  -5   1         35.65          7.66        26.01 o                         
   7  -5   1        409.28        483.23        46.82 o                         
   8  -5   1        178.74        183.48        47.46 o                         
   9  -5   1        736.13        867.69        82.44 o                         
  10  -5   1         18.81        110.65        93.87 o                         
  11  -5   1        132.11        200.02       177.80 o                         
  12  -5   1        168.04         24.08       171.32 o                         
  -9  -4   1         40.90        -57.72        97.36 o                         
  -8  -4   1          4.01         14.54        63.57 o                         
  -7  -4   1         24.19         69.99        70.96 o                         
  -6  -4   1        829.12        889.22        86.13 o                         
  -5  -4   1        927.35        969.12        85.73 o                         
  -4  -4   1        152.73        142.70        37.06 o                         
  -3  -4   1       6383.37       6122.37       286.55 o                         
  -2  -4   1        194.71        219.27        40.06 o                         
  -1  -4   1       1874.81       1842.85        81.80 o                         
   0  -4   1       5001.31       5008.10       172.29 o                         
   1  -4   1       2363.00       2328.26       101.79 o                         
   2  -4   1       8154.14       8187.21       292.54 o                         
   3  -4   1         96.77         57.95        19.45 o                         
   4  -4   1       4272.73       3995.20       215.56 o                         
   5  -4   1       1944.01       1947.81       148.90 o                         
   6  -4   1        174.29        218.55        42.51 o                         
   7  -4   1       2939.62       3099.11       186.73 o                         
   8  -4   1       1398.50       1556.38       105.47 o                         
   9  -4   1        675.95        698.82        86.04 o                         
  10  -4   1          5.93       -115.75       115.75 o                         
  11  -4   1         10.39       -131.50       131.50 o                         
  12  -4   1        319.87        373.19       202.80 o                         
 -10  -3   1         58.77        145.94       163.45 o                         
  -9  -3   1        164.70        120.85        88.54 o                         
  -8  -3   1        371.87        428.53        94.04 o                         
  -7  -3   1        472.06        440.80       128.31 o                         
  -6  -3   1        337.58        343.51        56.21 o                         
  -5  -3   1         11.94         27.77        37.45 o                         
  -4  -3   1        272.46        262.37        34.61 o                         
  -3  -3   1       1931.03       1902.45        93.06 o                         
  -2  -3   1       4673.81       4568.25       188.04 o                         
  -1  -3   1       4091.49       4036.08       132.33 o                         
   0  -3   1        119.34         98.36        19.35 o                         
   1  -3   1       2950.97       2893.44       108.93 o                         
   2  -3   1       7176.01       7532.69       267.78 o                         
   3  -3   1       1628.67       1645.77        96.83 o                         
   4  -3   1       1920.67       1890.05       113.71 o                         
   5  -3   1       4582.77       4459.94       206.64 o                         
   6  -3   1        195.91        219.94        39.30 o                         
   7  -3   1       1791.22       1722.83       107.55 o                         
   8  -3   1        370.21        332.61       100.15 o                         
   9  -3   1        998.04       1122.83       110.08 o                         
  10  -3   1        430.52        425.05       175.95 o                         
  11  -3   1          4.19        -77.79       139.83 o                         
 -10  -2   1        176.49        175.69       116.88 o                         
  -9  -2   1        261.69        204.64        85.10 o                         
  -8  -2   1         19.23         50.33        69.70 o                         
  -7  -2   1        564.18        691.95        93.94 o                         
  -6  -2   1       2954.20       2992.73       142.63 o                         
  -5  -2   1       2952.15       2935.11       152.34 o                         
  -4  -2   1          9.61         16.46        20.03 o                         
  -3  -2   1        375.81        355.21        28.25 o                         
  -2  -2   1        504.81        572.00        41.51 o                         
  -1  -2   1      23334.55      23251.25       801.12 o                         
   0  -2   1      49676.25      49425.49      1706.66 o                         
   1  -2   1       3675.50       3616.94       130.96 o                         
   2  -2   1       1245.00       1314.42        61.27 o                         
   3  -2   1      11167.97      11157.40       486.06 o                         
   4  -2   1       1582.31       1564.17        85.72 o                         
   5  -2   1         20.60         48.10        27.95 o                         
   6  -2   1        325.41        327.24        47.32 o                         
   7  -2   1        602.72        737.07        80.84 o                         
   8  -2   1         77.17        118.62        55.07 o                         
   9  -2   1        103.08        -16.56        56.58 o                         
  10  -2   1        236.26        166.69       151.87 o                         
  11  -2   1          5.33          5.56       146.31 o                         
 -11  -1   1         32.75        -24.04       110.66 o                         
 -10  -1   1        127.53        188.17       258.36 o                         
  -9  -1   1        405.34        459.97        92.30 o                         
  -8  -1   1       2349.91       2330.00       173.51 o                         
  -7  -1   1        700.59        693.88       115.09 o                         
  -6  -1   1        934.98       1003.33        77.18 o                         
  -5  -1   1       4183.58       4228.12       163.08 o                         
  -4  -1   1        261.35        346.72        27.15 o                         
  -3  -1   1        354.52        401.89        32.37 o                         
  -2  -1   1         97.47         58.26        13.90 o                         
  -1  -1   1        708.39        663.79        33.12 o                         
   0  -1   1       2026.28       2100.52        76.25 o                         
   1  -1   1       9076.21       8999.49       391.71 o                         
   2  -1   1      43391.50      45064.45      1352.71 o                         
   3  -1   1       3061.79       3023.13       126.85 o                         
   4  -1   1        719.46        767.20        62.82 o                         
   5  -1   1      19628.68      18673.58       924.40 o                         
   6  -1   1        655.61        644.69        72.24 o                         
   7  -1   1         55.15         39.88        49.31 o                         
   8  -1   1          2.26         63.19        57.47 o                         
   9  -1   1        124.18         73.69        69.36 o                         
  10  -1   1        261.12        301.89       162.06 o                         
  11  -1   1          1.28       -138.91       138.91 o                         
 -11   0   1          0.01        -90.67        90.67 o                         
 -10   0   1        353.15        501.30       173.63 o                         
  -9   0   1        407.90        302.31        80.66 o                         
  -8   0   1        105.37        162.74        63.84 o                         
  -7   0   1        212.77        206.69        50.66 o                         
  -6   0   1        235.52        256.47        40.64 o                         
  -5   0   1        742.06        806.99        43.10 o                         
  -4   0   1        762.98        800.77        36.89 o                         
  -3   0   1      11184.87      10648.53       305.49 o                         
  -2   0   1       3673.00       3359.07       104.56 o                         
  -1   0   1        102.49         95.49         8.27 o                         
   0   0   1       1565.67       1469.93        65.90 o                         
   1   0   1        429.12        447.25        20.50 o                         
   2   0   1      89773.23      89383.19      2667.28 o                         
   3   0   1         35.04         32.65        14.90 o                         
   4   0   1       5852.12       5948.02       273.95 o                         
   5   0   1        262.86        185.85        53.85 o                         
   6   0   1        141.28         64.56        57.03 o                         
   7   0   1       1862.24       1863.34       141.80 o                         
   8   0   1         39.83         62.06        61.90 o                         
   9   0   1         38.05         75.05        72.24 o                         
  10   0   1         42.65         45.38       136.13 o                         
 -12   1   1         15.29        112.98       176.87 o                         
 -11   1   1        216.23        141.32       205.12 o                         
 -10   1   1        511.73        496.67       113.39 o                         
  -9   1   1          0.80        -18.02        56.72 o                         
  -8   1   1        817.18        960.95        98.02 o                         
  -7   1   1          9.98          9.50        30.80 o                         
  -6   1   1        808.11        827.74        73.91 o                         
  -5   1   1       3313.29       3364.18       129.42 o                         
  -4   1   1        391.96        398.39        24.71 o                         
  -3   1   1       6862.40       6747.61       242.05 o                         
  -2   1   1        288.77        288.37        24.69 o                         
  -1   1   1       6762.08       6550.29       188.15 o                         
   0   1   1       1024.25       1034.54        36.36 o                         
   1   1   1      17871.04      17978.88       581.48 o                         
   2   1   1       5942.05       5821.62       195.11 o                         
   3   1   1       2724.88       2728.64       101.79 o                         
   4   1   1      19654.08      19167.62       830.03 o                         
   5   1   1       2175.31       2371.46       172.42 o                         
   6   1   1        228.71        198.87        49.65 o                         
   7   1   1        669.51        302.18       141.15 o                         
   8   1   1       1221.83       1377.02       206.48 o                         
   9   1   1         85.89        -31.71        64.99 o                         
  10   1   1          1.05         39.82       140.76 o                         
 -12   2   1        181.34        140.76       162.98 o                         
 -11   2   1        893.98        990.20       155.31 o                         
 -10   2   1        531.16        290.94        99.39 o                         
  -9   2   1        360.49        300.10        80.96 o                         
  -8   2   1          2.17          6.62        28.21 o                         
  -7   2   1       4877.74       5146.34       244.05 o                         
  -6   2   1        919.16        989.36        66.10 o                         
  -5   2   1        115.33         66.62        21.67 o                         
  -4   2   1        669.03        646.64        53.92 o                         
  -3   2   1       6542.14       6571.46       292.04 o                         
  -2   2   1       8634.10       8271.43       290.21 o                         
  -1   2   1       1453.65       1522.07        49.06 o                         
   0   2   1       4520.24       4439.55       140.87 o                         
   1   2   1        786.02        838.71        41.13 o                         
   2   2   1        766.25        778.32        57.01 o                         
   3   2   1       8086.20       8192.13       366.98 o                         
   4   2   1        156.48        176.15        41.87 o                         
   5   2   1        232.01        177.32        46.23 o                         
   6   2   1       1728.54       1910.21       126.10 o                         
   7   2   1        312.64        254.88        98.39 o                         
   8   2   1         17.62         33.79        68.26 o                         
   9   2   1        257.83        309.85        94.06 o                         
 -12   3   1          0.73       -138.91       138.91 o                         
 -11   3   1        125.21         62.04       103.25 o                         
 -10   3   1        410.33        594.99        93.66 o                         
  -9   3   1        644.41        653.46        76.59 o                         
  -8   3   1       2736.09       2705.97       148.59 o                         
  -7   3   1         19.64         41.96        27.25 o                         
  -6   3   1        399.88        393.51        40.48 o                         
  -5   3   1      16933.40      15974.96       991.05 o                         
  -4   3   1       1125.39       1227.77        76.72 o                         
  -3   3   1       1430.77       1601.98        67.55 o                         
  -2   3   1       3549.24       3604.72       115.62 o                         
  -1   3   1       2255.83       2041.78        71.15 o                         
   0   3   1       6324.50       6071.07       192.44 o                         
   1   3   1        631.00        659.89        41.58 o                         
   2   3   1       6202.87       5618.92       259.44 o                         
   3   3   1       1536.44       1620.05       100.85 o                         
   4   3   1         13.66         16.51        38.00 o                         
   5   3   1       2513.33       2452.11       178.58 o                         
   6   3   1       1455.38       1558.57       116.42 o                         
   7   3   1        611.84        732.51        87.24 o                         
   8   3   1         32.47          3.54        78.34 o                         
   9   3   1         20.32         38.47       104.96 o                         
 -12   4   1        271.59        313.00       186.13 o                         
 -11   4   1        145.15        106.40        87.55 o                         
 -10   4   1         90.50         64.98        60.12 o                         
  -9   4   1        884.25        970.59        80.52 o                         
  -8   4   1        437.97        447.52        54.00 o                         
  -7   4   1        112.81        163.09        34.76 o                         
  -6   4   1       1432.66       1369.41       209.75 o                         
  -5   4   1       2317.73       2342.27       139.82 o                         
  -4   4   1       1367.71       1433.88        94.56 o                         
  -3   4   1      10516.50      10897.40       357.47 o                         
  -2   4   1        154.79        170.81        19.17 o                         
  -1   4   1       2252.47       2169.84        78.17 o                         
   0   4   1       5900.30       5805.18       237.62 o                         
   1   4   1         36.71         13.07        24.56 o                         
   2   4   1       1694.30       1773.34       107.13 o                         
   3   4   1        287.22        390.63        54.89 o                         
   4   4   1        194.81        211.22        60.01 o                         
   5   4   1       1454.88       1393.27       128.58 o                         
   6   4   1        274.63        209.58        91.34 o                         
   7   4   1        691.15        698.51       112.44 o                         
   8   4   1        726.46        771.06       122.10 o                         
 -13   5   1          5.24         -6.48       170.39 o                         
 -12   5   1        127.55        157.36       108.13 o                         
 -11   5   1        776.41        829.96       108.79 o                         
 -10   5   1          8.75         18.97        56.47 o                         
  -9   5   1        278.06        215.76        48.13 o                         
  -8   5   1       3019.86       2677.31       165.11 o                         
  -7   5   1       4580.08       3913.88       283.53 o                         
  -6   5   1       1780.90       1546.71       196.78 o                         
  -5   5   1         34.90         70.07        50.79 o                         
  -4   5   1       1782.20       1846.97        98.11 o                         
  -3   5   1      23950.07      25315.70       883.31 o                         
  -2   5   1      26391.35      25958.13       844.99 o                         
  -1   5   1       4146.25       4120.88       159.71 o                         
   0   5   1       1267.16       1411.37        77.10 o                         
   1   5   1       1385.12       1374.79        79.48 o                         
   2   5   1        486.49        439.56        57.32 o                         
   3   5   1        114.69        159.89        49.12 o                         
   4   5   1         23.66         12.10        48.56 o                         
   5   5   1        242.90        214.31        89.67 o                         
   6   5   1          4.64        -30.08        57.27 o                         
   7   5   1        338.42        427.88       103.45 o                         
   8   5   1        262.38        166.13       133.56 o                         
 -13   6   1          3.19        -43.66       101.41 o                         
 -12   6   1          1.66        135.48       107.29 o                         
 -11   6   1         60.57        -47.60        62.08 o                         
 -10   6   1       1558.83       1662.12       142.25 o                         
  -9   6   1        240.68        295.11        50.48 o                         
  -8   6   1        120.85        105.89        70.68 o                         
  -7   6   1       1962.43       2161.05       306.06 o                         
  -6   6   1        655.60        768.45       102.50 o                         
  -5   6   1       1304.44       1317.54        97.82 o                         
  -4   6   1        756.80        835.80        74.52 o                         
  -3   6   1        656.75        981.37        66.72 o                         
  -2   6   1          1.99         30.04        29.54 o                         
  -1   6   1      10069.25      10263.53       412.24 o                         
   0   6   1       8864.74       8713.18       321.99 o                         
   1   6   1        498.81        532.25        99.85 o                         
   2   6   1        610.67        544.67        67.13 o                         
   3   6   1       2113.14       2152.23       140.88 o                         
   4   6   1        840.02        887.97       186.06 o                         
   5   6   1        359.56        466.76        80.67 o                         
   6   6   1        179.63        316.37        94.16 o                         
   7   6   1          0.07        -12.08       120.15 o                         
 -13   7   1          1.92         -1.40       124.09 o                         
 -12   7   1        614.63        594.82       136.86 o                         
 -11   7   1        257.18        267.81       103.45 o                         
 -10   7   1        109.69         81.05        60.44 o                         
  -9   7   1        273.44        318.95        65.88 o                         
  -8   7   1       1960.95       1703.23       177.22 o                         
  -7   7   1         52.01         21.30        66.79 o                         
  -6   7   1        907.39       1076.96       168.29 o                         
  -5   7   1       6546.81       6028.43       398.65 o                         
  -4   7   1        197.11        193.58        48.93 o                         
  -3   7   1        119.37         89.12        32.13 o                         
  -2   7   1        158.72        116.31        36.41 o                         
  -1   7   1        504.33        530.47        75.55 o                         
   0   7   1       4006.57       3871.64       177.92 o                         
   1   7   1         87.78         26.98        42.74 o                         
   2   7   1        827.11        832.83        84.13 o                         
   3   7   1        113.45        226.38        61.72 o                         
   4   7   1          1.27         23.08        55.51 o                         
   5   7   1        374.00        417.01       106.73 o                         
   6   7   1        164.17        286.52       130.38 o                         
 -13   8   1         88.42        -95.66        95.66 o                         
 -12   8   1        155.51        140.82       145.85 o                         
 -11   8   1          0.02        -74.27        84.21 o                         
 -10   8   1       2314.80       2291.19       205.21 o                         
  -9   8   1        199.32        229.29        95.06 o                         
  -8   8   1        123.44         69.62        86.06 o                         
  -7   8   1         17.49          7.17        88.44 o                         
  -6   8   1        145.64         76.04        48.65 o                         
  -5   8   1       2183.17       1995.47       259.05 o                         
  -4   8   1        205.65        349.59        61.34 o                         
  -3   8   1       4904.29       4669.29       233.45 o                         
  -2   8   1        620.84        538.53        63.56 o                         
  -1   8   1         50.81         11.28        60.02 o                         
   0   8   1        365.87        348.55        53.22 o                         
   1   8   1        162.99        189.78        60.09 o                         
   2   8   1       3280.99       3303.58       193.95 o                         
   3   8   1        571.77        562.96       106.42 o                         
   4   8   1          0.35        -81.62        81.62 o                         
   5   8   1        123.34        164.50       128.47 o                         
 -13   9   1        616.49        788.11       284.76 o                         
 -12   9   1        521.81        679.65       151.86 o                         
 -11   9   1         47.46        -75.01       101.86 o                         
 -10   9   1        163.10         54.98        92.36 o                         
  -9   9   1        866.88        874.05       143.38 o                         
  -8   9   1       1091.20       1033.90       147.92 o                         
  -7   9   1          5.79         -0.40        52.82 o                         
  -6   9   1         32.01         40.57        54.36 o                         
  -5   9   1       1374.96       1578.73       130.23 o                         
  -4   9   1        302.11        378.65        62.02 o                         
  -3   9   1        581.13        660.04        86.08 o                         
  -2   9   1       1139.15       1249.57       226.21 o                         
  -1   9   1       1109.07       1106.15       103.32 o                         
   0   9   1          7.92         -0.92        35.07 o                         
   1   9   1       1083.55       1093.54        89.23 o                         
   2   9   1          0.87        -70.15        70.15 o                         
   3   9   1        209.20        226.37        96.36 o                         
   4   9   1        522.21        356.24       115.35 o                         
   5   9   1          9.16        -47.59       129.46 o                         
 -13  10   1          4.79         -1.74       116.04 o                         
 -12  10   1        334.72        289.11       130.14 o                         
 -11  10   1        554.63        253.61       119.12 o                         
 -10  10   1       1298.56       1699.23       210.67 o                         
  -9  10   1          5.66        -83.94        86.06 o                         
  -8  10   1        385.95        530.17       122.44 o                         
  -7  10   1       4576.56       4888.45       439.87 o                         
  -6  10   1          5.91        -40.79        57.78 o                         
  -5  10   1        149.28        133.78        65.49 o                         
  -4  10   1        104.19         69.58        53.81 o                         
  -3  10   1         26.96        -18.15        49.48 o                         
  -2  10   1        170.57        118.15        70.71 o                         
  -1  10   1        212.87        138.72        72.25 o                         
   0  10   1        325.08        375.48        87.20 o                         
   1  10   1        103.02         50.21        82.35 o                         
   2  10   1         34.66         23.19        89.58 o                         
   3  10   1        354.95        257.34       145.61 o                         
   4  10   1         19.19       -127.79       149.09 o                         
 -13  11   1         21.93       -177.80       177.80 o                         
 -12  11   1        399.38        404.88       147.52 o                         
 -11  11   1          1.43         21.95       111.01 o                         
 -10  11   1         53.28         62.10       110.75 o                         
  -9  11   1         39.32        194.40       111.88 o                         
  -8  11   1        305.18        269.32       149.12 o                         
  -7  11   1         22.61         -7.94        63.92 o                         
  -6  11   1         56.26         75.28        63.83 o                         
  -5  11   1       4456.52       5096.35       307.13 o                         
  -4  11   1        115.78        157.50        68.57 o                         
  -3  11   1        103.66         98.32        55.89 o                         
  -2  11   1        571.79        621.00       104.31 o                         
  -1  11   1        237.77        267.07       136.94 o                         
   0  11   1        411.69        485.68       170.85 o                         
   1  11   1         89.64        137.20       113.49 o                         
   2  11   1         83.22         85.01       122.56 o                         
   3  11   1         40.95        250.03       205.58 o                         
 -12  12   1         20.14        -33.63       125.24 o                         
 -11  12   1         12.75         -8.34       116.51 o                         
 -10  12   1        984.43        765.99       294.94 o                         
  -9  12   1        268.46        312.62       133.35 o                         
  -8  12   1        803.72        729.83       108.86 o                         
  -7  12   1        608.81        434.54        81.99 o                         
  -6  12   1         85.26        129.07        67.06 o                         
  -5  12   1       1548.67       1611.63       130.91 o                         
  -4  12   1        474.89        691.59       138.20 o                         
  -3  12   1        439.92        190.54       106.13 o                         
  -2  12   1        210.60        358.68        96.82 o                         
  -1  12   1        280.86         95.10       108.35 o                         
   0  12   1        269.49        301.00       179.19 o                         
   1  12   1         42.71         51.76       121.24 o                         
 -12  13   1         10.19         -2.70       237.07 o                         
 -11  13   1        462.23        529.93       181.04 o                         
 -10  13   1        357.47        210.68       128.14 o                         
  -9  13   1        641.07        468.47       143.33 o                         
  -8  13   1        755.55        657.16       100.61 o                         
  -7  13   1        801.44        718.94       120.11 o                         
  -6  13   1         51.94          3.87        80.40 o                         
  -5  13   1        185.48        187.46        91.83 o                         
  -4  13   1         13.76         -0.38        80.53 o                         
  -3  13   1       1055.85       1073.57       185.38 o                         
  -2  13   1        879.97        518.37       144.00 o                         
  -1  13   1         39.24        255.37       152.33 o                         
   0  13   1         15.12         40.67       120.59 o                         
 -11  14   1         10.01       -131.20       227.34 o                         
 -10  14   1        268.80        206.85       116.19 o                         
  -9  14   1         65.95          7.12        92.38 o                         
  -8  14   1        130.42        250.35       103.48 o                         
  -7  14   1        708.16        667.04       124.24 o                         
  -6  14   1        137.43         37.76       140.52 o                         
  -5  14   1         28.11        176.13       112.23 o                         
  -4  14   1        195.75         90.71        70.97 o                         
  -3  14   1        228.79        467.28       143.51 o                         
  -2  14   1          8.52        -82.12       129.18 o                         
  -1  14   1        472.20        311.21       198.17 o                         
 -10  15   1         64.12        -61.40       125.26 o                         
  -9  15   1         31.43       -111.78       120.41 o                         
  -8  15   1        204.03        251.86       143.83 o                         
  -7  15   1        242.47        281.51       135.11 o                         
  -6  15   1          5.50         18.93        94.95 o                         
  -5  15   1        860.24        927.10       212.85 o                         
  -4  15   1          0.17          4.11       119.70 o                         
  -3  15   1          8.01        -84.27       156.50 o                         
  -7  16   1        101.27        -78.71       168.54 o                         
   5 -16   2          3.50         99.09       161.13 o                         
   7 -16   2         24.70         61.12       165.76 o                         
   2 -15   2        582.64        207.51       137.15 o                         
   3 -15   2        365.59        514.46       149.65 o                         
   4 -15   2        375.06        390.09       143.86 o                         
   5 -15   2          0.09        -42.46        80.44 o                         
   6 -15   2         48.43        -25.93       148.17 o                         
   7 -15   2          6.01         44.38        95.38 o                         
   8 -15   2        514.52        598.11       165.60 o                         
   9 -15   2        257.39         30.31       124.01 o                         
   0 -14   2         10.96        203.24       131.24 o                         
   1 -14   2         42.67        -53.00       116.22 o                         
   2 -14   2        160.42        379.78       134.34 o                         
   3 -14   2         85.72        -48.39       137.05 o                         
   4 -14   2        992.36       1128.62       144.76 o                         
   5 -14   2        554.27        659.91       108.41 o                         
   6 -14   2        326.26        279.68        85.06 o                         
   7 -14   2         57.85         66.70       108.49 o                         
   8 -14   2        261.60        343.22       140.01 o                         
   9 -14   2         43.32        -47.83       248.18 o                         
  10 -14   2        531.38        282.77       178.26 o                         
  -2 -13   2          0.12        157.89       128.66 o                         
  -1 -13   2        246.78        193.25       125.95 o                         
   0 -13   2        230.49        446.96       137.12 o                         
   1 -13   2        477.92        412.45       128.81 o                         
   2 -13   2          0.91         28.80        69.76 o                         
   3 -13   2         54.70         96.00        79.26 o                         
   4 -13   2        598.99        796.06       193.96 o                         
   5 -13   2         79.96          3.49        66.65 o                         
   6 -13   2        256.76        293.79        89.12 o                         
   7 -13   2        313.41        242.41       117.31 o                         
   8 -13   2          2.25        156.04       119.83 o                         
   9 -13   2        295.32        146.39       157.43 o                         
  10 -13   2         70.43        250.43       135.68 o                         
  11 -13   2         60.09       -154.65       195.39 o                         
  -3 -12   2          9.59        -16.67       160.20 o                         
  -2 -12   2        449.99        465.04       161.13 o                         
  -1 -12   2        123.26        133.41       153.72 o                         
   0 -12   2         63.70         42.10        74.80 o                         
   1 -12   2       1187.07       1325.70       137.15 o                         
   2 -12   2        157.15        151.65        63.24 o                         
   3 -12   2          8.24         83.91        64.05 o                         
   4 -12   2         73.69         -2.78        69.41 o                         
   5 -12   2         27.66         17.68        66.37 o                         
   6 -12   2       1844.69       2115.06       221.33 o                         
   7 -12   2        270.12        175.45       107.38 o                         
   8 -12   2        588.99        613.76       149.88 o                         
   9 -12   2         44.84         30.14       111.92 o                         
  10 -12   2        205.78        306.79       135.40 o                         
  11 -12   2          5.25        -56.34       125.25 o                         
  -4 -11   2          6.31        -18.52       172.24 o                         
  -3 -11   2        174.52         83.67       110.98 o                         
  -2 -11   2        450.30        308.21       175.95 o                         
  -1 -11   2       1651.79       1875.21       139.83 o                         
   0 -11   2         72.85        146.66        74.08 o                         
   1 -11   2        550.11        645.65        81.04 o                         
   2 -11   2        459.41        386.00       103.93 o                         
   3 -11   2         33.01        123.29        62.89 o                         
   4 -11   2        115.77         64.49        74.57 o                         
   5 -11   2       1037.86        987.08       110.98 o                         
   6 -11   2        195.52        160.56        67.28 o                         
   7 -11   2          0.93         -8.73       149.09 o                         
   8 -11   2        460.04        565.27       132.45 o                         
   9 -11   2          3.65         15.86       103.11 o                         
  10 -11   2        641.61       1338.82       204.88 o                         
  11 -11   2        283.23        392.12       145.10 o                         
  -5 -10   2        367.09        337.08       199.10 o                         
  -4 -10   2          3.26        169.46       175.02 o                         
  -3 -10   2        854.74        827.32       140.04 o                         
  -2 -10   2        132.66        103.70        70.46 o                         
  -1 -10   2       1201.99       1544.79       142.25 o                         
   0 -10   2        587.22        788.74       128.45 o                         
   1 -10   2       1222.09       1143.44        99.68 o                         
   2 -10   2        508.33        448.21        75.53 o                         
   3 -10   2        517.34        175.77       129.26 o                         
   4 -10   2       3823.90       3694.22       230.33 o                         
   5 -10   2         18.90        -52.61        52.61 o                         
   6 -10   2       1237.10       1444.46       130.92 o                         
   7 -10   2        545.46        592.84       126.30 o                         
   8 -10   2        230.52        184.08       107.38 o                         
   9 -10   2        332.50        439.52       125.91 o                         
  10 -10   2        133.67        187.06       115.92 o                         
  11 -10   2         33.84        -64.31       109.02 o                         
  12 -10   2        167.69        281.52       222.25 o                         
  -6  -9   2        114.45         77.79       171.32 o                         
  -5  -9   2         16.59        -64.48        95.38 o                         
  -4  -9   2        719.22        749.59       113.45 o                         
  -3  -9   2        849.05        747.83       125.63 o                         
  -2  -9   2         10.92         10.54        57.21 o                         
  -1  -9   2       3920.64       3978.01       237.12 o                         
   0  -9   2        234.88        306.38        72.44 o                         
   1  -9   2        123.51        135.40        55.05 o                         
   2  -9   2          8.41         22.96        28.92 o                         
   3  -9   2        265.82        357.60        66.35 o                         
   4  -9   2       1725.73       1991.20       143.61 o                         
   5  -9   2        352.64        338.67        64.11 o                         
   6  -9   2       1953.75       1641.53       178.75 o                         
   7  -9   2       1362.71       1586.33       184.98 o                         
   8  -9   2        171.38        241.99       102.44 o                         
   9  -9   2        608.59        712.00       140.51 o                         
  10  -9   2        244.77         85.74       109.53 o                         
  11  -9   2        247.37        256.84       124.57 o                         
  12  -9   2          0.71         49.87       121.66 o                         
  -7  -8   2         50.89       -126.87       164.83 o                         
  -6  -8   2         13.33        113.98       104.13 o                         
  -5  -8   2        128.32         28.51        89.21 o                         
  -4  -8   2       2706.95       2957.45       211.01 o                         
  -3  -8   2        212.19        215.57        89.76 o                         
  -2  -8   2       3947.24       3657.98       247.85 o                         
  -1  -8   2       1694.23       1966.20       124.34 o                         
   0  -8   2       3822.24       3789.62       171.04 o                         
   1  -8   2       4539.02       4299.21       299.90 o                         
   2  -8   2        470.00        508.50        69.68 o                         
   3  -8   2         56.27         15.55        43.99 o                         
   4  -8   2       2065.60       1912.40       156.53 o                         
   5  -8   2          7.31         17.63        32.97 o                         
   6  -8   2       2215.52       2228.44       152.89 o                         
   7  -8   2        510.40        481.63       111.22 o                         
   8  -8   2         11.07        -76.03        76.03 o                         
   9  -8   2       1993.38       2472.26       248.45 o                         
  10  -8   2        991.34        952.34       160.23 o                         
  11  -8   2         81.86         71.89       105.13 o                         
  12  -8   2         15.43        -99.09       169.46 o                         
  -8  -7   2        237.11        267.76       135.66 o                         
  -7  -7   2         54.30        -23.65        96.45 o                         
  -6  -7   2         17.57        -77.07       105.57 o                         
  -5  -7   2        193.74        328.26        81.63 o                         
  -4  -7   2         89.18        150.44        66.02 o                         
  -3  -7   2        168.81        116.15        55.72 o                         
  -2  -7   2        293.57        390.87        53.93 o                         
  -1  -7   2         29.61         -4.84        36.62 o                         
   0  -7   2       1678.46       1904.81       130.70 o                         
   1  -7   2       6013.17       5847.12       313.80 o                         
   2  -7   2       7345.99       6898.36       443.21 o                         
   3  -7   2       1460.30       1647.04        98.60 o                         
   4  -7   2        848.76       1022.07        78.59 o                         
   5  -7   2        499.90        502.55        62.31 o                         
   6  -7   2        652.96        725.48        73.78 o                         
   7  -7   2        938.01       1047.23        99.28 o                         
   8  -7   2       1650.94       1963.26       327.82 o                         
   9  -7   2        989.17       1013.49       112.42 o                         
  10  -7   2         71.90         15.92       178.73 o                         
  11  -7   2        660.10        563.03       218.54 o                         
  12  -7   2        257.70        651.93       252.81 o                         
  -8  -6   2         91.82         78.56       120.38 o                         
  -7  -6   2        339.27        350.44       154.19 o                         
  -6  -6   2       2885.20       2550.57       240.20 o                         
  -5  -6   2        354.24        335.75        73.67 o                         
  -4  -6   2        247.94        155.56        60.35 o                         
  -3  -6   2       2798.30       2738.87       251.02 o                         
  -2  -6   2        129.49        181.67        40.92 o                         
  -1  -6   2       1779.14       1744.76       128.34 o                         
   0  -6   2       1598.67       1749.64        99.31 o                         
   1  -6   2         89.62         75.75        32.17 o                         
   2  -6   2        332.77        362.53        43.97 o                         
   3  -6   2        387.17        318.49        38.72 o                         
   4  -6   2       2938.94       2814.08       139.12 o                         
   5  -6   2       2732.31       2565.93       156.43 o                         
   6  -6   2        408.28        518.87        70.97 o                         
   7  -6   2        807.93        931.13       145.04 o                         
   8  -6   2        805.32        951.24        81.80 o                         
   9  -6   2        329.21        144.94        96.81 o                         
  10  -6   2        127.08        256.51       167.61 o                         
  11  -6   2          6.43       -142.61       142.61 o                         
  12  -6   2        354.54        481.54       235.21 o                         
  -9  -5   2         19.83        -60.31       102.76 o                         
  -8  -5   2        105.28         56.23        97.81 o                         
  -7  -5   2        339.01        314.87        89.87 o                         
  -6  -5   2        494.24        541.61        74.85 o                         
  -5  -5   2        753.19        700.68        76.91 o                         
  -4  -5   2       3065.23       3038.82       146.48 o                         
  -3  -5   2       1213.41       1098.77        98.54 o                         
  -2  -5   2        319.80        429.27        56.42 o                         
  -1  -5   2       8027.06       7678.72       415.81 o                         
   0  -5   2        566.84        573.11        47.44 o                         
   1  -5   2       6432.72       6734.98       268.98 o                         
   2  -5   2       1435.33       1520.38        75.96 o                         
   3  -5   2        106.83         90.88        25.83 o                         
   4  -5   2       3365.93       3172.66       177.88 o                         
   5  -5   2       1067.22       1080.06        65.99 o                         
   6  -5   2        509.41        629.83        75.25 o                         
   7  -5   2        910.82        937.58        78.46 o                         
   8  -5   2         10.50         32.47        40.40 o                         
   9  -5   2        330.06        257.21        90.92 o                         
  10  -5   2         83.17         61.12       151.87 o                         
  11  -5   2        109.71        -13.89       159.28 o                         
 -10  -4   2         29.55        215.13       123.71 o                         
  -9  -4   2        157.66         74.87       109.25 o                         
  -8  -4   2          8.00        -52.77        71.32 o                         
  -7  -4   2          3.82        -44.50        44.50 o                         
  -6  -4   2       1531.30       1508.01       109.65 o                         
  -5  -4   2        249.94        271.75        44.53 o                         
  -4  -4   2       1191.57       1180.16        81.45 o                         
  -3  -4   2       5811.18       5836.64       271.63 o                         
  -2  -4   2         18.10        -16.01        23.26 o                         
  -1  -4   2       7635.54       7118.75       367.02 o                         
   0  -4   2       2587.78       2624.57       102.70 o                         
   1  -4   2       3067.38       3102.98       144.86 o                         
   2  -4   2       1582.96       1626.62        86.81 o                         
   3  -4   2       2745.50       2496.68       141.19 o                         
   4  -4   2         33.06         56.25        18.22 o                         
   5  -4   2         10.84         13.91        21.99 o                         
   6  -4   2       2114.16       2196.62       121.60 o                         
   7  -4   2        224.37        287.78        49.61 o                         
   8  -4   2        365.53        431.19        68.97 o                         
   9  -4   2        338.73        270.71       109.74 o                         
  10  -4   2        228.67        387.08       177.80 o                         
  11  -4   2          1.33         -0.93       162.98 o                         
 -10  -3   2          0.68         -9.53        99.50 o                         
  -9  -3   2        511.53        652.23       136.81 o                         
  -8  -3   2        652.41        730.20       108.19 o                         
  -7  -3   2       1180.28       1174.81       158.38 o                         
  -6  -3   2         31.85        -12.11        38.19 o                         
  -5  -3   2       1292.63       1433.83        89.63 o                         
  -4  -3   2        397.98        475.80        61.19 o                         
  -3  -3   2       1570.20       1627.60        80.03 o                         
  -2  -3   2        378.75        357.77        48.29 o                         
  -1  -3   2      10974.87      11093.88       391.02 o                         
   0  -3   2         34.21         29.37        16.14 o                         
   1  -3   2       8034.19       8207.45       291.09 o                         
   2  -3   2       7239.81       7033.22       305.85 o                         
   3  -3   2        635.71        715.37        42.56 o                         
   4  -3   2       8977.61       8918.79       457.27 o                         
   5  -3   2       2677.52       2671.64       159.60 o                         
   6  -3   2          4.82         12.28        34.70 o                         
   7  -3   2        425.75        489.95       157.83 o                         
   8  -3   2         88.45         91.89        57.15 o                         
   9  -3   2        259.83        186.25        92.24 o                         
  10  -3   2         78.64         90.75       151.87 o                         
  11  -3   2        246.20        455.61       199.10 o                         
 -11  -2   2          5.71        -91.10       105.06 o                         
 -10  -2   2         47.15         69.73       101.09 o                         
  -9  -2   2         39.37        -10.25       131.38 o                         
  -8  -2   2          9.58        -20.98        61.72 o                         
  -7  -2   2        316.97        384.69        75.00 o                         
  -6  -2   2        274.49        310.57        85.44 o                         
  -5  -2   2       3527.60       3474.67       151.85 o                         
  -4  -2   2       4495.87       4458.15       169.33 o                         
  -3  -2   2      14059.58      13693.68       529.36 o                         
  -2  -2   2       1090.73       1197.31        61.94 o                         
  -1  -2   2         39.67         -8.42        18.34 o                         
   0  -2   2         21.42          2.82        13.77 o                         
   1  -2   2         55.04         87.11        22.36 o                         
   2  -2   2      23286.89      21975.90       841.00 o                         
   3  -2   2       3949.71       3829.07       157.78 o                         
   4  -2   2       7563.27       7233.45       318.60 o                         
   5  -2   2       2024.19       1953.04       144.08 o                         
   6  -2   2        179.12        102.29        78.26 o                         
   7  -2   2       2878.39       2741.51       275.56 o                         
   8  -2   2         21.20         -7.60        54.57 o                         
   9  -2   2        187.77        159.85        92.36 o                         
  10  -2   2        455.93        462.09       185.21 o                         
  11  -2   2         72.42       -126.87       143.54 o                         
 -11  -1   2        590.72        582.76       144.49 o                         
 -10  -1   2        360.69        505.28       128.46 o                         
  -9  -1   2          7.05        -67.28        71.52 o                         
  -8  -1   2        434.74        500.21        83.33 o                         
  -7  -1   2        655.95        771.35        70.04 o                         
  -6  -1   2       2992.88       2839.52       160.08 o                         
  -5  -1   2        126.55        111.18        30.99 o                         
  -4  -1   2       1310.54       1226.72        52.17 o                         
  -3  -1   2       1146.67       1066.04        44.32 o                         
  -2  -1   2       2321.01       2201.08        85.24 o                         
  -1  -1   2        282.72        296.75        24.81 o                         
   0  -1   2        740.73        725.97        48.44 o                         
   1  -1   2        586.74        615.75        37.00 o                         
   2  -1   2       5495.88       5370.09       180.06 o                         
   3  -1   2       2695.78       2557.54       111.17 o                         
   4  -1   2      18279.80      18319.73       783.31 o                         
   5  -1   2        816.18        837.71        78.41 o                         
   6  -1   2        201.62        173.22        53.93 o                         
   7  -1   2       4980.13       4971.78       375.05 o                         
   8  -1   2        557.78        666.18        93.95 o                         
   9  -1   2        130.95         34.16        97.23 o                         
  10  -1   2          8.62        -12.96       134.28 o                         
 -12   0   2         76.35        178.19       125.24 o                         
 -11   0   2        435.39        795.64       152.11 o                         
 -10   0   2         20.81         56.25        92.32 o                         
  -9   0   2        943.35       1133.88       119.14 o                         
  -8   0   2        279.05        233.63        64.15 o                         
  -7   0   2       2671.45       2800.18       138.18 o                         
  -6   0   2       2051.21       2073.08       110.55 o                         
  -5   0   2       1604.23       1584.72        64.34 o                         
  -4   0   2        177.84        166.22        20.32 o                         
  -3   0   2       3558.65       3733.67       138.01 o                         
  -2   0   2       6206.44       6218.61       223.42 o                         
  -1   0   2       4792.56       4843.65       262.78 o                         
   0   0   2       1174.77       1121.65        42.39 o                         
   1   0   2         23.43          2.11        13.73 o                         
   2   0   2         90.86         89.77        17.19 o                         
   3   0   2        244.33        306.30        30.71 o                         
   4   0   2         31.32         17.79        28.96 o                         
   5   0   2        298.19        295.93        57.16 o                         
   6   0   2       1766.06       1961.24       142.99 o                         
   7   0   2        174.32        270.99        68.97 o                         
   8   0   2         53.45         19.98        54.69 o                         
   9   0   2       1414.86       1255.61       178.73 o                         
  10   0   2        127.59         75.01       150.02 o                         
 -12   1   2         60.04        -21.89       106.67 o                         
 -11   1   2        242.35        200.36       106.52 o                         
 -10   1   2        224.46        358.25       112.05 o                         
  -9   1   2        635.48        777.72        92.41 o                         
  -8   1   2       3001.90       3386.99       179.22 o                         
  -7   1   2        154.55        164.31        32.23 o                         
  -6   1   2       5144.57       5277.57       197.08 o                         
  -5   1   2       4486.47       4431.96       152.99 o                         
  -4   1   2          2.61        -10.79        17.19 o                         
  -3   1   2        293.30        259.40        25.86 o                         
  -2   1   2       2536.33       2459.84        94.16 o                         
  -1   1   2       4426.84       4252.21       132.20 o                         
   0   1   2       2377.37       2397.90        79.46 o                         
   1   1   2       5797.37       5286.27       165.68 o                         
   2   1   2       1285.82       1298.61        73.30 o                         
   3   1   2       4968.65       4616.94       250.61 o                         
   4   1   2       2909.24       2717.00       164.84 o                         
   5   1   2       1291.19       1169.72       102.07 o                         
   6   1   2        748.39        783.29        93.39 o                         
   7   1   2        141.27        126.97        63.91 o                         
   8   1   2          5.60         -0.06        65.08 o                         
   9   1   2         10.89        -66.50        66.50 o                         
 -12   2   2         21.33         50.16        82.99 o                         
 -11   2   2         48.62         91.39        91.01 o                         
 -10   2   2        126.28        184.41        69.17 o                         
  -9   2   2        207.51        205.18        60.28 o                         
  -8   2   2         29.43         -0.95        34.82 o                         
  -7   2   2        877.23        916.80        77.79 o                         
  -6   2   2       6404.13       6279.13       283.84 o                         
  -5   2   2       1237.66       1162.69        67.17 o                         
  -4   2   2        557.20        552.70        54.58 o                         
  -3   2   2      14793.26      15198.89       494.02 o                         
  -2   2   2         11.80         19.30        12.93 o                         
  -1   2   2       6729.09       6771.63       242.84 o                         
   0   2   2       1597.21       1626.57        62.87 o                         
   1   2   2        947.76       1022.17        48.78 o                         
   2   2   2        874.96        818.67        61.73 o                         
   3   2   2         10.32         -7.24        30.60 o                         
   4   2   2         29.00         -9.77        36.42 o                         
   5   2   2       3863.22       3878.77       200.58 o                         
   6   2   2        219.62        267.57        58.68 o                         
   7   2   2       1307.72       1128.73       247.93 o                         
   8   2   2        396.82        287.41        85.23 o                         
   9   2   2         25.95         18.61       174.10 o                         
 -13   3   2          4.17       -115.75       154.65 o                         
 -12   3   2          5.48         54.73        98.55 o                         
 -11   3   2        703.57        804.92       139.10 o                         
 -10   3   2         44.33         37.67        48.73 o                         
  -9   3   2          9.73        -41.40        41.40 o                         
  -8   3   2       4503.94       4737.59       202.73 o                         
  -7   3   2       1702.36       1593.42        93.61 o                         
  -6   3   2       2136.58       2196.77       114.51 o                         
  -5   3   2        618.00        598.21        76.28 o                         
  -4   3   2        187.30        204.48        24.42 o                         
  -3   3   2      12068.84      11583.49       354.01 o                         
  -2   3   2       1372.60       1215.41        45.23 o                         
  -1   3   2       6623.31       6251.38       228.10 o                         
   0   3   2       2368.77       2447.40        91.73 o                         
   1   3   2        954.64        919.84        56.33 o                         
   2   3   2        241.46        234.72        68.03 o                         
   3   3   2        120.97        141.36        42.07 o                         
   4   3   2        624.00        561.10        65.79 o                         
   5   3   2         22.82         17.30        44.78 o                         
   6   3   2         12.74         28.78        50.55 o                         
   7   3   2        849.23        693.09       105.28 o                         
   8   3   2         26.89        -55.62        79.02 o                         
 -13   4   2         49.51         58.34       160.20 o                         
 -12   4   2          3.55        -34.87        88.76 o                         
 -11   4   2        564.47        640.92       100.39 o                         
 -10   4   2        700.92        669.75        90.77 o                         
  -9   4   2       1630.94       1726.73       124.63 o                         
  -8   4   2         41.82         43.59        28.97 o                         
  -7   4   2       1118.67       1114.94        72.62 o                         
  -6   4   2       5025.60       4750.34       321.81 o                         
  -5   4   2       2042.90       2033.07       123.19 o                         
  -4   4   2        360.05        335.93        29.17 o                         
  -3   4   2       4411.36       4439.60       136.37 o                         
  -2   4   2        372.18        371.24        23.95 o                         
  -1   4   2      18261.03      17783.22       688.36 o                         
   0   4   2       1945.99       1678.08        85.76 o                         
   1   4   2        596.82        636.39        61.51 o                         
   2   4   2       4971.83       5096.56       245.54 o                         
   3   4   2       2597.43       2668.83       151.82 o                         
   4   4   2         15.50        -25.97        44.58 o                         
   5   4   2         82.20        113.06        55.22 o                         
   6   4   2          6.28         22.33        55.76 o                         
   7   4   2         86.50         95.06        79.34 o                         
   8   4   2         37.70        -27.30       114.05 o                         
 -13   5   2          2.78        -36.01       103.06 o                         
 -12   5   2        340.27        333.90       140.66 o                         
 -11   5   2          5.19         41.50        64.13 o                         
 -10   5   2         40.28         22.31        57.27 o                         
  -9   5   2       1269.63       1401.88        94.17 o                         
  -8   5   2        323.35        279.73       104.54 o                         
  -7   5   2       1928.72       1697.86       157.80 o                         
  -6   5   2       2642.14       2450.83       161.21 o                         
  -5   5   2       9609.61       9410.39       477.77 o                         
  -4   5   2         83.24         92.07        25.29 o                         
  -3   5   2       1027.31       1230.01        58.18 o                         
  -2   5   2        580.04        602.88        38.64 o                         
  -1   5   2        540.53        666.90        86.78 o                         
   0   5   2       2284.22       2281.32       137.29 o                         
   1   5   2       3774.96       3682.04       168.81 o                         
   2   5   2        200.57        219.05        48.79 o                         
   3   5   2        338.40        332.40        80.73 o                         
   4   5   2       1734.19       1987.41       137.23 o                         
   5   5   2        721.07        704.87        88.91 o                         
   6   5   2          9.18        -58.41        58.41 o                         
   7   5   2         23.82         45.88       119.29 o                         
 -13   6   2        545.21        512.47       169.46 o                         
 -12   6   2        249.94        116.97        98.16 o                         
 -11   6   2         62.97        -31.54        59.66 o                         
 -10   6   2       1952.10       1990.79       187.97 o                         
  -9   6   2         40.00         53.31        35.66 o                         
  -8   6   2        615.67        763.94       140.29 o                         
  -7   6   2        282.82        268.84        55.81 o                         
  -6   6   2        196.02        229.36        51.52 o                         
  -5   6   2       4233.21       4191.17       199.55 o                         
  -4   6   2       1657.89       1796.53        93.35 o                         
  -3   6   2      14037.04      14040.43       502.31 o                         
  -2   6   2         85.52         92.86        27.23 o                         
  -1   6   2        399.82        481.89        42.93 o                         
   0   6   2       1833.10       1829.68        96.77 o                         
   1   6   2       1633.47       1721.36       113.75 o                         
   2   6   2       3543.62       3844.42       204.57 o                         
   3   6   2          4.30         10.22        47.66 o                         
   4   6   2         12.64        -50.10        50.10 o                         
   5   6   2        294.09        286.35        93.33 o                         
   6   6   2        119.21         68.64       116.64 o                         
 -13   7   2        694.55        780.86       393.10 o                         
 -12   7   2         32.38          3.45        92.27 o                         
 -11   7   2        826.56        794.16       103.26 o                         
 -10   7   2          1.79         26.45        55.47 o                         
  -9   7   2        784.07        823.82       129.61 o                         
  -8   7   2       1478.86       1440.72       117.69 o                         
  -7   7   2        232.08        237.71        58.21 o                         
  -6   7   2       1084.91        898.66       115.59 o                         
  -5   7   2       1059.51       1208.62        89.06 o                         
  -4   7   2        313.08        306.70        39.80 o                         
  -3   7   2       3974.08       3727.43       152.62 o                         
  -2   7   2        418.37        437.34        39.77 o                         
  -1   7   2       2264.94       2085.83       114.50 o                         
   0   7   2        333.09        354.16        74.12 o                         
   1   7   2        546.07        550.21        68.14 o                         
   2   7   2        272.42        233.59        59.97 o                         
   3   7   2        639.24        700.01        95.15 o                         
   4   7   2        899.20        888.22       126.54 o                         
   5   7   2          4.11        -21.47        90.81 o                         
   6   7   2          0.15       -104.38       111.86 o                         
 -13   8   2        253.41        490.39       140.79 o                         
 -12   8   2        164.72        147.35       105.44 o                         
 -11   8   2       1050.19       1158.98       202.24 o                         
 -10   8   2       1559.70       1382.79       172.42 o                         
  -9   8   2        193.18        159.45        90.33 o                         
  -8   8   2       2868.31       3315.61       274.79 o                         
  -7   8   2       3479.64       3081.64      1092.72 o                         
  -6   8   2        118.19        211.16        59.35 o                         
  -5   8   2         86.74        102.30        46.12 o                         
  -4   8   2         43.97         -1.20        41.86 o                         
  -3   8   2         10.34         -3.54        40.27 o                         
  -2   8   2        654.42        635.34        68.13 o                         
  -1   8   2       1929.74       1953.98       125.75 o                         
   0   8   2        374.02        485.35        75.18 o                         
   1   8   2        359.51        379.79        64.58 o                         
   2   8   2        322.98        388.01        96.12 o                         
   3   8   2        270.83        349.93       102.89 o                         
   4   8   2         11.40         48.78        94.04 o                         
   5   8   2          0.54       -100.92       114.75 o                         
 -13   9   2         75.57        177.63       115.03 o                         
 -12   9   2         14.63         70.69       102.63 o                         
 -11   9   2          1.00         35.62        64.56 o                         
 -10   9   2         41.55        100.80        95.91 o                         
  -9   9   2         50.54         63.16       102.79 o                         
  -8   9   2        957.36       1119.75       155.05 o                         
  -7   9   2         36.28         62.23       108.09 o                         
  -6   9   2       3412.07       3687.95       201.20 o                         
  -5   9   2       3611.56       3808.57       204.97 o                         
  -4   9   2         39.27        -47.98        47.98 o                         
  -3   9   2        515.69        486.32        66.85 o                         
  -2   9   2        245.97        300.82        76.04 o                         
  -1   9   2        225.19        140.35        58.82 o                         
   0   9   2        486.97        409.46       113.88 o                         
   1   9   2        575.34        715.78       116.42 o                         
   2   9   2         64.70        151.18        98.11 o                         
   3   9   2        562.02        707.78       129.91 o                         
   4   9   2         23.76        -62.29        96.51 o                         
 -13  10   2        997.00        917.99       542.20 o                         
 -12  10   2        366.84        369.05       130.49 o                         
 -11  10   2          1.34         16.32        98.35 o                         
 -10  10   2       1572.70       1708.16       207.42 o                         
  -9  10   2         73.34         86.89       155.11 o                         
  -8  10   2       1411.54       1883.38       205.49 o                         
  -7  10   2        715.33        533.97        78.56 o                         
  -6  10   2        479.83        567.54        76.78 o                         
  -5  10   2       1307.24       1436.59       134.68 o                         
  -4  10   2         35.14        113.73        61.13 o                         
  -3  10   2        816.38        848.43        99.36 o                         
  -2  10   2        179.56        189.77        74.08 o                         
  -1  10   2          4.37        -37.45        57.51 o                         
   0  10   2        532.21        450.43        85.91 o                         
   1  10   2         29.14         -6.07        68.71 o                         
   2  10   2          5.06         51.54        93.43 o                         
   3  10   2         31.23        -77.57        98.15 o                         
 -13  11   2        139.91        107.72       120.28 o                         
 -12  11   2         91.84         85.20       174.56 o                         
 -11  11   2        428.52        387.77       202.34 o                         
 -10  11   2        566.91        705.73       182.89 o                         
  -9  11   2          1.49        -46.71        60.74 o                         
  -8  11   2       1631.19       1637.25       132.57 o                         
  -7  11   2         42.40         58.24        61.07 o                         
  -6  11   2        352.20        284.68        70.98 o                         
  -5  11   2       1354.01       1503.15       164.40 o                         
  -4  11   2         67.80         62.49        71.79 o                         
  -3  11   2       3719.54       4409.32       291.93 o                         
  -2  11   2        207.66        254.53        75.82 o                         
  -1  11   2        156.15         80.08        82.05 o                         
   0  11   2        172.29        233.76       121.79 o                         
   1  11   2        184.32        249.57       109.95 o                         
   2  11   2         28.03        -15.11       104.01 o                         
 -13  12   2          1.90       -185.21       194.47 o                         
 -12  12   2          4.94       -116.36       116.36 o                         
 -11  12   2        150.24        198.64       129.00 o                         
 -10  12   2         57.82        153.55       112.57 o                         
  -9  12   2        309.37        304.45       103.91 o                         
  -8  12   2        883.78        761.78       115.22 o                         
  -7  12   2        194.93        310.14       111.74 o                         
  -6  12   2        233.43         82.15        80.39 o                         
  -5  12   2        154.74        204.28        86.74 o                         
  -4  12   2        101.38        187.86        85.56 o                         
  -3  12   2        212.27        281.22        93.29 o                         
  -2  12   2         67.55        188.02        87.73 o                         
  -1  12   2        634.80        877.44       493.12 o                         
   0  12   2          4.49         62.46       116.34 o                         
   1  12   2        111.56          6.43       125.45 o                         
 -12  13   2        695.84        713.49       145.54 o                         
 -11  13   2         35.92        -90.17        97.54 o                         
 -10  13   2          2.68        -90.02        90.02 o                         
  -9  13   2        420.94        243.44       149.84 o                         
  -8  13   2          3.96        -42.92        91.97 o                         
  -7  13   2       1350.96       1269.08       151.72 o                         
  -6  13   2        299.77        409.23       103.73 o                         
  -5  13   2       1484.63       1373.27       155.41 o                         
  -4  13   2          2.06         -2.31        83.49 o                         
  -3  13   2        303.46        162.20       108.95 o                         
  -2  13   2        156.21        221.05       131.94 o                         
  -1  13   2          3.24        -56.76       116.64 o                         
   0  13   2         27.34        207.43       214.84 o                         
 -11  14   2         23.14        -24.25       130.70 o                         
 -10  14   2        704.00        701.56       212.99 o                         
  -9  14   2        108.58          7.80        94.50 o                         
  -8  14   2         29.28        -72.02       101.33 o                         
  -7  14   2          3.10         -0.96        91.55 o                         
  -6  14   2         28.57        -44.74        94.88 o                         
  -5  14   2        692.19        720.26       128.88 o                         
  -4  14   2         75.67          6.62        92.30 o                         
  -3  14   2        850.83        529.80       367.17 o                         
  -2  14   2         55.25         74.91       130.09 o                         
 -10  15   2        246.57        232.41       167.61 o                         
  -9  15   2        199.92        165.52       161.36 o                         
  -8  15   2         48.61         40.74       102.29 o                         
  -7  15   2         83.91          9.80        96.71 o                         
  -6  15   2          1.11        -10.60        95.95 o                         
  -5  15   2          3.68        -16.51       111.36 o                         
  -4  15   2         12.68        -62.04       166.69 o                         
   4 -16   3         35.80        134.28       167.61 o                         
   1 -15   3         97.12        114.20       131.05 o                         
   2 -15   3         62.96        -47.86       136.13 o                         
   3 -15   3          3.60         84.85       127.25 o                         
   4 -15   3        743.47        577.76       182.89 o                         
   5 -15   3        157.69        148.83       107.36 o                         
   6 -15   3        425.92        442.24       130.36 o                         
   7 -15   3        202.20        315.01       136.98 o                         
   8 -15   3          6.71         43.61       125.24 o                         
   9 -15   3         27.00       -132.89       132.89 o                         
  -1 -14   3          3.23        -22.22       162.98 o                         
   0 -14   3        298.43        422.32       250.96 o                         
   1 -14   3        561.06        508.19       204.19 o                         
   2 -14   3          0.92        -22.14       109.46 o                         
   3 -14   3         17.06        115.86        81.37 o                         
   4 -14   3         11.80         21.31        72.37 o                         
   5 -14   3        391.30        407.32       142.72 o                         
   6 -14   3       1514.90       1615.96       250.03 o                         
   7 -14   3        159.65         20.33       161.59 o                         
   8 -14   3        674.95        846.92       174.87 o                         
   9 -14   3         72.15         30.95       128.59 o                         
  10 -14   3         93.65          1.80       137.64 o                         
  -2 -13   3        459.29        312.26       136.98 o                         
  -1 -13   3        186.04         52.72       116.11 o                         
   0 -13   3        132.15        -59.13       102.97 o                         
   1 -13   3        165.48        271.85        88.56 o                         
   2 -13   3        106.76          2.66        75.16 o                         
   3 -13   3         50.31         22.74        65.85 o                         
   4 -13   3         91.48         18.72        70.34 o                         
   5 -13   3         41.73          0.10        70.54 o                         
   6 -13   3        146.04        108.91       134.28 o                         
   7 -13   3         72.80        142.30       113.00 o                         
   8 -13   3        315.77        468.26       145.67 o                         
   9 -13   3        287.70         64.40       256.05 o                         
  10 -13   3        190.49       -116.72       116.72 o                         
  -3 -12   3        408.90        485.24       223.18 o                         
  -2 -12   3          7.80         43.42       113.93 o                         
  -1 -12   3        680.61        645.93       182.80 o                         
   0 -12   3       1115.96       1388.62       144.02 o                         
   1 -12   3        302.36        354.42        86.08 o                         
   2 -12   3        191.94        200.35        64.61 o                         
   3 -12   3       1755.57       1640.25       143.74 o                         
   4 -12   3       1374.90       1319.46       238.38 o                         
   5 -12   3         43.91         28.04        69.25 o                         
   6 -12   3        373.72        513.94       124.00 o                         
   7 -12   3        153.58        192.72       110.20 o                         
   8 -12   3        311.14        473.54       134.22 o                         
   9 -12   3         93.43        149.29       120.38 o                         
  10 -12   3         79.18        -36.76       122.40 o                         
  11 -12   3         58.18         39.82       215.77 o                         
  -4 -11   3          7.87        123.16       184.28 o                         
  -3 -11   3        384.49        359.77       134.34 o                         
  -2 -11   3        456.21        407.38        94.56 o                         
  -1 -11   3       1078.60       1084.67       255.22 o                         
   0 -11   3        215.21        252.21        81.10 o                         
   1 -11   3        155.58         98.95        52.44 o                         
   2 -11   3         13.34         21.47        65.52 o                         
   3 -11   3        114.94         90.19        61.68 o                         
   4 -11   3         11.58         64.30        62.10 o                         
   5 -11   3        751.86       1071.58       112.77 o                         
   6 -11   3       1361.61       1287.40       135.59 o                         
   7 -11   3        540.94        543.39       129.99 o                         
   8 -11   3         69.26         20.80       100.33 o                         
   9 -11   3        639.90        947.97       174.11 o                         
  10 -11   3        356.37        250.05       135.07 o                         
  11 -11   3         34.67         34.51       230.12 o                         
  -5 -10   3        341.68        307.10       121.42 o                         
  -4 -10   3        365.23        431.70       123.90 o                         
  -3 -10   3        304.40        385.10        91.55 o                         
  -2 -10   3         20.27         41.64        66.94 o                         
  -1 -10   3       3163.79       2432.05       181.25 o                         
   0 -10   3        167.22        182.23        46.63 o                         
   1 -10   3       7519.72       7054.92       380.24 o                         
   2 -10   3          0.29         63.58        55.50 o                         
   3 -10   3        784.37        896.61       121.24 o                         
   4 -10   3        224.36        155.51        63.47 o                         
   5 -10   3         49.71        -17.28        50.21 o                         
   6 -10   3        487.37        520.95        74.67 o                         
   7 -10   3         54.59         45.64        84.12 o                         
   8 -10   3        229.14        129.75       101.13 o                         
   9 -10   3        451.43        448.30       133.16 o                         
  10 -10   3          2.43        -98.87       104.18 o                         
  11 -10   3        109.36         69.58       125.40 o                         
  -6  -9   3         20.08        122.08       109.94 o                         
  -5  -9   3         10.23        131.16       100.57 o                         
  -4  -9   3        347.18        396.84       135.65 o                         
  -3  -9   3         17.72         43.14        65.80 o                         
  -2  -9   3        980.65        795.34       102.88 o                         
  -1  -9   3       1167.47       1120.99        91.66 o                         
   0  -9   3          0.55        -37.50        47.78 o                         
   1  -9   3      11185.70      11309.86       587.49 o                         
   2  -9   3       1244.91       1414.92       118.15 o                         
   3  -9   3       9054.73       8798.55       465.02 o                         
   4  -9   3         35.80        -15.87        47.84 o                         
   5  -9   3        214.69        282.14        55.76 o                         
   6  -9   3        221.16        276.25        92.03 o                         
   7  -9   3        166.29        184.95        93.61 o                         
   8  -9   3       1732.88       2018.93       222.58 o                         
   9  -9   3         37.52         86.71        96.76 o                         
  10  -9   3          1.37        149.35       115.73 o                         
  11  -9   3        411.93        397.99       141.29 o                         
  -7  -8   3        552.97        512.65       139.92 o                         
  -6  -8   3        421.25        300.36       201.41 o                         
  -5  -8   3         50.73         53.68        91.64 o                         
  -4  -8   3         47.95         90.53        66.81 o                         
  -3  -8   3       1352.88       1141.66       117.52 o                         
  -2  -8   3       1341.72       1301.42        94.78 o                         
  -1  -8   3        685.79        634.46        74.01 o                         
   0  -8   3       1217.13       1271.74       110.62 o                         
   1  -8   3        630.33        702.77        78.54 o                         
   2  -8   3       1378.11       1296.59       120.02 o                         
   3  -8   3       8173.13       8282.07       436.27 o                         
   4  -8   3        422.79        510.72        54.04 o                         
   5  -8   3       2523.29       2303.68       154.78 o                         
   6  -8   3       1274.04       1586.99       174.83 o                         
   7  -8   3        395.76        424.09       107.17 o                         
   8  -8   3          3.87         15.25        86.35 o                         
   9  -8   3         20.63         53.88        68.10 o                         
  10  -8   3        297.68        211.80       184.28 o                         
  11  -8   3         74.27        -96.31       168.54 o                         
  -8  -7   3        122.43        278.31       127.17 o                         
  -7  -7   3         11.83       -120.03       218.54 o                         
  -6  -7   3          2.11         45.37        88.07 o                         
  -5  -7   3        859.53        773.53       102.19 o                         
  -4  -7   3        987.66       1098.26       129.21 o                         
  -3  -7   3        990.40       1084.32       150.62 o                         
  -2  -7   3       1650.16       1673.54       111.47 o                         
  -1  -7   3      10922.40      10430.82       540.57 o                         
   0  -7   3        441.94        509.94        48.96 o                         
   1  -7   3        345.40        519.24        65.87 o                         
   2  -7   3         30.15          5.55        24.58 o                         
   3  -7   3       2399.61       2429.32       127.00 o                         
   4  -7   3       6068.23       6131.35       281.28 o                         
   5  -7   3        182.06        212.63        45.94 o                         
   6  -7   3       2504.39       2728.19       137.96 o                         
   7  -7   3         83.90        179.02        86.11 o                         
   8  -7   3         37.46        103.36        63.66 o                         
   9  -7   3         20.35         55.88        67.64 o                         
  10  -7   3         36.07         -8.33       161.13 o                         
  11  -7   3         44.98        -88.90       167.61 o                         
  -9  -6   3        282.98        287.42       136.36 o                         
  -8  -6   3         21.64         38.79        99.45 o                         
  -7  -6   3          2.51        -16.62        85.21 o                         
  -6  -6   3         88.47        157.33        90.10 o                         
  -5  -6   3        209.90        209.50        66.48 o                         
  -4  -6   3       2060.34       2046.43       153.02 o                         
  -3  -6   3        690.54        756.09       135.43 o                         
  -2  -6   3         17.05        -17.40        26.54 o                         
  -1  -6   3       3950.55       3701.33       208.40 o                         
   0  -6   3        321.40        410.05        40.79 o                         
   1  -6   3       4808.57       4885.44       202.59 o                         
   2  -6   3       1315.32       1266.39        78.89 o                         
   3  -6   3        115.68        103.83        28.70 o                         
   4  -6   3        205.90        171.67        36.96 o                         
   5  -6   3       1828.45       1728.86       106.93 o                         
   6  -6   3       4042.00       4189.95       228.27 o                         
   7  -6   3        443.82        470.88       105.08 o                         
   8  -6   3        375.11        465.90        83.15 o                         
   9  -6   3        349.03        369.45       101.86 o                         
  10  -6   3         94.90        112.05       165.76 o                         
  11  -6   3         19.67        -40.75       178.73 o                         
  -9  -5   3        298.05        263.88       126.05 o                         
  -8  -5   3          1.69          3.08        86.94 o                         
  -7  -5   3       1463.33       1282.08       169.94 o                         
  -6  -5   3        278.22        422.56        75.37 o                         
  -5  -5   3       1382.13       1354.45       116.39 o                         
  -4  -5   3        318.10        340.97        78.53 o                         
  -3  -5   3       2684.17       2326.97       153.51 o                         
  -2  -5   3       7444.04       6935.19       447.23 o                         
  -1  -5   3       3709.98       3957.53       182.76 o                         
   0  -5   3         46.27         30.08        21.44 o                         
   1  -5   3      10119.82       9805.58       381.36 o                         
   2  -5   3       2844.01       2786.56       134.40 o                         
   3  -5   3        972.59       1092.70        76.84 o                         
   4  -5   3       3682.89       3057.78       318.56 o                         
   5  -5   3        615.57        599.05        64.59 o                         
   6  -5   3         41.93         52.51        24.44 o                         
   7  -5   3        189.39        175.80        47.54 o                         
   8  -5   3        518.68        704.19       131.96 o                         
   9  -5   3        184.50         82.59        98.16 o                         
  10  -5   3        120.39        165.76       171.32 o                         
  11  -5   3        132.87         82.42       180.58 o                         
 -10  -4   3          3.82        -97.84       109.27 o                         
  -9  -4   3         13.87         44.99        99.81 o                         
  -8  -4   3         48.11        238.91        97.23 o                         
  -7  -4   3        561.15        518.01       113.44 o                         
  -6  -4   3         12.91         65.33        46.91 o                         
  -5  -4   3       2366.94       2433.38       131.27 o                         
  -4  -4   3       5647.01       5943.56       320.24 o                         
  -3  -4   3       3628.08       3418.64       197.64 o                         
  -2  -4   3        654.63        483.18        71.37 o                         
  -1  -4   3        557.18        710.07        42.49 o                         
   0  -4   3        183.15        141.65        22.41 o                         
   1  -4   3        859.65       1019.85        53.71 o                         
   2  -4   3        159.31        127.88        17.53 o                         
   3  -4   3       8830.13       8401.73       536.60 o                         
   4  -4   3       2435.88       2492.47       198.08 o                         
   5  -4   3        242.11        292.77        44.68 o                         
   6  -4   3       1124.78       1130.54        91.42 o                         
   7  -4   3       1145.40       1358.34       165.76 o                         
   8  -4   3        455.59        562.80       131.96 o                         
   9  -4   3        647.61        732.18       258.83 o                         
  10  -4   3         12.37        -35.19       141.68 o                         
  11  -4   3          4.35         11.11       173.17 o                         
 -10  -3   3          5.68        -79.09        96.34 o                         
  -9  -3   3         22.64         26.46        93.81 o                         
  -8  -3   3        206.89        240.04        97.20 o                         
  -7  -3   3        996.53       1029.78       141.98 o                         
  -6  -3   3       1710.41       1791.12       122.43 o                         
  -5  -3   3       1094.69       1083.02        72.00 o                         
  -4  -3   3        667.55        660.36        75.12 o                         
  -3  -3   3       7993.64       7507.98       476.63 o                         
  -2  -3   3       1778.89       1708.44       111.08 o                         
  -1  -3   3      20089.40      20487.19       874.43 o                         
   0  -3   3       1534.07       1494.25        71.36 o                         
   1  -3   3       8950.53       9534.50       368.38 o                         
   2  -3   3       3760.12       3645.84       246.20 o                         
   3  -3   3        264.57        226.40        56.30 o                         
   4  -3   3       1843.54       1689.28       107.07 o                         
   5  -3   3        254.30        216.02        55.72 o                         
   6  -3   3        162.45        118.41        48.81 o                         
   7  -3   3       2063.51       1855.15       300.63 o                         
   8  -3   3         67.66        -58.00        58.00 o                         
   9  -3   3        370.54        318.60       142.61 o                         
  10  -3   3          7.54       -139.83       139.83 o                         
 -11  -2   3         18.90         67.50       114.25 o                         
 -10  -2   3         13.22         14.69        93.83 o                         
  -9  -2   3        534.12        446.98       115.17 o                         
  -8  -2   3         89.93        158.19        67.70 o                         
  -7  -2   3         15.01         47.17        54.65 o                         
  -6  -2   3       3715.65       3679.76       214.23 o                         
  -5  -2   3       1466.55       1424.77        88.48 o                         
  -4  -2   3        912.77        904.23       105.61 o                         
  -3  -2   3       3939.35       3739.67       202.56 o                         
  -2  -2   3       1222.54       1225.68        81.54 o                         
  -1  -2   3      23171.92      21706.71      1062.58 o                         
   0  -2   3       1681.63       1576.10        80.00 o                         
   1  -2   3       8304.75       8140.03       354.83 o                         
   2  -2   3       1876.76       1937.65        93.20 o                         
   3  -2   3       1835.81       1901.10       167.88 o                         
   4  -2   3        154.39        211.84        33.17 o                         
   5  -2   3       1083.03       1313.17        83.99 o                         
   6  -2   3       3565.00       3553.22       210.49 o                         
   7  -2   3         38.00         89.73        56.65 o                         
   8  -2   3        386.17        609.33       178.73 o                         
   9  -2   3       2152.95       2180.63       222.70 o                         
  10  -2   3         15.53         -7.41       147.24 o                         
 -11  -1   3        173.69         85.63       110.99 o                         
 -10  -1   3        264.76        352.35       115.85 o                         
  -9  -1   3       1541.87       1710.26       160.90 o                         
  -8  -1   3       1378.13       1395.37       124.42 o                         
  -7  -1   3         13.42        -39.71        46.72 o                         
  -6  -1   3       2694.33       2602.19       121.85 o                         
  -5  -1   3       1373.30       1437.21        97.23 o                         
  -4  -1   3        244.64        231.29        33.78 o                         
  -3  -1   3       1573.28       1865.77        92.22 o                         
  -2  -1   3         15.79        -19.11        19.11 o                         
  -1  -1   3        159.65        162.27        40.43 o                         
   0  -1   3         14.87         -8.14        15.72 o                         
   1  -1   3       9445.76       9216.65       329.78 o                         
   2  -1   3       1840.41       1824.09        94.75 o                         
   3  -1   3       3026.68       2801.21       135.91 o                         
   4  -1   3        810.97        886.28        64.89 o                         
   5  -1   3        521.08        582.35        70.73 o                         
   6  -1   3        942.05       1111.98       118.91 o                         
   7  -1   3        373.57        353.30        73.74 o                         
   8  -1   3        399.26        447.10       111.22 o                         
   9  -1   3         54.05         37.23        77.87 o                         
  10  -1   3          2.92       -135.20       135.20 o                         
 -12   0   3        168.21         51.00       114.50 o                         
 -11   0   3         11.34         72.28       101.13 o                         
 -10   0   3        203.93        373.21       110.57 o                         
  -9   0   3         55.02         52.26        60.74 o                         
  -8   0   3       1021.16       1084.57        88.00 o                         
  -7   0   3       5102.98       5037.16       210.09 o                         
  -6   0   3       3698.85       3728.96       160.61 o                         
  -5   0   3       1483.03       1462.92        78.18 o                         
  -4   0   3      10597.60      10473.76       521.39 o                         
  -3   0   3       5978.99       5869.93       213.46 o                         
  -2   0   3        441.44        466.78        34.49 o                         
  -1   0   3      19011.03      18639.99       807.65 o                         
   0   0   3         11.96         -5.83        13.55 o                         
   1   0   3       1056.81       1037.34        50.54 o                         
   2   0   3       1256.42       1250.58        66.29 o                         
   3   0   3        482.42        394.41        53.33 o                         
   4   0   3        783.32        690.07       101.90 o                         
   5   0   3       1292.59       1213.79       105.50 o                         
   6   0   3        978.92       1306.92       126.53 o                         
   7   0   3        519.16        632.54        92.07 o                         
   8   0   3        116.69        -53.20        84.44 o                         
   9   0   3          9.41         31.05        97.57 o                         
 -12   1   3         54.74          5.77       105.75 o                         
 -11   1   3        765.17        954.18       313.93 o                         
 -10   1   3        149.72        142.94       119.46 o                         
  -9   1   3        821.83        826.13        79.69 o                         
  -8   1   3       3107.19       2835.46       153.17 o                         
  -7   1   3         73.95         72.38        36.28 o                         
  -6   1   3        356.58        426.50        39.83 o                         
  -5   1   3         76.20         94.38        15.48 o                         
  -4   1   3         35.53         47.03        20.10 o                         
  -3   1   3       5469.34       5357.38       195.72 o                         
  -2   1   3        526.18        572.52        31.26 o                         
  -1   1   3      18644.83      18339.76       554.06 o                         
   0   1   3       1467.10       1370.66        83.61 o                         
   1   1   3        910.16       1145.01       108.67 o                         
   2   1   3         32.19          8.07        24.34 o                         
   3   1   3       1396.01       1320.31        86.99 o                         
   4   1   3       1354.24       1466.56        98.81 o                         
   5   1   3         30.97         30.17        43.42 o                         
   6   1   3         77.09         82.28        58.91 o                         
   7   1   3        226.66        117.99       106.17 o                         
   8   1   3         27.13        -11.85       152.33 o                         
   9   1   3         47.69         24.07       109.10 o                         
 -13   2   3         21.16        148.14       120.59 o                         
 -12   2   3         22.26        -16.06        95.91 o                         
 -11   2   3        560.41        378.74        87.96 o                         
 -10   2   3         57.02        173.43        64.17 o                         
  -9   2   3       1505.85       1702.64       111.05 o                         
  -8   2   3         32.05         55.24        27.97 o                         
  -7   2   3         22.28         16.61        26.60 o                         
  -6   2   3       7712.59       7204.15       376.01 o                         
  -5   2   3       1570.32       1454.15        84.77 o                         
  -4   2   3       7077.38       7267.12       286.36 o                         
  -3   2   3       1057.34       1067.10        41.98 o                         
  -2   2   3       4316.55       4032.09       128.52 o                         
  -1   2   3      14480.41      14573.80       443.32 o                         
   0   2   3        180.16        146.19        19.53 o                         
   1   2   3         90.01         99.76        25.15 o                         
   2   2   3       4610.02       4251.61       204.78 o                         
   3   2   3        267.33        254.32        46.84 o                         
   4   2   3         51.25          1.37        41.26 o                         
   5   2   3         40.97        -15.71        40.86 o                         
   6   2   3        130.63         83.67        42.82 o                         
   7   2   3        256.34        206.25        93.80 o                         
   8   2   3          8.31         52.87       101.79 o                         
 -13   3   3         85.26         13.43       147.70 o                         
 -12   3   3         92.49         53.61        75.71 o                         
 -11   3   3        530.00        680.70       102.02 o                         
 -10   3   3         25.94         86.34        60.40 o                         
  -9   3   3       1806.92       1837.03       143.66 o                         
  -8   3   3         65.15         97.43        47.65 o                         
  -7   3   3       1833.19       1616.95       118.70 o                         
  -6   3   3       4263.26       3850.00       266.83 o                         
  -5   3   3       3930.34       3959.38       219.89 o                         
  -4   3   3       2843.83       2769.35       106.81 o                         
  -3   3   3         24.38         39.71        14.55 o                         
  -2   3   3        908.69        925.69        38.28 o                         
  -1   3   3        702.13        700.22        69.81 o                         
   0   3   3         91.91        107.54        22.03 o                         
   1   3   3      10277.57      10035.42       398.72 o                         
   2   3   3         46.62         42.08        34.00 o                         
   3   3   3          0.11         20.94        39.90 o                         
   4   3   3       2731.44       2682.58       156.60 o                         
   5   3   3        426.67        542.40        76.05 o                         
   6   3   3         22.27        -48.76        54.74 o                         
   7   3   3        321.28        247.61        89.93 o                         
   8   3   3        115.96        121.31       186.13 o                         
 -13   4   3        314.25        429.22       129.22 o                         
 -12   4   3          3.42         33.78        68.26 o                         
 -11   4   3        598.85        678.15       101.13 o                         
 -10   4   3        903.85        952.44       140.89 o                         
  -9   4   3          0.15        -38.35        46.61 o                         
  -8   4   3        564.51        560.32       100.61 o                         
  -7   4   3       1022.91        907.49       110.99 o                         
  -6   4   3        305.07        374.63        38.74 o                         
  -5   4   3       2699.27       2512.70       149.54 o                         
  -4   4   3      10036.61       9860.88       327.61 o                         
  -3   4   3       7997.23       7912.15       265.44 o                         
  -2   4   3       1582.33       1392.89       132.30 o                         
  -1   4   3        669.57        670.22        70.71 o                         
   0   4   3       2309.45       2164.96       124.26 o                         
   1   4   3       2904.54       2870.92       144.63 o                         
   2   4   3        383.29        407.00        56.21 o                         
   3   4   3       1460.99       1510.01       109.28 o                         
   4   4   3        173.80        163.43        56.61 o                         
   5   4   3        442.93        342.75        71.90 o                         
   6   4   3        143.91         74.95        66.85 o                         
   7   4   3          2.52         30.70       112.08 o                         
 -13   5   3        170.99        171.70       110.36 o                         
 -12   5   3        630.51        294.89        90.05 o                         
 -11   5   3       1573.90       1526.74       178.83 o                         
 -10   5   3        584.32        454.17        79.20 o                         
  -9   5   3        176.21        218.62        63.51 o                         
  -8   5   3       5086.85       4375.15       314.63 o                         
  -7   5   3        292.91        297.01        44.98 o                         
  -6   5   3        783.10        799.17        64.40 o                         
  -5   5   3          4.63         -4.82        26.52 o                         
  -4   5   3         10.74        -13.55        19.28 o                         
  -3   5   3       5195.69       5273.92       198.72 o                         
  -2   5   3        416.45        469.64        55.15 o                         
  -1   5   3       4432.55       4007.19       232.78 o                         
   0   5   3        115.36         85.01        25.93 o                         
   1   5   3        168.28         67.40        32.86 o                         
   2   5   3       1424.58       1325.30       100.95 o                         
   3   5   3       1516.15       1719.12       122.44 o                         
   4   5   3         84.56        101.97        59.37 o                         
   5   5   3         35.43        -24.90        59.02 o                         
   6   5   3        473.31        456.07       141.68 o                         
   7   5   3        451.84        586.00       158.34 o                         
 -13   6   3        333.63        205.03       111.91 o                         
 -12   6   3        463.33        459.64        93.06 o                         
 -11   6   3       1158.27       1230.74       210.21 o                         
 -10   6   3        135.31         11.38        50.89 o                         
  -9   6   3        128.92         80.50        76.74 o                         
  -8   6   3       6449.45       6366.09       335.13 o                         
  -7   6   3        522.95        492.29        64.60 o                         
  -6   6   3       2899.07       2693.02       145.20 o                         
  -5   6   3        509.74        450.22        50.73 o                         
  -4   6   3         15.88        -10.51        23.01 o                         
  -3   6   3        475.09        481.67        37.00 o                         
  -2   6   3          4.21        -12.00        52.53 o                         
  -1   6   3       6872.98       6452.79       299.83 o                         
   0   6   3          6.28         -9.18        32.39 o                         
   1   6   3        670.75        643.67       102.01 o                         
   2   6   3        651.39        627.97        73.20 o                         
   3   6   3          2.19         46.57        52.40 o                         
   4   6   3          0.12         83.55        80.02 o                         
   5   6   3         13.60          9.91        88.72 o                         
   6   6   3         27.36       -107.07       107.43 o                         
 -14   7   3        301.82         95.02       116.23 o                         
 -13   7   3         28.35        137.71       102.55 o                         
 -12   7   3         12.72        -39.56        67.72 o                         
 -11   7   3         11.42        -36.21        53.68 o                         
 -10   7   3        428.02        415.44       103.48 o                         
  -9   7   3       2632.99       2829.90       276.89 o                         
  -8   7   3       2236.62       2508.91       166.98 o                         
  -7   7   3        403.78        454.39        75.83 o                         
  -6   7   3      12320.67      12141.32       549.55 o                         
  -5   7   3       1674.95       1689.78       111.30 o                         
  -4   7   3        874.11        924.88        57.82 o                         
  -3   7   3       2049.57       2011.73        93.61 o                         
  -2   7   3       1448.31       1389.70       189.59 o                         
  -1   7   3        318.63        300.37        46.92 o                         
   0   7   3         75.83         56.67        37.71 o                         
   1   7   3       1437.56       1474.68       164.94 o                         
   2   7   3         17.12         81.12        77.14 o                         
   3   7   3        675.22        632.13       112.84 o                         
   4   7   3        172.45        233.65        97.14 o                         
   5   7   3        253.91        176.00       109.56 o                         
 -14   8   3        271.75        391.63       179.65 o                         
 -13   8   3        885.14        948.68       165.52 o                         
 -12   8   3        753.33        834.28       114.36 o                         
 -11   8   3        107.07         42.26       112.55 o                         
 -10   8   3       1041.08       1117.80       321.80 o                         
  -9   8   3        796.93        579.32       117.86 o                         
  -8   8   3        280.66        183.64        69.31 o                         
  -7   8   3        537.90        460.82        68.43 o                         
  -6   8   3        241.55        225.52        54.39 o                         
  -5   8   3       1973.64       1870.45       122.68 o                         
  -4   8   3       2044.23       2079.02        99.85 o                         
  -3   8   3       2217.05       2228.08       102.91 o                         
  -2   8   3        491.48        411.36        54.10 o                         
  -1   8   3       1063.67       1049.34       104.80 o                         
   0   8   3        278.95        258.21        58.94 o                         
   1   8   3        120.01         16.21        77.01 o                         
   2   8   3         12.97        -97.64       167.29 o                         
   3   8   3         40.24         35.09        87.15 o                         
   4   8   3         51.55        148.84       100.63 o                         
 -14   9   3         33.68         -9.70       114.29 o                         
 -13   9   3        304.48        215.27       127.33 o                         
 -12   9   3         73.20         28.80        69.75 o                         
 -11   9   3       1201.02       1287.88       214.84 o                         
 -10   9   3        605.22        754.32       141.51 o                         
  -9   9   3        233.08        434.70       102.68 o                         
  -8   9   3       4777.87       4785.64       295.42 o                         
  -7   9   3         85.62        178.59        58.22 o                         
  -6   9   3       1065.88       1130.26       100.09 o                         
  -5   9   3        263.56        289.55        59.36 o                         
  -4   9   3        939.36        897.93        81.05 o                         
  -3   9   3       4961.62       5160.49       267.35 o                         
  -2   9   3         12.73        -12.70        52.84 o                         
  -1   9   3        436.78        402.91        79.72 o                         
   0   9   3        511.37        489.93        84.71 o                         
   1   9   3         69.15        105.59        71.36 o                         
   2   9   3          5.76        125.77        95.01 o                         
   3   9   3         38.07        279.62       110.53 o                         
 -13  10   3         42.64         19.66       112.33 o                         
 -12  10   3         20.88         13.79       107.05 o                         
 -11  10   3       1018.25       1192.26       309.30 o                         
 -10  10   3        200.22        204.27        91.83 o                         
  -9  10   3        306.24        257.53        89.33 o                         
  -8  10   3       1090.85       1184.75       110.59 o                         
  -7  10   3         17.64        -16.82        53.60 o                         
  -6  10   3        135.63        207.54        60.45 o                         
  -5  10   3        270.11        275.03        61.67 o                         
  -4  10   3       1481.20       1486.19       149.32 o                         
  -3  10   3        358.33        334.22        77.72 o                         
  -2  10   3         79.74         89.98        67.41 o                         
  -1  10   3       1918.33       1945.50       181.91 o                         
   0  10   3          0.29         30.99        71.60 o                         
   1  10   3         48.33         53.70        91.65 o                         
   2  10   3        938.90       1183.43       294.87 o                         
 -13  11   3        251.23         -0.11       137.98 o                         
 -12  11   3        710.33        470.20       121.30 o                         
 -11  11   3         86.68        182.08       100.53 o                         
 -10  11   3        134.66        -57.65        64.47 o                         
  -9  11   3        341.10        408.16       102.77 o                         
  -8  11   3        106.58        120.21        65.57 o                         
  -7  11   3        548.89        511.73       132.75 o                         
  -6  11   3       1954.19       1906.10       279.02 o                         
  -5  11   3        603.45        530.36       103.67 o                         
  -4  11   3         15.36         -1.04        74.46 o                         
  -3  11   3        612.85        671.43       113.39 o                         
  -2  11   3          2.68          0.72        66.64 o                         
  -1  11   3        149.22        238.86        83.17 o                         
   0  11   3         86.95         87.08        96.25 o                         
   1  11   3         93.15        -30.06       149.62 o                         
 -13  12   3        384.38        431.89       163.49 o                         
 -12  12   3        124.47        -64.31       146.80 o                         
 -11  12   3        314.01        291.01       234.69 o                         
 -10  12   3        556.04        652.16       124.81 o                         
  -9  12   3         92.13         17.03        68.40 o                         
  -8  12   3         49.01        -71.35        71.35 o                         
  -7  12   3          2.66        113.98        83.07 o                         
  -6  12   3        327.06        130.10        84.56 o                         
  -5  12   3        206.46        287.90        94.10 o                         
  -4  12   3        887.57       1223.84       146.10 o                         
  -3  12   3        319.52         93.95        86.48 o                         
  -2  12   3        274.14        126.34        77.34 o                         
  -1  12   3        226.75        106.97       125.68 o                         
   0  12   3        222.78        198.47       135.28 o                         
 -12  13   3          4.68       -139.60       139.60 o                         
 -11  13   3        104.03         45.32       131.38 o                         
 -10  13   3        950.98        854.84       233.82 o                         
  -9  13   3        101.27         15.18       152.44 o                         
  -8  13   3        387.15        408.77       110.11 o                         
  -7  13   3         12.40        -76.42        76.42 o                         
  -6  13   3         79.35        159.38        91.47 o                         
  -5  13   3        140.47        104.79        87.25 o                         
  -4  13   3          7.22        -43.49       158.47 o                         
  -3  13   3        312.98        303.91       105.16 o                         
  -2  13   3          2.06        -29.04       122.06 o                         
  -1  13   3          7.39        175.94       141.02 o                         
 -11  14   3         61.30       -127.94       127.94 o                         
 -10  14   3          5.82        -74.23       122.40 o                         
  -9  14   3         22.90         -4.10        93.86 o                         
  -8  14   3       2066.29       1972.04       336.69 o                         
  -7  14   3         47.87         81.19        96.32 o                         
  -6  14   3        137.08         92.06        96.97 o                         
  -5  14   3         34.33        -81.40        89.35 o                         
  -4  14   3         65.76        -22.26        97.04 o                         
  -3  14   3        182.61         74.51       309.30 o                         
 -10  15   3        261.02        159.66       114.05 o                         
  -9  15   3          2.35        -60.98        99.87 o                         
  -8  15   3        129.69          1.01        99.39 o                         
  -7  15   3         79.74        136.38       107.76 o                         
  -6  15   3        565.04        393.32       138.98 o                         
  -5  15   3         10.09         45.44       124.08 o                         
   1 -15   4        175.21        333.32       224.10 o                         
   2 -15   4          3.46        -71.37       115.81 o                         
   3 -15   4         13.61        -89.08       147.70 o                         
   4 -15   4          1.99        149.09       132.42 o                         
   5 -15   4        221.43         -5.56       135.20 o                         
   6 -15   4         12.11         62.60       112.06 o                         
   7 -15   4         81.65       -106.96       108.04 o                         
   8 -15   4        216.45          5.64       123.01 o                         
  -1 -14   4        120.17        259.56       216.23 o                         
   0 -14   4         34.92         31.08       117.97 o                         
   1 -14   4          2.02        -80.56        80.56 o                         
   2 -14   4        113.35        234.34        84.53 o                         
   3 -14   4       2107.76       2256.66       449.59 o                         
   4 -14   4         94.56          7.24        76.04 o                         
   5 -14   4         49.12         68.71        95.98 o                         
   6 -14   4        153.74        214.63       118.19 o                         
   7 -14   4        193.72        284.06       130.43 o                         
   8 -14   4        154.18         -1.87       120.80 o                         
   9 -14   4         11.43        -64.27       117.25 o                         
  -2 -13   4         37.55         90.19       122.85 o                         
  -1 -13   4         11.23         89.81        88.43 o                         
   0 -13   4          3.55         30.81        82.10 o                         
   1 -13   4         78.15         -0.49        71.04 o                         
   2 -13   4         93.70        137.05        87.74 o                         
   3 -13   4         63.89        166.32        90.93 o                         
   4 -13   4         21.37        -16.34        68.42 o                         
   5 -13   4       1790.84       1856.83       213.88 o                         
   6 -13   4         82.39        -44.38        95.84 o                         
   7 -13   4        107.84        113.28       114.69 o                         
   8 -13   4        767.14        763.82       330.60 o                         
   9 -13   4        666.30        694.74       168.85 o                         
  10 -13   4        155.59         41.92       137.49 o                         
  -3 -12   4         35.37         72.23       170.39 o                         
  -2 -12   4         98.22        105.02       102.52 o                         
  -1 -12   4       1072.74        797.45       274.83 o                         
   0 -12   4         31.28         23.92        69.56 o                         
   1 -12   4       1180.99       1361.01       162.67 o                         
   2 -12   4        106.37        217.87       101.00 o                         
   3 -12   4        745.31        658.82        96.62 o                         
   4 -12   4         36.86         61.20        64.90 o                         
   5 -12   4         11.53        -25.61        87.39 o                         
   6 -12   4        293.84        260.62       227.34 o                         
   7 -12   4          3.76         64.94       101.58 o                         
   8 -12   4          0.32          0.29       189.84 o                         
   9 -12   4        135.39        291.04       133.56 o                         
  10 -12   4         81.66        -99.50       201.88 o                         
  -5 -11   4         32.35        158.35       198.17 o                         
  -4 -11   4        528.69        472.36       388.47 o                         
  -3 -11   4         19.26        -41.19        76.54 o                         
  -2 -11   4          8.84         -8.37       104.78 o                         
  -1 -11   4         92.64         97.54        82.10 o                         
   0 -11   4       1388.04       1129.70       265.77 o                         
   1 -11   4       2209.07       2128.70       160.55 o                         
   2 -11   4        496.39        616.04       109.63 o                         
   3 -11   4       1282.40       1386.28       128.89 o                         
   4 -11   4        456.34        537.40        86.24 o                         
   5 -11   4        363.46        326.44        72.02 o                         
   6 -11   4        376.80        246.45       103.60 o                         
   7 -11   4        473.86        298.17       115.83 o                         
   8 -11   4       1270.26       1359.51       194.21 o                         
   9 -11   4         24.03       -138.44       138.44 o                         
  10 -11   4         41.04         53.26       121.46 o                         
  -6 -10   4         23.66       -101.13       101.13 o                         
  -5 -10   4         13.38        177.50       114.16 o                         
  -4 -10   4        374.57        465.78       126.07 o                         
  -3 -10   4        307.60        313.30        88.68 o                         
  -2 -10   4         16.99         34.82        66.19 o                         
  -1 -10   4        148.89         11.78        56.38 o                         
   0 -10   4        126.26        126.10        58.24 o                         
   1 -10   4        998.82       1054.83       128.14 o                         
   2 -10   4         36.98        128.02        57.11 o                         
   3 -10   4       7668.98       7979.55       554.70 o                         
   4 -10   4         75.61         16.83        52.45 o                         
   5 -10   4        287.18        218.93        77.36 o                         
   6 -10   4        883.18       1160.79       161.78 o                         
   7 -10   4          3.53        200.97        98.56 o                         
   8 -10   4        824.82        900.90       158.05 o                         
   9 -10   4         10.45        -31.91       102.18 o                         
  10 -10   4         12.28         -4.92       112.14 o                         
  11 -10   4         11.31       -155.57       191.69 o                         
  -7  -9   4         39.63        100.94       152.80 o                         
  -6  -9   4        117.11         -7.21       100.78 o                         
  -5  -9   4        417.87        551.08       131.84 o                         
  -4  -9   4          1.72        -13.84        65.72 o                         
  -3  -9   4         18.07        -24.56        62.66 o                         
  -2  -9   4       4185.81       3781.76       476.09 o                         
  -1  -9   4       1705.64       1819.67       134.69 o                         
   0  -9   4         66.53         96.77        64.28 o                         
   1  -9   4         80.60         26.63        50.48 o                         
   2  -9   4       1208.59       1289.74       114.10 o                         
   3  -9   4       5384.98       5468.47       468.24 o                         
   4  -9   4       2071.73       2317.49       205.05 o                         
   5  -9   4       6690.20       7080.93       489.08 o                         
   6  -9   4        139.23         80.56        82.99 o                         
   7  -9   4        154.79        114.42       162.06 o                         
   8  -9   4        407.41        383.95       143.07 o                         
   9  -9   4          4.11        118.68       111.77 o                         
  10  -9   4         25.00         23.15       179.65 o                         
  11  -9   4         34.66       -176.87       178.73 o                         
  -7  -8   4          8.76         89.01       109.78 o                         
  -6  -8   4        241.46        289.74       116.03 o                         
  -5  -8   4         48.12         69.29       177.34 o                         
  -4  -8   4        357.25        365.65        82.94 o                         
  -3  -8   4          1.88         34.12        71.12 o                         
  -2  -8   4        390.25        342.09        75.39 o                         
  -1  -8   4       1171.50       1050.28        92.42 o                         
   0  -8   4       1738.77       1992.60       118.71 o                         
   1  -8   4        669.69        747.00        82.01 o                         
   2  -8   4        496.38        435.33        80.52 o                         
   3  -8   4         68.16        112.66        50.97 o                         
   4  -8   4       3527.40       3709.79       180.33 o                         
   5  -8   4       4617.92       4452.24       326.90 o                         
   6  -8   4        377.77        380.10        99.01 o                         
   7  -8   4       1544.08       1277.60       165.39 o                         
   8  -8   4          2.79        112.53        94.67 o                         
   9  -8   4        337.80        493.24       114.24 o                         
  10  -8   4         12.87       -138.91       160.20 o                         
  11  -8   4         46.16          9.26       189.84 o                         
  -8  -7   4        339.39        398.42       134.79 o                         
  -7  -7   4        145.71        143.27       141.68 o                         
  -6  -7   4        524.79        576.64       124.38 o                         
  -5  -7   4         82.08         73.85        62.92 o                         
  -4  -7   4        716.74        748.27       126.59 o                         
  -3  -7   4       2755.30       2905.87       224.82 o                         
  -2  -7   4       3180.77       2812.44       229.18 o                         
  -1  -7   4        369.56        367.08        68.41 o                         
   0  -7   4        686.26        858.50        79.38 o                         
   1  -7   4      14563.89      14344.08       727.90 o                         
   2  -7   4          0.14         -1.87        29.77 o                         
   3  -7   4          0.91         -2.53        35.15 o                         
   4  -7   4       3508.04       3483.46       236.34 o                         
   5  -7   4        197.69        297.79       131.96 o                         
   6  -7   4         79.14         10.20        74.87 o                         
   7  -7   4        119.49        163.51        92.27 o                         
   8  -7   4        603.72        280.86        76.69 o                         
   9  -7   4        132.85         92.86       152.80 o                         
  10  -7   4          9.25         16.67       171.32 o                         
  11  -7   4         90.78         31.49       191.69 o                         
  -9  -6   4         10.98       -120.30       185.21 o                         
  -8  -6   4          5.33        -49.84        92.00 o                         
  -7  -6   4        167.86         91.96       119.92 o                         
  -6  -6   4         17.72         37.85        78.74 o                         
  -5  -6   4         73.56         92.81        59.06 o                         
  -4  -6   4       2096.21       2022.34       157.18 o                         
  -3  -6   4         46.51         21.15        50.08 o                         
  -2  -6   4       1463.31       1364.88       298.18 o                         
  -1  -6   4         31.81         40.97        26.49 o                         
   0  -6   4        404.80        403.02        44.97 o                         
   1  -6   4          1.05        -20.07        39.03 o                         
   2  -6   4        494.97        538.29        46.51 o                         
   3  -6   4      17613.44      16862.88       840.73 o                         
   4  -6   4        328.46        314.77       114.83 o                         
   5  -6   4         65.96        103.31        69.88 o                         
   6  -6   4       2464.80       2771.34       241.95 o                         
   7  -6   4       2495.80       2376.83       248.18 o                         
   8  -6   4        373.17        272.01       239.84 o                         
   9  -6   4          2.22         84.48        86.24 o                         
  10  -6   4         79.99       -134.28       150.94 o                         
 -10  -5   4         61.07        112.10       123.02 o                         
  -9  -5   4         39.28        -25.00       103.12 o                         
  -8  -5   4        453.07        759.85       216.23 o                         
  -7  -5   4        236.28         23.94        81.15 o                         
  -6  -5   4         26.08        -42.55        48.47 o                         
  -5  -5   4       1326.62       1402.58       268.60 o                         
  -4  -5   4        180.77        216.17        57.74 o                         
  -3  -5   4       3012.64       2888.94       506.54 o                         
  -2  -5   4       4358.98       4206.98       288.90 o                         
  -1  -5   4       2583.06       2663.25       153.73 o                         
   0  -5   4         18.17         29.08        22.38 o                         
   1  -5   4       5745.93       5999.26       308.65 o                         
   2  -5   4        217.61        201.39        42.91 o                         
   3  -5   4        210.84        193.21        60.57 o                         
   4  -5   4        391.33        354.12       147.24 o                         
   5  -5   4        849.82        853.47       118.50 o                         
   6  -5   4        180.76        208.67        78.07 o                         
   7  -5   4        379.70        333.75        92.53 o                         
   8  -5   4        776.34        600.28       136.59 o                         
   9  -5   4        648.02        751.70       191.23 o                         
  10  -5   4        157.35         10.19       165.76 o                         
 -10  -4   4        242.69        322.72       228.27 o                         
  -9  -4   4        448.11        639.80       252.35 o                         
  -8  -4   4        303.09        223.04       100.73 o                         
  -7  -4   4        356.11        290.78        97.81 o                         
  -6  -4   4       4462.71       4365.16       249.00 o                         
  -5  -4   4        726.29        754.57        99.28 o                         
  -4  -4   4         24.05         61.21        42.65 o                         
  -3  -4   4       2294.33       1942.25       185.21 o                         
  -2  -4   4       6535.94       7195.17       368.60 o                         
  -1  -4   4       9013.63       9334.37       409.54 o                         
   0  -4   4       3681.44       3642.28       266.39 o                         
   1  -4   4       3193.46       3254.35       149.46 o                         
   2  -4   4        748.64        567.66       111.12 o                         
   3  -4   4       4433.38       4594.07       444.50 o                         
   4  -4   4        831.05        859.36       154.65 o                         
   5  -4   4       1926.74       1969.60       174.43 o                         
   6  -4   4       2288.98       2338.29       171.33 o                         
   7  -4   4          0.22        -79.96       100.01 o                         
   8  -4   4        294.08        266.85        93.14 o                         
   9  -4   4        936.03        636.67       350.51 o                         
  10  -4   4          0.84        231.51       182.43 o                         
 -11  -3   4         86.91        112.19       148.17 o                         
 -10  -3   4        414.27        302.94       173.63 o                         
  -9  -3   4       1157.19       1156.83       169.88 o                         
  -8  -3   4          0.24        -26.01        75.02 o                         
  -7  -3   4        110.19         22.98        72.90 o                         
  -6  -3   4        968.08        948.64       154.11 o                         
  -5  -3   4        679.28        869.25        75.95 o                         
  -4  -3   4       1292.89       1298.47       126.37 o                         
  -3  -3   4         11.79        -37.26        37.26 o                         
  -2  -3   4        299.84        279.17        29.95 o                         
  -1  -3   4       3932.71       4202.17       190.21 o                         
   0  -3   4       5622.16       5902.80       299.55 o                         
   1  -3   4      16323.91      16228.02       982.50 o                         
   2  -3   4       2471.81       2504.01       260.22 o                         
   3  -3   4         47.20         69.45        72.23 o                         
   4  -3   4       2819.13       2801.89       163.24 o                         
   5  -3   4         43.57        -36.39        36.39 o                         
   6  -3   4         50.25         61.49        47.55 o                         
   7  -3   4        850.38        903.86       131.47 o                         
   8  -3   4        482.41        590.14       121.77 o                         
   9  -3   4        133.46         79.29       147.24 o                         
  10  -3   4         64.94        193.54       181.50 o                         
 -11  -2   4          7.21         35.24       112.78 o                         
 -10  -2   4          2.79        111.78       101.44 o                         
  -9  -2   4        657.49        543.98       211.60 o                         
  -8  -2   4        746.87        894.53       135.54 o                         
  -7  -2   4       5797.80       5349.35       376.81 o                         
  -6  -2   4        161.12        198.06        49.76 o                         
  -5  -2   4        248.84        244.59        30.22 o                         
  -4  -2   4      20842.63      19884.25       844.80 o                         
  -3  -2   4       8943.81       8136.77       414.32 o                         
  -2  -2   4        583.12        623.07        55.16 o                         
  -1  -2   4         25.63          2.28        28.95 o                         
   0  -2   4       3057.17       3174.95       170.78 o                         
   1  -2   4       3846.27       4100.27       259.81 o                         
   2  -2   4       1490.73       1543.62        87.57 o                         
   3  -2   4       4053.23       3958.37       206.38 o                         
   4  -2   4        604.52        802.88        74.58 o                         
   5  -2   4         23.41         14.78        33.39 o                         
   6  -2   4        748.92        739.09        87.11 o                         
   7  -2   4        291.97        277.62        95.43 o                         
   8  -2   4         45.86        -82.79        82.79 o                         
   9  -2   4        138.31        -83.41        89.95 o                         
 -12  -1   4        159.04         59.11       179.19 o                         
 -11  -1   4        166.11        189.13       115.41 o                         
 -10  -1   4          9.12         46.18        90.95 o                         
  -9  -1   4        890.75        823.99       134.89 o                         
  -8  -1   4        550.69        767.77       182.43 o                         
  -7  -1   4         97.85        138.00        41.23 o                         
  -6  -1   4          7.23         15.03        27.41 o                         
  -5  -1   4        939.92       1070.51        61.82 o                         
  -4  -1   4          0.28         -4.20        15.16 o                         
  -3  -1   4       2169.96       2176.99       107.65 o                         
  -2  -1   4      18320.43      18815.62       815.75 o                         
  -1  -1   4       5885.09       5769.24       303.29 o                         
   0  -1   4        396.41        466.27        33.75 o                         
   1  -1   4        687.77        788.64        45.85 o                         
   2  -1   4       1137.88       1142.37        62.66 o                         
   3  -1   4       6356.93       6261.43       281.85 o                         
   4  -1   4       1936.63       2042.74       113.81 o                         
   5  -1   4       1180.14       1237.63       107.10 o                         
   6  -1   4          4.68        -49.93        49.93 o                         
   7  -1   4         95.08         74.15        85.12 o                         
   8  -1   4         46.09        -65.80        85.03 o                         
   9  -1   4        106.98         52.56       107.19 o                         
 -12   0   4        139.00         78.00       112.51 o                         
 -11   0   4        349.33        467.44       183.36 o                         
 -10   0   4        493.18        479.80       117.16 o                         
  -9   0   4       1122.67       1282.87       120.86 o                         
  -8   0   4        359.49        335.28        72.48 o                         
  -7   0   4        840.92       1045.86        74.83 o                         
  -6   0   4       6074.50       6175.82       252.60 o                         
  -5   0   4       1216.56       1321.90        69.74 o                         
  -4   0   4      11085.78      11366.07       498.50 o                         
  -3   0   4        406.73        507.92        38.36 o                         
  -2   0   4       3079.62       2950.06       139.94 o                         
  -1   0   4       4959.99       4724.41       174.43 o                         
   0   0   4        319.77        309.16        24.10 o                         
   1   0   4         13.54         43.58        21.59 o                         
   2   0   4       3633.24       3447.60       148.93 o                         
   3   0   4        223.51        292.54        44.73 o                         
   4   0   4        400.20        294.16        51.21 o                         
   5   0   4        851.75        771.41        89.62 o                         
   6   0   4        575.89        376.91        76.01 o                         
   7   0   4        568.62        461.65       114.37 o                         
   8   0   4        101.69        172.52       104.40 o                         
   9   0   4        105.30        150.84       123.33 o                         
 -13   1   4          5.90        -17.13       114.59 o                         
 -12   1   4          5.52        -96.14        96.77 o                         
 -11   1   4        305.18        294.10       108.30 o                         
 -10   1   4        370.37        420.40        82.30 o                         
  -9   1   4       1730.30       1790.41       161.39 o                         
  -8   1   4        671.40        666.11        81.90 o                         
  -7   1   4          9.77        -17.24        39.19 o                         
  -6   1   4       3781.86       3714.31       174.62 o                         
  -5   1   4        152.39        122.80        26.08 o                         
  -4   1   4       9765.84       9585.13       425.16 o                         
  -3   1   4         73.30        149.92        27.42 o                         
  -2   1   4       9347.38       9348.23       307.99 o                         
  -1   1   4        604.99        634.32        31.28 o                         
   0   1   4        585.58        556.16        42.37 o                         
   1   1   4      17227.26      16601.25       586.43 o                         
   2   1   4        107.54         45.03        31.97 o                         
   3   1   4        463.05        448.22        54.60 o                         
   4   1   4       1791.30       1909.72       121.29 o                         
   5   1   4        829.93        703.94        77.26 o                         
   6   1   4         11.20        -36.69        58.72 o                         
   7   1   4         76.07        180.46        78.95 o                         
   8   1   4          0.04        114.45       107.45 o                         
 -13   2   4        246.77        320.90       130.46 o                         
 -12   2   4          1.30        -84.76        84.76 o                         
 -11   2   4        638.61        678.46       102.88 o                         
 -10   2   4        112.09         92.80        61.41 o                         
  -9   2   4        217.55        307.25        74.47 o                         
  -8   2   4        892.40        963.71        96.20 o                         
  -7   2   4       2434.81       2510.43       132.95 o                         
  -6   2   4        100.94        172.40        35.70 o                         
  -5   2   4        327.53        331.80        44.90 o                         
  -4   2   4      19813.27      19967.16       775.02 o                         
  -3   2   4       2388.92       2367.53        80.64 o                         
  -2   2   4       2248.44       2157.97        74.28 o                         
  -1   2   4       1183.72       1141.18        94.88 o                         
   0   2   4        936.35       1080.13        86.99 o                         
   1   2   4         21.22         64.60        26.15 o                         
   2   2   4         44.89         62.75        34.77 o                         
   3   2   4       1967.27       1960.20       209.27 o                         
   4   2   4         94.62         33.44        41.61 o                         
   5   2   4          1.23        -36.54        47.74 o                         
   6   2   4        368.94        428.10        75.25 o                         
   7   2   4        124.46        199.51        85.08 o                         
   8   2   4         58.79       -150.02       150.02 o                         
 -13   3   4        107.79        144.28       114.82 o                         
 -12   3   4       1362.48       1234.92       134.74 o                         
 -11   3   4        274.98        516.29       104.22 o                         
 -10   3   4        118.98        180.80        63.82 o                         
  -9   3   4       3650.27       3796.00       192.95 o                         
  -8   3   4       2428.18       2284.73       151.84 o                         
  -7   3   4        589.25        658.86        67.54 o                         
  -6   3   4       1133.55       1167.55        89.68 o                         
  -5   3   4        495.01        546.25        51.20 o                         
  -4   3   4        142.64        131.73        21.62 o                         
  -3   3   4       2217.43       2249.36        79.41 o                         
  -2   3   4       9851.37      10130.30       443.13 o                         
  -1   3   4        658.91        659.62        38.93 o                         
   0   3   4         62.10        121.66        25.29 o                         
   1   3   4       3922.31       3682.77       161.75 o                         
   2   3   4       1547.48       1467.69       103.72 o                         
   3   3   4       1106.01       1315.10       100.63 o                         
   4   3   4         76.75        153.78        64.44 o                         
   5   3   4          1.45        -48.72        48.72 o                         
   6   3   4        756.15        986.13       119.55 o                         
   7   3   4        206.95        136.54       122.24 o                         
 -13   4   4        738.11        802.01       118.86 o                         
 -12   4   4        717.41        599.80       101.34 o                         
 -11   4   4        250.21         91.98        64.00 o                         
 -10   4   4         90.82         34.34        74.19 o                         
  -9   4   4          2.27        -39.81        39.81 o                         
  -8   4   4       3852.56       3946.75       230.55 o                         
  -7   4   4       1543.93       1530.60       115.53 o                         
  -6   4   4       3381.76       3315.07       159.50 o                         
  -5   4   4         52.70         62.32        24.53 o                         
  -4   4   4        536.58        595.71        37.11 o                         
  -3   4   4        115.54        108.22        18.64 o                         
  -2   4   4       4011.68       3837.32       216.22 o                         
  -1   4   4       6159.39       5749.13       311.21 o                         
   0   4   4       2401.67       2411.68       114.31 o                         
   1   4   4        796.73        881.88        62.47 o                         
   2   4   4        964.19        944.49        81.74 o                         
   3   4   4         20.73        -43.16        47.58 o                         
   4   4   4        176.18         91.42        81.88 o                         
   5   4   4        367.51        217.17        68.81 o                         
   6   4   4         39.00        101.89        87.84 o                         
   7   4   4         42.15        146.31       199.10 o                         
 -14   5   4        229.89        244.79       126.15 o                         
 -13   5   4         82.49        141.00        81.43 o                         
 -12   5   4         36.79        -16.16        65.95 o                         
 -11   5   4        575.01        659.60        95.92 o                         
 -10   5   4       1711.68       2139.79       137.53 o                         
  -9   5   4       5414.22       5306.03       305.28 o                         
  -8   5   4        364.34        362.51        69.90 o                         
  -7   5   4        299.76        274.52        80.06 o                         
  -6   5   4      14524.78      14599.77       646.13 o                         
  -5   5   4         30.62         23.15        22.09 o                         
  -4   5   4        657.47        836.61        56.40 o                         
  -3   5   4       2966.92       2747.32       148.51 o                         
  -2   5   4        167.70         95.05        45.10 o                         
  -1   5   4        105.00         79.43        50.55 o                         
   0   5   4        756.07        847.52        55.74 o                         
   1   5   4       2581.88       2755.17       156.82 o                         
   2   5   4        464.22        478.29        68.30 o                         
   3   5   4        103.31         35.89        52.71 o                         
   4   5   4       1268.99       1499.80       154.26 o                         
   5   5   4        193.25         98.86        87.59 o                         
   6   5   4         27.67         45.48       118.59 o                         
 -14   6   4        299.14        227.09       199.10 o                         
 -13   6   4          2.89        -18.31        65.77 o                         
 -12   6   4        260.44        205.91        98.80 o                         
 -11   6   4       2461.96       2521.97       287.16 o                         
 -10   6   4        783.89        656.16        78.41 o                         
  -9   6   4        464.41        520.26       115.86 o                         
  -8   6   4        300.39        356.98        44.68 o                         
  -7   6   4       2401.35       2371.31       180.10 o                         
  -6   6   4         52.96         33.92        32.37 o                         
  -5   6   4        702.11        781.79        77.03 o                         
  -4   6   4      10686.54      10755.05       395.43 o                         
  -3   6   4       3680.97       3555.41       187.06 o                         
  -2   6   4         27.33         89.47        63.60 o                         
  -1   6   4       1357.12       1212.44       119.32 o                         
   0   6   4        227.45        232.39        63.47 o                         
   1   6   4        276.79        419.87       101.72 o                         
   2   6   4         10.11          6.60        69.99 o                         
   3   6   4         43.40         98.60        78.64 o                         
   4   6   4        164.80        116.41        88.22 o                         
   5   6   4         12.62        101.36        96.45 o                         
 -14   7   4         28.00         96.15       108.76 o                         
 -13   7   4        155.00         26.13        59.98 o                         
 -12   7   4        412.43        479.75        92.25 o                         
 -11   7   4        216.13        285.23        75.45 o                         
 -10   7   4        273.91        237.27        97.74 o                         
  -9   7   4       3714.55       3790.96       317.86 o                         
  -8   7   4       5456.79       5876.65       329.38 o                         
  -7   7   4          5.69         36.32        48.33 o                         
  -6   7   4       1073.54        996.29       130.19 o                         
  -5   7   4         37.01         10.71        27.20 o                         
  -4   7   4       6067.47       5680.85       243.91 o                         
  -3   7   4       1283.43       1405.64       201.56 o                         
  -2   7   4       3033.00       2886.31       172.02 o                         
  -1   7   4         55.31         97.80        69.11 o                         
   0   7   4       1384.56       1497.11       164.29 o                         
   1   7   4         38.30        -61.57        70.14 o                         
   2   7   4        161.30        165.73       141.23 o                         
   3   7   4        213.65        257.22       103.95 o                         
   4   7   4         92.65         87.04        96.58 o                         
 -14   8   4         10.81       -108.81       108.81 o                         
 -13   8   4         31.79         24.67        65.43 o                         
 -12   8   4        242.66        233.60        77.34 o                         
 -11   8   4       2796.37       2842.14       215.15 o                         
 -10   8   4       1523.50       1534.47       216.53 o                         
  -9   8   4        322.79        327.61        84.31 o                         
  -8   8   4       1670.72       2142.10       235.47 o                         
  -7   8   4        203.73        188.03        55.86 o                         
  -6   8   4       3510.72       3568.90       353.00 o                         
  -5   8   4        214.37        216.80        34.96 o                         
  -4   8   4       2793.88       2895.43       217.25 o                         
  -3   8   4        838.09        894.10        95.44 o                         
  -2   8   4       1752.06       1871.14       166.68 o                         
  -1   8   4       1841.72       2077.39       152.13 o                         
   0   8   4        121.83         76.68        77.66 o                         
   1   8   4        234.91        215.81        93.22 o                         
   2   8   4        989.04       1105.98       144.80 o                         
   3   8   4         58.42         13.76        92.91 o                         
   4   8   4         78.59         76.28       105.75 o                         
 -14   9   4        162.44        121.87       119.71 o                         
 -13   9   4        239.98        297.21        89.18 o                         
 -12   9   4          5.89        -36.05        87.81 o                         
 -11   9   4         76.22         86.70        84.18 o                         
 -10   9   4         13.40        -32.75        80.68 o                         
  -9   9   4       2221.86       2338.89       188.80 o                         
  -8   9   4       1594.08       1594.46       148.72 o                         
  -7   9   4         16.70         76.44        64.15 o                         
  -6   9   4       8022.84       8568.05       450.84 o                         
  -5   9   4          9.31         11.01        43.58 o                         
  -4   9   4        703.26        825.37        96.02 o                         
  -3   9   4        314.08        195.57       107.87 o                         
  -2   9   4         27.58        -26.26        60.14 o                         
  -1   9   4        147.39        -35.06        63.87 o                         
   0   9   4          0.75         56.60        71.07 o                         
   1   9   4        891.02        984.58       141.58 o                         
   2   9   4          2.36         83.27        96.30 o                         
   3   9   4          1.24        -61.39       130.46 o                         
 -14  10   4        538.61        338.00       147.24 o                         
 -13  10   4        199.88        244.10       127.98 o                         
 -12  10   4          0.82        -40.41       101.81 o                         
 -11  10   4       1288.43       1440.63       162.70 o                         
 -10  10   4        485.16        433.41       103.41 o                         
  -9  10   4         10.32        -65.59        72.45 o                         
  -8  10   4         33.28          1.23        55.90 o                         
  -7  10   4          9.71         22.56        54.39 o                         
  -6  10   4        189.65        178.38        85.42 o                         
  -5  10   4         24.00          2.19        69.04 o                         
  -4  10   4       2046.34       2209.82       172.34 o                         
  -3  10   4          0.67        -20.26        60.29 o                         
  -2  10   4          2.04        -18.28        66.83 o                         
  -1  10   4        799.81        733.80       140.45 o                         
   0  10   4        360.94        145.59        69.16 o                         
   1  10   4        282.77        335.04       117.92 o                         
   2  10   4          4.16        -41.19       107.28 o                         
 -13  11   4          3.13         -9.76       108.78 o                         
 -12  11   4        442.95        424.16       121.14 o                         
 -11  11   4          0.33        -69.77        69.77 o                         
 -10  11   4       1768.38       1747.13       175.50 o                         
  -9  11   4        889.32       1003.94       206.73 o                         
  -8  11   4       1243.23       1275.07       187.95 o                         
  -7  11   4         50.09        116.99        83.06 o                         
  -6  11   4         49.27         52.31        73.47 o                         
  -5  11   4        273.85        146.25       135.12 o                         
  -4  11   4        375.47        277.48        93.34 o                         
  -3  11   4        442.91        547.08        95.27 o                         
  -2  11   4        297.54        296.35        89.15 o                         
  -1  11   4          5.30         44.85        67.72 o                         
   0  11   4         23.26         89.95       144.03 o                         
   1  11   4        173.66        -50.01       191.69 o                         
 -13  12   4        230.18        402.15       149.81 o                         
 -12  12   4        279.02        -44.08        83.80 o                         
 -11  12   4        601.20        514.57       124.29 o                         
 -10  12   4         20.61        -28.88       115.56 o                         
  -9  12   4        458.98        462.50       107.76 o                         
  -8  12   4       2156.10       2699.20       223.73 o                         
  -7  12   4        342.78        292.77        96.87 o                         
  -6  12   4        505.81        483.90       154.22 o                         
  -5  12   4        360.48        302.64        97.41 o                         
  -4  12   4        292.77        285.18       101.65 o                         
  -3  12   4        109.93        -35.56        81.49 o                         
  -2  12   4        333.09        358.27        97.54 o                         
  -1  12   4        636.12        662.54       140.74 o                         
 -12  13   4         19.13         12.55       136.39 o                         
 -11  13   4         43.01        126.41       145.67 o                         
 -10  13   4         22.79         39.73       124.55 o                         
  -9  13   4        688.05        763.91       132.65 o                         
  -8  13   4         18.80          8.19        86.51 o                         
  -7  13   4          4.15         49.96        91.36 o                         
  -6  13   4       1038.46       1132.53       148.81 o                         
  -5  13   4          0.87         94.56        90.49 o                         
  -4  13   4          0.95        -55.97       114.47 o                         
  -3  13   4        210.53        132.08       105.16 o                         
  -2  13   4         30.58        -81.01       118.76 o                         
 -11  14   4        996.94       1048.17       209.24 o                         
 -10  14   4        614.88       1060.74       201.69 o                         
  -9  14   4         16.00         11.91        97.75 o                         
  -8  14   4          4.31        110.27        93.86 o                         
  -7  14   4         17.94        -48.51        90.97 o                         
  -6  14   4        409.92        443.99       171.66 o                         
  -5  14   4        209.29        212.92       107.52 o                         
  -4  14   4        291.91        281.66       173.12 o                         
  -9  15   4        294.47        195.00       126.69 o                         
  -8  15   4          6.98        -63.81       110.77 o                         
  -7  15   4          0.72        108.44       200.49 o                         
  -6  15   4        269.03        288.00       179.65 o                         
   1 -15   5          3.23         38.74       187.99 o                         
   2 -15   5        154.19        333.07       191.57 o                         
   3 -15   5         57.09        175.02       148.17 o                         
   4 -15   5         92.93         58.34       137.05 o                         
   5 -15   5        134.16        322.26       174.10 o                         
   6 -15   5          8.14         85.82       165.76 o                         
   7 -15   5         64.61        116.81       150.94 o                         
  -1 -14   5        278.09        317.50       143.99 o                         
   0 -14   5        296.63        240.94        91.86 o                         
   1 -14   5        156.71        174.28        96.26 o                         
   2 -14   5         28.97        106.01        97.90 o                         
   3 -14   5         20.37        148.17       138.91 o                         
   4 -14   5         75.59        194.57       108.64 o                         
   5 -14   5        293.62        386.09       127.36 o                         
   6 -14   5         76.66        -64.34       106.37 o                         
   7 -14   5        206.29         88.97       124.71 o                         
   8 -14   5          7.08        -74.27       118.50 o                         
  -2 -13   5         94.46        203.28        99.83 o                         
  -1 -13   5         69.07        -32.51       114.35 o                         
   0 -13   5        106.81        -58.93       193.09 o                         
   1 -13   5         92.86         78.84        93.61 o                         
   2 -13   5        604.51        908.29       155.57 o                         
   3 -13   5         33.48         60.30       110.86 o                         
   4 -13   5        250.61        159.44        99.16 o                         
   5 -13   5        158.19        108.57       107.42 o                         
   6 -13   5         41.50        166.81       114.81 o                         
   7 -13   5        669.28        441.04       141.80 o                         
   8 -13   5        324.79        267.53       137.70 o                         
   9 -13   5         13.28        170.48       136.84 o                         
  -4 -12   5        329.67        346.80       131.90 o                         
  -3 -12   5         22.00        102.82       101.94 o                         
  -2 -12   5         18.05        -11.46        86.12 o                         
  -1 -12   5          1.74        134.55       131.55 o                         
   0 -12   5        184.41         10.40        88.59 o                         
   1 -12   5        321.25        372.70       105.27 o                         
   2 -12   5          8.86        -22.18        64.10 o                         
   3 -12   5        915.63        987.09       114.13 o                         
   4 -12   5        179.78         74.08       139.83 o                         
   5 -12   5         61.77         23.16        88.70 o                         
   6 -12   5        366.36        395.07       126.05 o                         
   7 -12   5        398.92        402.51       128.26 o                         
   8 -12   5        192.61        137.15       121.92 o                         
   9 -12   5          1.97        -54.11       232.44 o                         
  -5 -11   5        217.22        171.12       123.90 o                         
  -4 -11   5         15.25        -10.75        98.12 o                         
  -3 -11   5         93.44        108.95        83.70 o                         
  -2 -11   5       2355.94       2999.24       196.72 o                         
  -1 -11   5         26.01        -57.50        87.52 o                         
   0 -11   5          9.53         85.71        88.79 o                         
   1 -11   5        149.77        121.34        64.20 o                         
   2 -11   5        712.67        721.03        94.94 o                         
   3 -11   5       1143.57       1133.28       115.82 o                         
   4 -11   5          4.22          8.15        60.85 o                         
   5 -11   5       2413.26       2318.14       234.55 o                         
   6 -11   5        604.57        631.05       136.78 o                         
   7 -11   5         18.47        -13.28        99.21 o                         
   8 -11   5        490.52        252.32       124.37 o                         
   9 -11   5         37.11       -112.83       134.28 o                         
  10 -11   5          2.80        -43.52       188.91 o                         
  -6 -10   5         72.28        202.01       123.80 o                         
  -5 -10   5         21.06         10.71       102.87 o                         
  -4 -10   5         80.12        -71.58        89.44 o                         
  -3 -10   5        130.40        303.44        87.54 o                         
  -2 -10   5        158.22        126.98        73.43 o                         
  -1 -10   5          8.22         -1.09        81.43 o                         
   0 -10   5       1705.10       1891.84       147.85 o                         
   1 -10   5        105.09         95.37        58.25 o                         
   2 -10   5        479.49        444.17        80.46 o                         
   3 -10   5        244.25        174.89       102.84 o                         
   4 -10   5        708.92        792.92        88.38 o                         
   5 -10   5       2827.47       2762.98       651.47 o                         
   6 -10   5         21.36        -56.68        82.39 o                         
   7 -10   5        893.29       1208.51       331.52 o                         
   8 -10   5        709.17        929.28       164.34 o                         
   9 -10   5        173.02         78.71       182.43 o                         
  10 -10   5        796.66        768.61       270.40 o                         
  -7  -9   5         28.81        168.54       122.20 o                         
  -6  -9   5        334.67        171.95       111.89 o                         
  -5  -9   5        601.58        673.52       139.28 o                         
  -4  -9   5        701.04        981.21       201.59 o                         
  -3  -9   5        143.72         25.69        66.71 o                         
  -2  -9   5          9.05        105.67        81.73 o                         
  -1  -9   5         22.96         73.82        45.48 o                         
   0  -9   5       1041.06       1167.18       107.42 o                         
   1  -9   5       3059.70       2785.69       181.24 o                         
   2  -9   5        381.46        429.16        72.00 o                         
   3  -9   5         77.92         79.19        53.98 o                         
   4  -9   5        875.15        791.92        78.23 o                         
   5  -9   5         16.20          0.62        73.79 o                         
   6  -9   5         51.87         34.24       119.92 o                         
   7  -9   5        910.69        754.63       140.56 o                         
   8  -9   5        121.57        190.76       163.91 o                         
   9  -9   5          0.41          9.50        89.00 o                         
  10  -9   5        139.23        113.90       202.80 o                         
  -8  -8   5         97.70        142.61       163.91 o                         
  -7  -8   5         93.97        210.62       118.52 o                         
  -6  -8   5         73.38        105.05        97.90 o                         
  -5  -8   5          5.04        -11.46        81.15 o                         
  -4  -8   5        607.13        498.43        89.82 o                         
  -3  -8   5       1139.71       1195.78       121.40 o                         
  -2  -8   5        561.93        592.97       110.38 o                         
  -1  -8   5         57.67         86.18        37.78 o                         
   0  -8   5       1235.89       1463.42       118.35 o                         
   1  -8   5         21.71        -42.18        42.18 o                         
   2  -8   5       4723.46       4951.53       338.94 o                         
   3  -8   5       3845.88       4233.23       222.24 o                         
   4  -8   5        385.77        420.98       176.41 o                         
   5  -8   5        119.39         98.76        78.71 o                         
   6  -8   5       5839.44       6068.55       436.06 o                         
   7  -8   5        936.65       1055.68       231.51 o                         
   8  -8   5         72.60         24.18        83.75 o                         
   9  -8   5         76.11        100.81       173.17 o                         
  10  -8   5         54.21         39.82       191.69 o                         
  -8  -7   5        223.33        159.22       130.11 o                         
  -7  -7   5          5.72        129.27       102.18 o                         
  -6  -7   5        125.57        160.40       110.20 o                         
  -5  -7   5        898.43        854.68       106.51 o                         
  -4  -7   5        157.54        195.67        67.78 o                         
  -3  -7   5       1021.81       1021.60       207.90 o                         
  -2  -7   5       1505.28       1479.09       178.73 o                         
  -1  -7   5        780.11        896.58        82.04 o                         
   0  -7   5          1.34         21.31        34.18 o                         
   1  -7   5        439.45        500.25        64.87 o                         
   2  -7   5         12.23         -8.61        28.25 o                         
   3  -7   5        165.28        181.42        47.98 o                         
   4  -7   5        842.61       1014.96       131.19 o                         
   5  -7   5        541.82        567.52       106.22 o                         
   6  -7   5        897.59        798.24       193.54 o                         
   7  -7   5         71.62         26.86       113.90 o                         
   8  -7   5       2291.21       2698.06       250.32 o                         
   9  -7   5        458.41        313.59       108.33 o                         
  10  -7   5         89.90        -59.27       180.58 o                         
  -9  -6   5         84.68         -4.31       108.14 o                         
  -8  -6   5          1.96         11.41        98.12 o                         
  -7  -6   5       1329.87       1113.40       159.44 o                         
  -6  -6   5        689.39        724.14       128.61 o                         
  -5  -6   5         20.12        -16.00        53.01 o                         
  -4  -6   5          5.62         18.31        53.73 o                         
  -3  -6   5         95.83         91.86        66.05 o                         
  -2  -6   5       2662.72       2771.50       164.00 o                         
  -1  -6   5        900.07        912.86       132.54 o                         
   0  -6   5       7112.33       7393.27       388.36 o                         
   1  -6   5        138.97         75.51        30.07 o                         
   2  -6   5        102.81         74.70        28.34 o                         
   3  -6   5       1992.95       1657.66       156.82 o                         
   4  -6   5        275.29        291.70       114.83 o                         
   5  -6   5       2354.39       2309.54       304.67 o                         
   6  -6   5        474.70       1005.68       207.43 o                         
   7  -6   5          6.03        -42.15       107.42 o                         
   8  -6   5        763.54        850.90       141.62 o                         
   9  -6   5        355.30        436.35       118.84 o                         
  10  -6   5        171.54        293.55       201.88 o                         
 -10  -5   5        151.57        244.34       134.61 o                         
  -9  -5   5        313.41        454.22       136.85 o                         
  -8  -5   5        212.91        218.09       105.31 o                         
  -7  -5   5         29.38         86.85        85.03 o                         
  -6  -5   5        430.44        511.62       111.64 o                         
  -5  -5   5       1186.38       1022.51        99.74 o                         
  -4  -5   5        719.22        741.31       109.02 o                         
  -3  -5   5          7.54        -35.76        50.01 o                         
  -2  -5   5        236.05        254.82        53.51 o                         
  -1  -5   5        469.27        639.30        63.06 o                         
   0  -5   5       4616.61       5091.29       233.07 o                         
   1  -5   5       3080.01       2927.01       162.76 o                         
   2  -5   5       3337.52       2970.73       314.85 o                         
   3  -5   5        196.66        304.67       102.79 o                         
   4  -5   5       1802.22       1367.76       207.43 o                         
   5  -5   5       1355.96       1443.69       234.29 o                         
   6  -5   5        551.69        710.05       115.47 o                         
   7  -5   5        415.98        504.32       135.20 o                         
   8  -5   5         61.55        -35.14       134.74 o                         
   9  -5   5         17.28         -0.61        94.93 o                         
  10  -5   5        560.13        584.33       231.51 o                         
 -10  -4   5         39.28        -48.44       103.40 o                         
  -9  -4   5        802.77        865.86       154.08 o                         
  -8  -4   5       1212.73       1156.44       163.09 o                         
  -7  -4   5       1955.68       1675.97       180.04 o                         
  -6  -4   5        312.72        288.47        53.61 o                         
  -5  -4   5        857.67        723.66       103.14 o                         
  -4  -4   5      12409.93      12231.65       770.44 o                         
  -3  -4   5        282.69        185.94        67.60 o                         
  -2  -4   5        998.93       1088.64       123.63 o                         
  -1  -4   5        321.24        246.09        33.98 o                         
   0  -4   5       1576.30       1982.15       119.72 o                         
   1  -4   5       1681.82       1729.61       296.80 o                         
   2  -4   5        882.51        829.73       138.91 o                         
   3  -4   5       3191.26       2289.17       268.55 o                         
   4  -4   5       1001.65        951.97       171.32 o                         
   5  -4   5        746.35        877.44       118.10 o                         
   6  -4   5       1298.18       1327.07       152.68 o                         
   7  -4   5          1.01        -25.36        79.21 o                         
   8  -4   5          2.62          5.29        94.46 o                         
   9  -4   5          9.54         37.34       197.25 o                         
 -11  -3   5          4.17         96.33       120.71 o                         
 -10  -3   5         42.70        176.65       110.12 o                         
  -9  -3   5        282.15         76.99       123.63 o                         
  -8  -3   5        214.92        233.64        96.20 o                         
  -7  -3   5        576.07        432.42        98.53 o                         
  -6  -3   5        296.21        209.10        58.67 o                         
  -5  -3   5       2032.14       1953.82       175.08 o                         
  -4  -3   5         29.47         19.97        47.02 o                         
  -3  -3   5        215.39        158.23        51.38 o                         
  -2  -3   5      23024.81      20056.39      1222.61 o                         
  -1  -3   5         49.73        -19.53        23.78 o                         
   0  -3   5         96.54         96.97        32.67 o                         
   1  -3   5       1217.53       1150.24        76.42 o                         
   2  -3   5       7335.46       7050.85       650.08 o                         
   3  -3   5       2908.25       2882.69       213.05 o                         
   4  -3   5         26.37          3.56        51.98 o                         
   5  -3   5        899.07       1010.36        83.84 o                         
   6  -3   5        286.16        354.75        95.05 o                         
   7  -3   5          4.48        -12.71        77.85 o                         
   8  -3   5        140.24        192.01       101.84 o                         
   9  -3   5        242.06        231.27       119.32 o                         
 -12  -2   5         57.63         98.16       195.39 o                         
 -11  -2   5         56.55         39.57       104.80 o                         
 -10  -2   5        774.05        744.79       167.61 o                         
  -9  -2   5        131.19        195.70        96.38 o                         
  -8  -2   5        174.49        102.75        79.46 o                         
  -7  -2   5       2209.84       2190.36       182.98 o                         
  -6  -2   5       2483.53       2602.24       161.18 o                         
  -5  -2   5       2639.01       2782.69       121.05 o                         
  -4  -2   5         95.17         90.50        23.83 o                         
  -3  -2   5         68.68         36.60        27.69 o                         
  -2  -2   5       7572.24       7055.37       367.06 o                         
  -1  -2   5       3277.19       3423.64       164.78 o                         
   0  -2   5      11904.11      11581.82       704.35 o                         
   1  -2   5        808.56        846.11       154.65 o                         
   2  -2   5       2022.64       2070.82       103.96 o                         
   3  -2   5       1251.36       1226.69        72.52 o                         
   4  -2   5        400.93        449.61        60.29 o                         
   5  -2   5        718.50        715.37        81.09 o                         
   6  -2   5        228.76        251.50       114.37 o                         
   7  -2   5         71.19         45.17       106.96 o                         
   8  -2   5        271.09        459.99       173.63 o                         
   9  -2   5        163.85        103.15       117.86 o                         
 -12  -1   5         37.57         44.88       115.88 o                         
 -11  -1   5         21.94        170.93       106.90 o                         
 -10  -1   5        107.28         14.71        90.67 o                         
  -9  -1   5        594.89        723.26       127.33 o                         
  -8  -1   5        203.51        196.16        59.44 o                         
  -7  -1   5        124.64        179.47        36.87 o                         
  -6  -1   5       3691.44       3856.88       187.65 o                         
  -5  -1   5       6187.86       6214.11       281.70 o                         
  -4  -1   5      10040.55       9493.77       418.42 o                         
  -3  -1   5        683.42        749.19        64.82 o                         
  -2  -1   5       2954.14       2936.04       206.25 o                         
  -1  -1   5          3.51        -18.98        18.98 o                         
   0  -1   5      10992.07      10255.30       522.25 o                         
   1  -1   5      11281.75      10901.94       424.79 o                         
   2  -1   5         87.92         85.48        29.57 o                         
   3  -1   5        633.98        686.07        56.99 o                         
   4  -1   5       2387.26       2348.49       152.67 o                         
   5  -1   5        377.97        349.61        67.40 o                         
   6  -1   5         41.74        -68.93        71.06 o                         
   7  -1   5         11.39         -1.85        87.09 o                         
   8  -1   5          0.92        -41.30        94.84 o                         
 -12   0   5        151.39        221.03       123.14 o                         
 -11   0   5        253.42        215.87       110.66 o                         
 -10   0   5         16.73         14.40        62.52 o                         
  -9   0   5         75.09         19.11        54.96 o                         
  -8   0   5          9.55        -22.78        47.51 o                         
  -7   0   5       4198.00       4448.14       212.28 o                         
  -6   0   5         10.07        -25.38        25.38 o                         
  -5   0   5        477.12        517.79        71.64 o                         
  -4   0   5      11429.89      11459.15       509.88 o                         
  -3   0   5        821.43        891.30        67.89 o                         
  -2   0   5       1183.68       1227.68        71.97 o                         
  -1   0   5       1673.76       1616.83        77.10 o                         
   0   0   5         65.13         39.36        21.65 o                         
   1   0   5         72.18         35.48        24.52 o                         
   2   0   5       2615.32       2371.43       113.20 o                         
   3   0   5       3566.03       3520.70       259.57 o                         
   4   0   5        681.95        684.01        72.23 o                         
   5   0   5          7.95        -27.81        50.66 o                         
   6   0   5       1646.06       1809.98       191.82 o                         
   7   0   5        623.05        697.58       209.75 o                         
   8   0   5        131.37        122.14       111.70 o                         
 -13   1   5        163.71        155.41       121.66 o                         
 -12   1   5       1586.14       1532.34       264.38 o                         
 -11   1   5         24.26        -76.38        81.73 o                         
 -10   1   5        159.99        195.77        69.55 o                         
  -9   1   5       3422.80       3019.02       204.49 o                         
  -8   1   5       1512.16       1558.81       181.01 o                         
  -7   1   5       1490.76       1546.57       220.21 o                         
  -6   1   5       1305.50       1334.96        68.63 o                         
  -5   1   5       1177.61       1272.02        75.24 o                         
  -4   1   5        439.83        703.10        47.81 o                         
  -3   1   5        516.74        619.25        41.72 o                         
  -2   1   5      14976.30      14203.09       501.26 o                         
  -1   1   5          1.01         -9.26        16.96 o                         
   0   1   5        785.10        822.56        47.90 o                         
   1   1   5       2947.78       2781.14       142.37 o                         
   2   1   5        926.06       1050.48        79.32 o                         
   3   1   5       1172.06       1056.99        86.03 o                         
   4   1   5          1.96        -19.74        44.22 o                         
   5   1   5          1.06        -45.59        45.59 o                         
   6   1   5        647.45        614.47       184.34 o                         
   7   1   5        130.72        126.25       166.22 o                         
   8   1   5        269.80        -27.78       173.17 o                         
 -13   2   5         92.61        -12.98       104.47 o                         
 -12   2   5        305.45        491.79       133.30 o                         
 -11   2   5          4.42          6.46        62.62 o                         
 -10   2   5        500.04        510.69       141.76 o                         
  -9   2   5        455.76        642.35        86.41 o                         
  -8   2   5        305.83        415.26        67.11 o                         
  -7   2   5      10233.34      10245.67       462.51 o                         
  -6   2   5         47.78         73.97        34.12 o                         
  -5   2   5       1792.22       2008.85        93.16 o                         
  -4   2   5       3486.25       3937.74       151.84 o                         
  -3   2   5          3.32        -18.31        18.31 o                         
  -2   2   5       3422.41       3178.30       134.40 o                         
  -1   2   5       3765.32       3706.11       156.20 o                         
   0   2   5       6616.89       6485.56       263.02 o                         
   1   2   5        129.59         69.02        41.57 o                         
   2   2   5        277.49        289.96        60.55 o                         
   3   2   5       1031.53        944.46       118.80 o                         
   4   2   5        168.41        121.18        55.32 o                         
   5   2   5        768.63        853.89        93.63 o                         
   6   2   5         49.91         51.01        65.66 o                         
   7   2   5         58.05         88.90       162.06 o                         
 -13   3   5         33.42        230.28       115.76 o                         
 -12   3   5        156.83         78.51        72.17 o                         
 -11   3   5       1073.83       1069.26       118.56 o                         
 -10   3   5       2168.11       2005.96       155.29 o                         
  -9   3   5       1990.97       2215.40       127.88 o                         
  -8   3   5          3.78         14.22        33.30 o                         
  -7   3   5       3286.03       3368.66       196.39 o                         
  -6   3   5       9850.87      10115.05       529.46 o                         
  -5   3   5       1334.68       1450.35        77.27 o                         
  -4   3   5        156.27        212.77        27.32 o                         
  -3   3   5       1744.71       1595.50        76.81 o                         
  -2   3   5       1997.16       2073.04        94.76 o                         
  -1   3   5        450.09        530.00        39.39 o                         
   0   3   5       1695.36       1910.62       109.72 o                         
   1   3   5        421.04        417.45        72.71 o                         
   2   3   5        439.99        538.18        65.49 o                         
   3   3   5        273.10        162.60        80.33 o                         
   4   3   5       1117.26       1161.23       131.84 o                         
   5   3   5          0.05        -20.92        57.10 o                         
   6   3   5        139.41        222.27       102.36 o                         
   7   3   5         86.17         48.15       180.58 o                         
 -14   4   5         59.14        -98.63       101.65 o                         
 -13   4   5        183.20        181.87        84.21 o                         
 -12   4   5          4.03         24.22        66.75 o                         
 -11   4   5       1669.17       1649.06       202.82 o                         
 -10   4   5          4.30         17.15        54.74 o                         
  -9   4   5       1670.98       1647.97       110.39 o                         
  -8   4   5       1230.74       1234.47       102.73 o                         
  -7   4   5       4137.38       4133.12       237.65 o                         
  -6   4   5        723.14        778.76        62.54 o                         
  -5   4   5       2274.94       2507.71       115.68 o                         
  -4   4   5      20028.51      19961.05       653.36 o                         
  -3   4   5        543.01        614.17        46.74 o                         
  -2   4   5        127.93        181.55        47.82 o                         
  -1   4   5       2695.25       2559.50       135.64 o                         
   0   4   5        188.74        227.34        33.34 o                         
   1   4   5        359.03        372.09        54.24 o                         
   2   4   5         84.20         82.91        47.22 o                         
   3   4   5        355.92        372.44        87.68 o                         
   4   4   5         85.51        142.91        81.64 o                         
   5   4   5         64.73         95.48        84.57 o                         
   6   4   5        216.34        188.95       128.97 o                         
 -14   5   5          0.01         40.81       111.01 o                         
 -13   5   5         44.65         73.94        76.19 o                         
 -12   5   5        410.62        291.55        80.92 o                         
 -11   5   5          5.54         28.86        59.73 o                         
 -10   5   5        163.39        165.03        52.59 o                         
  -9   5   5       4194.44       4093.40       360.29 o                         
  -8   5   5        876.03        938.58        95.76 o                         
  -7   5   5         76.84         62.38        27.46 o                         
  -6   5   5       1687.84       1916.25        98.15 o                         
  -5   5   5         24.39         49.22        23.45 o                         
  -4   5   5       3716.01       3831.08       152.67 o                         
  -3   5   5        241.77        165.29        55.33 o                         
  -2   5   5       8412.54       8524.06       453.20 o                         
  -1   5   5        350.27        455.40        74.63 o                         
   0   5   5        570.24        584.83        56.90 o                         
   1   5   5       1169.68       1057.39        86.66 o                         
   2   5   5        946.12        917.20       177.33 o                         
   3   5   5        324.14        463.02       100.30 o                         
   4   5   5         19.17         56.10        82.62 o                         
   5   5   5         92.50          9.98        91.79 o                         
 -14   6   5         26.05        -19.79        97.87 o                         
 -13   6   5        104.50        241.58       117.24 o                         
 -12   6   5        164.67        283.24        80.01 o                         
 -11   6   5        205.20        322.65        77.07 o                         
 -10   6   5       1032.62       1047.27       113.15 o                         
  -9   6   5        857.10       1007.87       110.16 o                         
  -8   6   5        788.05        879.88        76.43 o                         
  -7   6   5       5713.13       5980.19       283.91 o                         
  -6   6   5       2862.43       2748.97       149.97 o                         
  -5   6   5        821.75        967.16        62.95 o                         
  -4   6   5       5021.79       4522.21       227.75 o                         
  -3   6   5         59.73         78.47        46.60 o                         
  -2   6   5       3158.96       3246.80       211.60 o                         
  -1   6   5       2116.61       1917.63       158.20 o                         
   0   6   5        150.47        197.39        76.83 o                         
   1   6   5       1386.98       1293.99       205.68 o                         
   2   6   5        584.22        646.18       206.87 o                         
   3   6   5        317.47        244.92        95.27 o                         
   4   6   5        134.94        258.07       104.85 o                         
   5   6   5         42.36        -80.62        98.42 o                         
 -14   7   5         19.27          3.44        77.38 o                         
 -13   7   5        145.61         64.41        93.30 o                         
 -12   7   5        359.35        399.97        87.63 o                         
 -11   7   5         52.25         92.60        89.64 o                         
 -10   7   5        111.26        104.29        67.52 o                         
  -9   7   5        935.72        944.87       197.61 o                         
  -8   7   5        804.34        729.29        98.19 o                         
  -7   7   5       3336.97       3396.22       220.66 o                         
  -6   7   5       9614.54       9585.36       391.37 o                         
  -5   7   5       2226.00       2145.26       139.43 o                         
  -4   7   5       2065.89       2295.43       169.08 o                         
  -3   7   5        180.57        260.50        63.72 o                         
  -2   7   5          6.60        -19.87        64.29 o                         
  -1   7   5         86.98          0.99        87.98 o                         
   0   7   5       1109.04       1078.59       129.68 o                         
   1   7   5       1070.24       1164.59       142.93 o                         
   2   7   5         15.80         30.98        83.59 o                         
   3   7   5        196.00         86.90        97.69 o                         
   4   7   5        214.37        217.17       112.32 o                         
 -14   8   5        691.94        676.21       116.66 o                         
 -13   8   5          0.15         23.59        73.41 o                         
 -12   8   5        118.86         95.05        86.08 o                         
 -11   8   5        517.40        551.90       102.93 o                         
 -10   8   5         21.52        -62.15        62.15 o                         
  -9   8   5       1270.32       1090.62       122.88 o                         
  -8   8   5        306.63        293.17        79.62 o                         
  -7   8   5        571.49        569.36        75.84 o                         
  -6   8   5         34.77         14.88        41.97 o                         
  -5   8   5       1272.93       1201.01       106.54 o                         
  -4   8   5       5903.20       5806.63       292.43 o                         
  -3   8   5       1543.39       1435.94       121.35 o                         
  -2   8   5        259.81        293.84        77.26 o                         
  -1   8   5       1892.57       1885.80       175.40 o                         
   0   8   5        289.31        171.40        90.69 o                         
   1   8   5         66.49        198.45        97.19 o                         
   2   8   5         64.35         10.77        92.32 o                         
   3   8   5         52.50       -110.43       147.82 o                         
 -14   9   5         22.70        105.99       114.58 o                         
 -13   9   5        192.67        336.10        93.11 o                         
 -12   9   5        282.67        148.29       108.41 o                         
 -11   9   5         90.55         12.79        78.77 o                         
 -10   9   5        245.48        127.20        82.14 o                         
  -9   9   5       3157.52       3471.70       350.75 o                         
  -8   9   5        195.76        122.44        59.53 o                         
  -7   9   5        516.16        395.41        68.21 o                         
  -6   9   5         23.49        -23.47        65.64 o                         
  -5   9   5        287.91        229.81        67.95 o                         
  -4   9   5       1000.29       1109.51       146.63 o                         
  -3   9   5          5.00        -59.40        59.40 o                         
  -2   9   5       1410.26       1418.56       133.12 o                         
  -1   9   5         58.16         85.66        69.97 o                         
   0   9   5        170.99         92.75        96.15 o                         
   1   9   5        267.75        117.27       100.41 o                         
   2   9   5         12.48         37.40       103.92 o                         
 -14  10   5        372.71        244.92       167.15 o                         
 -13  10   5        176.63        369.35       194.00 o                         
 -12  10   5        507.88        766.51       235.21 o                         
 -11  10   5        313.82        172.49        98.93 o                         
 -10  10   5          2.71        -74.12        74.12 o                         
  -9  10   5       1597.86       1604.11       156.87 o                         
  -8  10   5       2074.69       2451.86       163.75 o                         
  -7  10   5       2941.76       3358.68       436.96 o                         
  -6  10   5          0.86        -65.76        65.76 o                         
  -5  10   5       1012.97       1338.00       125.37 o                         
  -4  10   5         63.85         18.49        67.04 o                         
  -3  10   5        647.24        590.97       101.90 o                         
  -2  10   5        778.01        820.44       138.20 o                         
  -1  10   5          5.79         15.45        77.45 o                         
   0  10   5        349.81        490.61       103.75 o                         
   1  10   5        109.26        -21.27       105.13 o                         
 -13  11   5        553.39        730.05       201.88 o                         
 -12  11   5         19.90        -36.91        73.32 o                         
 -11  11   5        614.39        565.97       121.44 o                         
 -10  11   5        736.63        515.65       144.55 o                         
  -9  11   5       1076.21       1039.38       136.88 o                         
  -8  11   5        264.63        280.70        96.85 o                         
  -7  11   5        634.20        517.66       109.35 o                         
  -6  11   5       2864.09       2712.74       222.02 o                         
  -5  11   5          2.62        -29.69        99.11 o                         
  -4  11   5         78.17         97.56        79.66 o                         
  -3  11   5        420.75        469.22        98.14 o                         
  -2  11   5         22.73        -72.17        72.17 o                         
  -1  11   5         84.20         83.99        86.08 o                         
   0  11   5        117.37        191.53       116.49 o                         
 -13  12   5        174.84        310.22       215.77 o                         
 -12  12   5         89.56         31.66       132.82 o                         
 -11  12   5       1696.25       1953.06       294.94 o                         
 -10  12   5         46.86        -57.27       108.19 o                         
  -9  12   5        190.25        158.97        95.18 o                         
  -8  12   5         42.73         50.64        86.40 o                         
  -7  12   5         16.30        -99.25       120.52 o                         
  -6  12   5        760.64        964.78       288.81 o                         
  -5  12   5        234.75        248.32        96.89 o                         
  -4  12   5       1837.52       1485.43       169.95 o                         
  -3  12   5         43.92         52.61        83.62 o                         
  -2  12   5         86.02        -17.37       135.40 o                         
  -1  12   5         35.21        -13.89       196.32 o                         
 -12  13   5        598.01       1014.34       211.11 o                         
 -11  13   5         36.81        259.07       143.18 o                         
 -10  13   5          1.73         31.45       124.07 o                         
  -9  13   5       1276.28       1318.32       250.00 o                         
  -8  13   5         42.98        -36.59        93.49 o                         
  -7  13   5          2.93          2.10        87.42 o                         
  -6  13   5        680.77        589.19       123.97 o                         
  -5  13   5        275.77        162.74       102.58 o                         
  -4  13   5        426.85        253.18       109.39 o                         
  -3  13   5          3.16        -14.80       102.65 o                         
 -11  14   5         14.11        -56.49       201.88 o                         
 -10  14   5        590.60        331.72       118.87 o                         
  -9  14   5        403.82        369.32       115.81 o                         
  -8  14   5        625.05        604.09       205.97 o                         
  -7  14   5        260.99        244.56       110.61 o                         
  -6  14   5        105.98        -24.97       227.21 o                         
  -5  14   5         46.39        169.68       167.15 o                         
   1 -15   6          6.22         16.89        97.91 o                         
   2 -15   6        380.58        219.47       172.24 o                         
   3 -15   6         55.03        267.62       170.39 o                         
   4 -15   6         39.79        237.99       174.10 o                         
   5 -15   6         81.35        300.96       185.21 o                         
   6 -15   6         93.64        109.29       126.96 o                         
  -1 -14   6        231.43        358.81       118.90 o                         
   0 -14   6         53.61        -86.66        86.66 o                         
   1 -14   6        213.08        150.66       132.42 o                         
   2 -14   6         10.46         35.19       149.09 o                         
   3 -14   6        234.66        210.21       150.94 o                         
   4 -14   6         85.80        -69.45       133.35 o                         
   5 -14   6          8.91        -48.03       104.67 o                         
   6 -14   6          8.93        -59.31       111.45 o                         
   7 -14   6         42.29        -75.56       114.79 o                         
  -3 -13   6        185.73        271.06       144.20 o                         
  -2 -13   6        658.52        508.77       168.85 o                         
  -1 -13   6         74.69         94.88        97.21 o                         
   0 -13   6         12.60         80.74       101.79 o                         
   1 -13   6        281.74        225.23       107.33 o                         
   2 -13   6         22.46         60.61        97.36 o                         
   3 -13   6        133.38        176.87       152.80 o                         
   4 -13   6        259.31        356.86       119.00 o                         
   5 -13   6        241.96        306.55       120.80 o                         
   6 -13   6        430.58        124.95       210.67 o                         
   7 -13   6          1.66         -3.67       114.85 o                         
   8 -13   6          6.84        -21.23       122.02 o                         
  -4 -12   6        271.30        429.32       173.63 o                         
  -3 -12   6        523.73        657.45       125.36 o                         
  -2 -12   6         54.61         82.74        98.60 o                         
  -1 -12   6        210.94        257.38       165.76 o                         
   0 -12   6       1226.35       1003.00       191.23 o                         
   1 -12   6         33.31        -25.96        83.98 o                         
   2 -12   6        286.52        414.20        87.73 o                         
   3 -12   6        327.66        350.92       212.53 o                         
   4 -12   6         83.18         48.54       107.88 o                         
   5 -12   6        233.55        276.76       115.45 o                         
   6 -12   6         23.80         82.73       100.47 o                         
   7 -12   6         17.74        -31.13       111.63 o                         
   8 -12   6        661.18        562.37       157.55 o                         
   9 -12   6         39.94       -176.87       176.87 o                         
  -5 -11   6        147.22        215.63       159.74 o                         
  -4 -11   6        251.05        222.48       120.05 o                         
  -3 -11   6        106.33         73.53        84.14 o                         
  -2 -11   6        165.15        215.69        77.39 o                         
  -1 -11   6        140.23        252.86       112.54 o                         
   0 -11   6       1123.08       1062.42       226.88 o                         
   1 -11   6        187.44         80.05        69.07 o                         
   2 -11   6       1211.82       1187.82       119.26 o                         
   3 -11   6          7.67        -73.40        73.40 o                         
   4 -11   6          7.51        174.30        95.26 o                         
   5 -11   6         23.25         -1.39        86.29 o                         
   6 -11   6          2.75         86.18       100.20 o                         
   7 -11   6        798.58        871.30       166.59 o                         
   8 -11   6         51.48         94.46       173.17 o                         
   9 -11   6         25.82        -56.49       188.91 o                         
  -6 -10   6        153.31        274.50       206.97 o                         
  -5 -10   6         55.38        183.22       112.82 o                         
  -4 -10   6        242.11        365.11       120.75 o                         
  -3 -10   6        686.97        538.96       213.03 o                         
  -2 -10   6        247.82        298.04        87.18 o                         
  -1 -10   6         22.39         43.66        90.05 o                         
   0 -10   6       1411.49       1669.65       184.06 o                         
   1 -10   6        187.23        278.07        69.80 o                         
   2 -10   6       1675.67       1924.68       191.07 o                         
   3 -10   6        363.07        411.95        74.43 o                         
   4 -10   6         21.03        -31.77        90.29 o                         
   5 -10   6         42.48         90.84        92.42 o                         
   6 -10   6       1765.27       1616.53       199.51 o                         
   7 -10   6        281.01        331.52       180.58 o                         
   8 -10   6          0.49        -21.30       165.76 o                         
   9 -10   6        231.39         88.45       108.82 o                         
  -7  -9   6          3.74        133.14       122.38 o                         
  -6  -9   6        329.65        245.48       119.57 o                         
  -5  -9   6         72.95         65.51        95.19 o                         
  -4  -9   6        568.07        634.65       104.06 o                         
  -3  -9   6        165.66        163.36        91.88 o                         
  -2  -9   6        853.49        704.67       124.41 o                         
  -1  -9   6         40.18        -27.63        79.81 o                         
   0  -9   6        327.86        276.23       116.68 o                         
   1  -9   6          1.57          7.12        54.17 o                         
   2  -9   6       1277.85       1356.23       178.23 o                         
   3  -9   6        661.39        797.66        84.64 o                         
   4  -9   6       1060.32        865.99       128.99 o                         
   5  -9   6        805.86        882.15       333.37 o                         
   6  -9   6         11.65       -112.98       112.98 o                         
   7  -9   6        467.01        689.90       211.14 o                         
   8  -9   6        939.74        927.89       239.84 o                         
   9  -9   6         54.05        -92.50        92.50 o                         
  -8  -8   6          0.61         -0.49       120.85 o                         
  -7  -8   6        486.08        522.29       142.48 o                         
  -6  -8   6        135.44        -81.12        85.59 o                         
  -5  -8   6         32.32        112.58       165.30 o                         
  -4  -8   6         96.55         92.14        68.49 o                         
  -3  -8   6          5.14         82.73        77.00 o                         
  -2  -8   6       1046.52       1246.10       404.68 o                         
  -1  -8   6        813.14        723.15        97.09 o                         
   0  -8   6       2727.13       2546.92       216.98 o                         
   1  -8   6         14.13         95.76        64.07 o                         
   2  -8   6          3.02        -28.78        31.44 o                         
   3  -8   6        203.05        219.54        43.49 o                         
   4  -8   6        213.97        122.24       120.38 o                         
   5  -8   6       1183.62       1032.53       205.58 o                         
   6  -8   6          2.47        -71.30       121.31 o                         
   7  -8   6         89.64        103.72       150.94 o                         
   8  -8   6        675.49        696.40       132.98 o                         
   9  -8   6          1.55         10.66        97.31 o                         
  -9  -7   6          0.01         33.64       118.83 o                         
  -8  -7   6        915.15        834.97       195.39 o                         
  -7  -7   6          0.43        -40.02        92.87 o                         
  -6  -7   6         81.88        150.14        96.25 o                         
  -5  -7   6        949.78        916.47       107.25 o                         
  -4  -7   6        186.79        187.70        85.30 o                         
  -3  -7   6        688.32        705.19       116.94 o                         
  -2  -7   6       1269.75       1363.27       103.10 o                         
  -1  -7   6        231.16        244.64        57.34 o                         
   0  -7   6        655.34        744.37       194.93 o                         
   1  -7   6         97.60         42.74        36.05 o                         
   2  -7   6       2279.22       2147.98       315.32 o                         
   3  -7   6        871.40       1022.35       193.54 o                         
   4  -7   6         18.77         25.00       103.72 o                         
   5  -7   6       1348.67        897.33       192.62 o                         
   6  -7   6        536.26        574.14       177.80 o                         
   7  -7   6        266.89        352.33       103.30 o                         
   8  -7   6         27.58          0.09        90.78 o                         
   9  -7   6         26.38        113.34       106.49 o                         
  -9  -6   6        329.02        460.38       141.32 o                         
  -8  -6   6        351.03        260.70       112.88 o                         
  -7  -6   6        520.82        626.76       131.49 o                         
  -6  -6   6        272.16        238.26       239.84 o                         
  -5  -6   6        799.29        862.11       100.68 o                         
  -4  -6   6       3820.55       3126.84       254.32 o                         
  -3  -6   6        407.42        455.23        93.39 o                         
  -2  -6   6        217.33        255.69        47.10 o                         
  -1  -6   6         55.32         76.55        39.93 o                         
   0  -6   6          9.21         39.38        48.12 o                         
   1  -6   6         75.67         83.99        78.71 o                         
   2  -6   6       1862.26       2306.03       195.39 o                         
   3  -6   6        121.78        167.61       103.72 o                         
   4  -6   6        567.28        403.75       131.50 o                         
   5  -6   6       1091.30       1044.57       200.02 o                         
   6  -6   6         58.55         50.01       109.27 o                         
   7  -6   6        219.70         85.88        88.02 o                         
   8  -6   6         11.00        -54.35        85.13 o                         
   9  -6   6         29.60        -16.41       227.34 o                         
 -10  -5   6         10.43        213.78       206.97 o                         
  -9  -5   6          3.22         85.18       107.29 o                         
  -8  -5   6        318.92        420.29       120.33 o                         
  -7  -5   6        305.77        321.21       212.06 o                         
  -6  -5   6        403.28        410.73        99.78 o                         
  -5  -5   6       1595.88       1787.65       180.40 o                         
  -4  -5   6         14.76         -3.79        57.48 o                         
  -3  -5   6       4873.42       4224.89       297.68 o                         
  -2  -5   6       8396.20       8198.55       428.54 o                         
  -1  -5   6         17.25         42.64        32.92 o                         
   0  -5   6         69.71         86.67        45.71 o                         
   1  -5   6       1439.06       1302.90       110.66 o                         
   2  -5   6       1928.35       2231.75       267.62 o                         
   3  -5   6        828.31        788.98       157.43 o                         
   4  -5   6       1033.61        914.00       183.36 o                         
   5  -5   6         34.59         52.14        68.81 o                         
   6  -5   6        946.80        932.35       164.83 o                         
   7  -5   6        617.54        601.52       122.82 o                         
   8  -5   6        239.83        196.79       108.34 o                         
   9  -5   6         11.57         65.08       110.81 o                         
 -11  -4   6         77.67        143.22       133.27 o                         
 -10  -4   6        517.30        632.05       149.52 o                         
  -9  -4   6         33.38        115.53       102.58 o                         
  -8  -4   6          8.85         84.49        87.00 o                         
  -7  -4   6       2407.84       2849.93       253.08 o                         
  -6  -4   6        261.07        217.48        52.94 o                         
  -5  -4   6         57.25         47.36        62.33 o                         
  -4  -4   6         56.85        -24.99        51.79 o                         
  -3  -4   6        324.61        376.56        45.12 o                         
  -2  -4   6       2298.09       2049.76       128.05 o                         
  -1  -4   6         81.39         35.38        31.00 o                         
   0  -4   6       8460.43       7414.97       642.21 o                         
   1  -4   6        277.13        312.34        31.58 o                         
   2  -4   6         16.36         15.74        74.08 o                         
   3  -4   6       1838.03       1932.64       252.81 o                         
   4  -4   6        746.45        753.59       110.35 o                         
   5  -4   6        197.97        256.53        97.23 o                         
   6  -4   6         77.20        169.45        88.32 o                         
   7  -4   6        148.81        106.93        91.63 o                         
   8  -4   6        441.93        611.15       188.45 o                         
   9  -4   6         34.28         71.21       203.27 o                         
 -11  -3   6         14.66        -24.17       113.90 o                         
 -10  -3   6        379.35        112.06       105.75 o                         
  -9  -3   6         29.21         55.12        89.65 o                         
  -8  -3   6        679.11        536.46       113.93 o                         
  -7  -3   6        363.09        275.05        88.42 o                         
  -6  -3   6        481.15        549.42        59.69 o                         
  -5  -3   6      11209.37       9600.12       499.47 o                         
  -4  -3   6       1126.05        955.69        80.55 o                         
  -3  -3   6        785.28        781.68        95.79 o                         
  -2  -3   6       1969.06       2081.85       171.32 o                         
  -1  -3   6        656.08        632.38       107.88 o                         
   0  -3   6      12144.91      11401.03       568.20 o                         
   1  -3   6       1024.27        943.27        62.15 o                         
   2  -3   6       1234.00       1281.89       107.42 o                         
   3  -3   6        934.93        885.51        99.80 o                         
   4  -3   6       2507.07       2674.77       221.75 o                         
   5  -3   6         11.12         25.40        68.90 o                         
   6  -3   6          3.55          2.86        75.87 o                         
   7  -3   6         70.71        -50.45       130.57 o                         
   8  -3   6          9.65         44.03       102.68 o                         
   9  -3   6          1.36         -2.78       161.13 o                         
 -12  -2   6        262.93        155.49       133.88 o                         
 -11  -2   6        472.00        350.31       133.16 o                         
 -10  -2   6         25.31        113.85       103.79 o                         
  -9  -2   6          4.25        -23.91        80.77 o                         
  -8  -2   6       1183.09       1350.62       163.98 o                         
  -7  -2   6        957.65       1001.93        88.43 o                         
  -6  -2   6        277.37        260.11        47.28 o                         
  -5  -2   6        833.78        891.00        61.06 o                         
  -4  -2   6       3136.30       3229.87       159.36 o                         
  -3  -2   6       3663.96       3623.03       203.20 o                         
  -2  -2   6       1539.24       1492.80       127.39 o                         
  -1  -2   6       1354.81       1356.88       110.75 o                         
   0  -2   6       1004.72       1140.19       147.24 o                         
   1  -2   6       1088.37       1276.45       105.44 o                         
   2  -2   6       8579.86       8271.06       364.86 o                         
   3  -2   6        168.11        156.65        45.58 o                         
   4  -2   6        230.40        285.19        67.89 o                         
   5  -2   6       1232.18       1491.83       166.98 o                         
   6  -2   6       1570.71       1584.63       182.41 o                         
   7  -2   6        211.89        188.41       151.41 o                         
   8  -2   6         42.77         50.23       108.30 o                         
 -12  -1   6        843.82       1396.44       206.97 o                         
 -11  -1   6          0.40        -77.98        92.98 o                         
 -10  -1   6         13.04         18.98        90.03 o                         
  -9  -1   6       2458.56       2245.66       221.98 o                         
  -8  -1   6        453.29        451.66        69.80 o                         
  -7  -1   6         89.23         74.17        43.04 o                         
  -6  -1   6        421.68        472.94        51.35 o                         
  -5  -1   6        623.77        603.00        51.12 o                         
  -4  -1   6       5111.71       5132.26       278.05 o                         
  -3  -1   6       4346.27       4621.12       442.65 o                         
  -2  -1   6      14610.84      14263.23       721.60 o                         
  -1  -1   6        405.67        414.86        81.41 o                         
   0  -1   6        364.85        313.80        38.42 o                         
   1  -1   6       2264.55       2357.22       108.81 o                         
   2  -1   6          8.00        -11.00        26.89 o                         
   3  -1   6        296.90        323.01        48.12 o                         
   4  -1   6          7.51        -15.51        44.58 o                         
   5  -1   6         19.94         -9.32        75.92 o                         
   6  -1   6        278.60        244.54       100.03 o                         
   7  -1   6         70.67        158.04       102.30 o                         
   8  -1   6        376.24        344.01       131.28 o                         
 -13   0   6         83.88         68.61       120.14 o                         
 -12   0   6        100.00         45.36       104.06 o                         
 -11   0   6          1.32        -88.33        88.33 o                         
 -10   0   6       2003.37       2139.06       224.77 o                         
  -9   0   6         20.61        -78.96        78.96 o                         
  -8   0   6         32.28         34.47        51.03 o                         
  -7   0   6       5321.54       5128.91       242.49 o                         
  -6   0   6        186.47        151.31        36.76 o                         
  -5   0   6       1862.70       2088.38       152.51 o                         
  -4   0   6       1087.91       1352.29        93.12 o                         
  -3   0   6         58.77         67.92        32.60 o                         
  -2   0   6       7160.93       6869.73       309.26 o                         
  -1   0   6        122.76        118.50        25.49 o                         
   0   0   6      12853.32      12353.76       480.64 o                         
   1   0   6        375.12        358.99        46.13 o                         
   2   0   6        100.41        147.76        40.54 o                         
   3   0   6       1933.06       2136.81       128.18 o                         
   4   0   6        810.82        810.49       115.51 o                         
   5   0   6        753.18        780.67       125.49 o                         
   6   0   6          5.56        -76.97        76.97 o                         
   7   0   6         62.72        -14.87       132.89 o                         
 -13   1   6         25.64        -57.10       145.39 o                         
 -12   1   6        190.88        207.76       137.52 o                         
 -11   1   6        573.04        715.09       138.05 o                         
 -10   1   6       2525.16       3162.95       248.92 o                         
  -9   1   6        501.88        387.56        74.77 o                         
  -8   1   6       1321.83       1427.07       119.37 o                         
  -7   1   6       1505.44       1684.83        97.06 o                         
  -6   1   6       2774.87       2728.56       140.09 o                         
  -5   1   6        598.98        505.16        40.29 o                         
  -4   1   6       2878.60       2974.85       166.79 o                         
  -3   1   6        867.57        924.00        73.77 o                         
  -2   1   6       7551.30       8191.12       325.04 o                         
  -1   1   6          1.33          0.93        13.06 o                         
   0   1   6       3827.19       3927.10       189.86 o                         
   1   1   6         20.15         13.62        58.41 o                         
   2   1   6       1095.96       1138.90        87.42 o                         
   3   1   6        873.15        983.00       101.18 o                         
   4   1   6        647.09        741.23       105.33 o                         
   5   1   6        381.18        508.11        88.77 o                         
   6   1   6        202.97        278.42       108.04 o                         
   7   1   6          8.92         46.30       162.06 o                         
 -13   2   6        291.61        345.20       127.35 o                         
 -12   2   6         24.01        154.81        99.26 o                         
 -11   2   6        621.90        578.16        93.49 o                         
 -10   2   6        831.11        998.89       111.89 o                         
  -9   2   6       3145.71       3046.34       235.15 o                         
  -8   2   6       1647.97       1523.67       108.67 o                         
  -7   2   6        803.46        935.99        78.26 o                         
  -6   2   6         91.02        114.43        45.72 o                         
  -5   2   6      12610.39      11783.02       517.19 o                         
  -4   2   6       6555.89       6075.61       319.13 o                         
  -3   2   6       1290.66       1420.22        76.15 o                         
  -2   2   6       1909.44       2026.17        97.97 o                         
  -1   2   6        731.33        728.13        54.66 o                         
   0   2   6         15.35         26.38        30.09 o                         
   1   2   6        879.50        835.19        71.59 o                         
   2   2   6       1476.47       1541.80       106.58 o                         
   3   2   6        260.89        273.01        59.68 o                         
   4   2   6         81.57         79.90        56.67 o                         
   5   2   6        312.47        247.03        73.59 o                         
   6   2   6        117.53        -21.30       157.43 o                         
 -14   3   6         94.81         32.27       116.77 o                         
 -13   3   6         35.30         25.08       100.13 o                         
 -12   3   6        794.30        727.97       143.38 o                         
 -11   3   6        178.07        201.94        74.09 o                         
 -10   3   6        251.40        206.13        67.24 o                         
  -9   3   6       2809.58       2831.78       158.34 o                         
  -8   3   6          0.65          1.89        39.95 o                         
  -7   3   6        126.88        172.56        48.11 o                         
  -6   3   6        222.96        132.33        59.24 o                         
  -5   3   6        262.53        267.78        40.28 o                         
  -4   3   6       3644.84       3930.02       166.10 o                         
  -3   3   6       4390.52       4278.46       178.49 o                         
  -2   3   6       4956.04       4838.54       201.15 o                         
  -1   3   6        357.59        315.50        33.92 o                         
   0   3   6       1323.70       1496.84       113.29 o                         
   1   3   6       3745.25       3958.89       201.81 o                         
   2   3   6        275.57        290.42        56.34 o                         
   3   3   6         71.08        102.68        48.04 o                         
   4   3   6        120.21         99.18        77.13 o                         
   5   3   6         20.39        -27.36        86.99 o                         
   6   3   6        310.08        461.93       144.60 o                         
 -14   4   6         33.75        -48.85       104.95 o                         
 -13   4   6          0.90        -67.70        70.94 o                         
 -12   4   6         49.42        145.09        72.84 o                         
 -11   4   6        100.31        218.03        72.49 o                         
 -10   4   6       1074.16       1022.45       111.03 o                         
  -9   4   6       1819.64       1933.28       139.11 o                         
  -8   4   6         11.66         35.48        46.39 o                         
  -6   4   6       1480.93       1609.04        99.18 o                         
  -5   4   6       2286.24       2226.24       108.05 o                         
  -4   4   6       1492.43       1528.03        77.63 o                         
  -3   4   6         55.21          4.88        39.49 o                         
  -2   4   6       6455.41       6223.44       339.21 o                         
  -1   4   6       1427.02       1396.91        74.42 o                         
   0   4   6         57.53        100.39        38.31 o                         
   1   4   6        763.86        880.47       119.63 o                         
   2   4   6         27.39          2.32        62.09 o                         
   3   4   6        454.50        415.61       110.40 o                         
   4   4   6         22.71         32.46        82.78 o                         
   5   4   6          2.37        -76.72        76.72 o                         
 -14   5   6         88.14        -92.46        97.51 o                         
 -13   5   6          3.19        -66.44        66.44 o                         
 -12   5   6        433.52        389.89        86.19 o                         
 -11   5   6        155.68        130.61        67.83 o                         
 -10   5   6         90.52        132.58        56.06 o                         
  -9   5   6        236.81        269.54        65.36 o                         
  -8   5   6          7.44        -31.32        31.32 o                         
  -7   5   6       4062.18       4049.02       203.50 o                         
  -6   5   6       1127.79       1280.20        77.30 o                         
  -5   5   6       9404.13       9260.34       341.43 o                         
  -4   5   6         30.92         38.92        30.83 o                         
  -3   5   6        255.12        258.76        58.24 o                         
  -2   5   6        255.76        397.24        70.47 o                         
  -1   5   6        976.53        949.81       104.17 o                         
   0   5   6       5129.47       5242.58       308.25 o                         
   1   5   6        972.87        751.58       105.53 o                         
   2   5   6         23.57          6.63        83.85 o                         
   3   5   6        443.24        380.72       104.36 o                         
   4   5   6        274.76        285.20       104.60 o                         
   5   5   6          3.95        -68.90       133.35 o                         
 -14   6   6        715.66        897.99       127.06 o                         
 -13   6   6        112.31         88.88        76.91 o                         
 -12   6   6         52.29        -27.11        65.22 o                         
 -11   6   6        418.79        520.56       106.33 o                         
 -10   6   6          7.77        -26.15        55.41 o                         
  -9   6   6       1483.87       1614.66       173.61 o                         
  -8   6   6        116.61        215.89        65.33 o                         
  -7   6   6        713.95        726.15        60.41 o                         
  -6   6   6        216.28        250.34        46.32 o                         
  -5   6   6       2940.50       3017.19       128.09 o                         
  -4   6   6       3642.28       3461.35       188.26 o                         
  -3   6   6       1097.65       1226.63       120.01 o                         
  -2   6   6       1428.91       1495.87       138.59 o                         
  -1   6   6       1460.73       1524.85       256.83 o                         
   0   6   6          0.58         81.42        69.76 o                         
   1   6   6         38.98        -57.10        68.76 o                         
   2   6   6        193.84        106.75        87.28 o                         
   3   6   6         47.91        -86.03        86.03 o                         
   4   6   6         25.79         41.47       101.27 o                         
 -14   7   6        240.69         68.16        81.31 o                         
 -13   7   6        404.39        427.67        98.14 o                         
 -12   7   6        215.93         69.03        72.16 o                         
 -11   7   6         65.21         64.14        86.07 o                         
 -10   7   6        843.29        900.79       121.08 o                         
  -9   7   6       1857.46       1939.56       175.39 o                         
  -8   7   6        142.00        113.40        64.06 o                         
  -7   7   6       2387.91       2637.32       139.38 o                         
  -6   7   6         73.84         28.16        40.21 o                         
  -5   7   6         35.27         22.93        51.45 o                         
  -4   7   6       4510.47       4538.91       239.49 o                         
  -3   7   6        422.18        375.93        72.13 o                         
  -2   7   6       4588.01       4645.64       291.02 o                         
  -1   7   6        131.64         21.42        73.22 o                         
   0   7   6        254.14        352.61        96.95 o                         
   1   7   6        891.92        926.98       185.74 o                         
   2   7   6         19.08        -65.38        85.76 o                         
   3   7   6        146.06         72.52       104.54 o                         
 -14   8   6        542.06        526.78       109.91 o                         
 -13   8   6        158.13        223.46        88.79 o                         
 -12   8   6         54.25        -45.20        91.01 o                         
 -11   8   6        113.14         39.59        74.77 o                         
 -10   8   6         45.77         15.19        69.83 o                         
  -9   8   6         36.96        -25.38        64.12 o                         
  -8   8   6          2.37        -20.48        59.89 o                         
  -7   8   6        371.99        432.72        70.09 o                         
  -6   8   6       1795.36       1784.54       145.29 o                         
  -5   8   6        140.33        142.83        63.36 o                         
  -4   8   6       1221.84       1103.00       106.79 o                         
  -3   8   6       1037.68        750.83        94.59 o                         
  -2   8   6       1393.03       1534.81       336.22 o                         
  -1   8   6        437.59        353.58       101.40 o                         
   0   8   6        154.04         20.29        88.15 o                         
   1   8   6        250.85        395.95       114.90 o                         
   2   8   6         14.99         58.58       104.62 o                         
 -14   9   6          0.21        -74.52        74.52 o                         
 -13   9   6        591.40        294.17       129.53 o                         
 -12   9   6       1348.12       1109.68       362.54 o                         
 -11   9   6       1011.58        767.17       118.62 o                         
 -10   9   6        997.58       1004.05       127.84 o                         
  -9   9   6        480.96        462.99        96.52 o                         
  -8   9   6         59.89         40.43        57.80 o                         
  -7   9   6       2135.70       2022.80       179.87 o                         
  -6   9   6        933.61        905.99       101.24 o                         
  -5   9   6          7.80        -32.63        57.73 o                         
  -4   9   6       1257.02       1112.34       115.69 o                         
  -3   9   6        796.15        691.07       105.00 o                         
  -2   9   6        428.35        386.33        87.93 o                         
  -1   9   6         59.64         90.97        79.44 o                         
   0   9   6        137.87        249.14       112.52 o                         
   1   9   6          8.94        -88.34       112.49 o                         
 -14  10   6         82.85        192.47        94.82 o                         
 -13  10   6        103.84        134.74       121.66 o                         
 -12  10   6        243.58         -9.76       180.58 o                         
 -11  10   6        825.27        892.61       132.18 o                         
 -10  10   6        285.71        191.22        92.91 o                         
  -9  10   6        496.03        616.20       147.48 o                         
  -8  10   6         14.32         20.62        75.82 o                         
  -7  10   6         40.82        160.77        85.54 o                         
  -6  10   6        438.49        508.28        90.07 o                         
  -5  10   6       3097.98       3240.34       435.91 o                         
  -4  10   6        544.25        469.31       127.84 o                         
  -3  10   6        313.26         85.21        75.27 o                         
  -2  10   6        271.83        196.03        91.16 o                         
  -1  10   6       1028.45        705.06       115.05 o                         
   0  10   6         36.38        117.12       132.87 o                         
 -13  11   6         86.25        -32.30        96.23 o                         
 -12  11   6        644.74        659.11       166.73 o                         
 -11  11   6        567.48        513.46       152.40 o                         
 -10  11   6        156.98        228.26       123.71 o                         
  -9  11   6       2121.36       1945.63       188.12 o                         
  -8  11   6         34.40        -40.60       110.85 o                         
  -7  11   6        251.45        367.70       105.85 o                         
  -6  11   6        514.66        570.15       115.00 o                         
  -5  11   6         18.40         21.30        73.00 o                         
  -4  11   6        411.76        288.93        89.53 o                         
  -3  11   6         16.40         87.04        79.56 o                         
  -2  11   6         20.60         52.87        87.08 o                         
  -1  11   6        464.70        507.36       115.61 o                         
 -13  12   6         25.34        -32.41       187.06 o                         
 -12  12   6          4.24       -106.86       128.02 o                         
 -11  12   6        141.67         55.53       228.27 o                         
 -10  12   6         89.86         49.13       215.30 o                         
  -9  12   6       1450.11       1804.65       363.03 o                         
  -8  12   6         84.81        148.76        95.10 o                         
  -7  12   6       2260.24       2334.17       215.02 o                         
  -6  12   6         44.99        132.56        99.95 o                         
  -5  12   6          0.69        -15.27        78.56 o                         
  -4  12   6         63.60         13.54        82.80 o                         
  -3  12   6        135.34        205.84        96.56 o                         
  -2  12   6        416.91        140.76       174.10 o                         
 -12  13   6         98.40         75.61       142.01 o                         
 -11  13   6        145.44        264.56       151.36 o                         
 -10  13   6          3.87       -110.57       110.57 o                         
  -9  13   6          5.17         62.80        95.28 o                         
  -8  13   6         20.64        -48.04        95.28 o                         
  -7  13   6       1225.67       1419.01       176.08 o                         
  -6  13   6         87.13         79.22       101.53 o                         
  -5  13   6        733.64        813.15       145.51 o                         
  -4  13   6         83.62        260.22       182.43 o                         
 -10  14   6          1.57         23.69       108.05 o                         
  -9  14   6         46.98        -14.50        96.76 o                         
  -8  14   6          1.60         81.02       109.39 o                         
  -7  14   6          6.75        131.01       130.43 o                         
  -6  14   6         19.56        100.01       170.39 o                         
   2 -15   7         51.16        275.03       183.36 o                         
   3 -15   7          8.88        245.40       176.87 o                         
   4 -15   7        447.70        846.40       241.70 o                         
   5 -15   7          1.42        115.75       192.62 o                         
  -1 -14   7        235.59        180.96       116.85 o                         
   0 -14   7        597.31        568.70       148.29 o                         
   1 -14   7        123.40        213.91       180.58 o                         
   2 -14   7        475.39        434.31       199.10 o                         
   3 -14   7         84.62        -20.37       151.87 o                         
   4 -14   7         56.03       -114.83       144.46 o                         
   5 -14   7         78.57        141.87       118.74 o                         
   6 -14   7         49.80         36.64       124.31 o                         
  -3 -13   7        110.87        163.04       145.38 o                         
  -2 -13   7        270.25        256.67       114.38 o                         
  -1 -13   7          4.51        144.19       114.97 o                         
   0 -13   7        977.80       1394.48       251.42 o                         
   1 -13   7        387.24        774.38       202.80 o                         
   2 -13   7       1161.26       2107.66       351.89 o                         
   3 -13   7          5.15        272.26       177.80 o                         
   4 -13   7         90.13        116.85       119.46 o                         
   5 -13   7         90.88         95.84       116.23 o                         
   6 -13   7         56.79         66.47       116.14 o                         
   7 -13   7        188.47        404.68       227.81 o                         
  -4 -12   7         23.85          7.70       115.70 o                         
  -3 -12   7        248.45        166.70       101.78 o                         
  -2 -12   7        188.14        210.06       129.64 o                         
  -1 -12   7         23.41         21.25       102.91 o                         
   0 -12   7          1.55        -47.58        93.67 o                         
   1 -12   7        407.03        471.87       121.16 o                         
   2 -12   7       1639.84       1208.48       258.36 o                         
   3 -12   7         15.11         92.03        96.23 o                         
   4 -12   7         83.09        140.54       105.20 o                         
   5 -12   7        245.67        139.70       130.57 o                         
   6 -12   7         42.12        147.24       178.73 o                         
   7 -12   7          6.87       -150.94       150.94 o                         
   8 -12   7          5.44       -157.43       179.65 o                         
  -5 -11   7          3.38         39.82       110.66 o                         
  -4 -11   7        498.87        587.44       146.35 o                         
  -3 -11   7        135.66        147.03        82.03 o                         
  -2 -11   7        764.41        730.38       151.04 o                         
  -1 -11   7        483.19        619.06       231.05 o                         
   0 -11   7        780.03        972.89       243.08 o                         
   1 -11   7         78.94        154.78        93.61 o                         
   2 -11   7         14.01        -44.45       133.35 o                         
   3 -11   7          9.99        -16.67       133.35 o                         
   4 -11   7       1726.72       2107.66       332.45 o                         
   5 -11   7        418.36        338.93       182.43 o                         
   6 -11   7        117.46        127.79       163.91 o                         
   7 -11   7        255.23        357.45       202.80 o                         
   8 -11   7        153.92        174.10       196.32 o                         
  -6 -10   7         46.97        117.70       121.43 o                         
  -5 -10   7          4.00         -3.59       102.41 o                         
  -4 -10   7        122.12        286.09       116.54 o                         
  -3 -10   7         18.93        -19.46        83.75 o                         
  -2 -10   7       1127.63       1211.71       294.99 o                         
  -1 -10   7       1373.74       1456.45       199.56 o                         
   0 -10   7        788.06        994.67       145.46 o                         
   1 -10   7        588.90       1169.59       241.70 o                         
   2 -10   7          7.04        -64.06        71.44 o                         
   3 -10   7        302.01        340.78       162.98 o                         
   4 -10   7        112.71         58.34       133.35 o                         
   5 -10   7        120.79         64.82       140.76 o                         
   6 -10   7        412.52        538.95       196.32 o                         
   7 -10   7        450.10        607.48       220.40 o                         
   8 -10   7        278.60        137.05       182.43 o                         
  -7  -9   7         52.68        -55.43       205.58 o                         
  -6  -9   7          6.52         68.19       103.99 o                         
  -5  -9   7        729.71        904.19       306.98 o                         
  -4  -9   7        636.04        813.24       149.99 o                         
  -3  -9   7        107.74        141.29        93.27 o                         
  -2  -9   7         87.84         41.33        69.01 o                         
  -1  -9   7         67.11         55.71       125.94 o                         
   0  -9   7        747.65        911.96       183.36 o                         
   1  -9   7         13.89         37.72        67.96 o                         
   2  -9   7       1421.19       1414.35       189.37 o                         
   3  -9   7        130.43        129.65       125.94 o                         
   4  -9   7        340.31         83.34       131.50 o                         
   5  -9   7         68.18        142.61       145.39 o                         
   6  -9   7        903.84        704.71       196.32 o                         
   7  -9   7        139.02        108.35       165.76 o                         
   8  -9   7          7.19          8.91       143.54 o                         
   9  -9   7         48.15         61.15       109.78 o                         
  -8  -8   7        164.31        -85.01       107.72 o                         
  -7  -8   7         83.94         56.68       194.93 o                         
  -6  -8   7        286.51        273.20       113.58 o                         
  -5  -8   7       1391.91       1581.92       192.00 o                         
  -4  -8   7        136.51        205.01       131.50 o                         
  -3  -8   7       2135.75       2593.09       240.45 o                         
  -2  -8   7          3.64         -8.43        60.85 o                         
  -1  -8   7         39.87         86.51        87.97 o                         
   0  -8   7         50.71         58.95        70.11 o                         
   1  -8   7          3.96        -44.85        62.97 o                         
   2  -8   7       1517.18       1845.00       161.54 o                         
   3  -8   7        640.00        873.25       192.62 o                         
   4  -8   7        978.24        433.39       151.87 o                         
   5  -8   7         42.74         45.38       127.79 o                         
   6  -8   7         48.02        -88.90       125.94 o                         
   7  -8   7          9.83         -7.88        87.94 o                         
   8  -8   7         33.54        -14.14        93.38 o                         
   9  -8   7         44.07        262.09       119.88 o                         
  -9  -7   7         33.61        109.40       125.38 o                         
  -8  -7   7        121.45        180.63       119.18 o                         
  -7  -7   7        172.27         97.26       102.41 o                         
  -6  -7   7       1110.06       1143.84       165.17 o                         
  -5  -7   7        977.36        685.17        95.51 o                         
  -4  -7   7         93.99         30.85        75.75 o                         
  -3  -7   7       3181.77       4037.03       308.72 o                         
  -2  -7   7       1596.07       1462.99       157.43 o                         
  -1  -7   7        164.43        230.04        77.65 o                         
   0  -7   7       1804.32       1837.36       166.87 o                         
   1  -7   7        405.91        405.12       127.33 o                         
   2  -7   7         70.36         48.00        82.42 o                         
   3  -7   7         33.38        122.24       112.98 o                         
   4  -7   7       1302.55       1565.93       256.51 o                         
   5  -7   7          2.61         75.94       119.46 o                         
   6  -7   7        436.02        458.68       110.99 o                         
   7  -7   7        194.50        187.60        99.25 o                         
   8  -7   7         91.12         78.37       101.47 o                         
   9  -7   7          4.77         19.05       203.27 o                         
  -9  -6   7        256.45        361.27       134.06 o                         
  -8  -6   7         89.43        -73.66        91.56 o                         
  -7  -6   7        645.32        613.55       130.26 o                         
  -6  -6   7          0.01        -71.86        71.86 o                         
  -5  -6   7         23.14        -92.14        92.14 o                         
  -4  -6   7       1196.99       1231.21       243.55 o                         
  -3  -6   7       1313.42       1336.10       102.41 o                         
  -2  -6   7        819.16        975.67        87.79 o                         
  -1  -6   7       2305.73       2197.69       187.79 o                         
   0  -6   7       2975.14       3093.93       231.03 o                         
   1  -6   7         50.40         62.08        45.02 o                         
   2  -6   7       1551.58       1239.04       205.58 o                         
   3  -6   7       1915.39       1565.00       235.21 o                         
   4  -6   7        107.88        -64.82       103.72 o                         
   5  -6   7         53.31         92.60       123.16 o                         
   6  -6   7         73.36         62.01        84.09 o                         
   7  -6   7        130.04         32.70        90.36 o                         
   8  -6   7         62.21         76.93       191.69 o                         
 -10  -5   7         37.86        350.11       141.55 o                         
  -9  -5   7        121.49        206.25       115.70 o                         
  -8  -5   7        306.53        314.34       112.92 o                         
  -7  -5   7        179.59        154.59        91.61 o                         
  -6  -5   7        424.13        383.24        99.66 o                         
  -5  -5   7       5528.12       5275.41       562.57 o                         
  -4  -5   7        131.46         66.71        67.19 o                         
  -3  -5   7        301.35        286.95        48.12 o                         
  -2  -5   7        504.45        480.76       125.76 o                         
  -1  -5   7       1015.16       1134.03       118.26 o                         
   0  -5   7       5310.38       5322.86       350.65 o                         
   1  -5   7         34.44         37.50        26.30 o                         
   2  -5   7       1080.87       1078.83       182.43 o                         
   3  -5   7        613.20        538.95       143.54 o                         
   4  -5   7        110.33         31.49       108.35 o                         
   5  -5   7        158.06        165.93        82.51 o                         
   6  -5   7         77.26         91.14       136.13 o                         
   7  -5   7         22.88        -77.89        77.89 o                         
   8  -5   7         16.51          8.80        98.55 o                         
 -11  -4   7         95.88       -122.24       122.24 o                         
 -10  -4   7        330.58        180.41       162.98 o                         
  -9  -4   7        102.87        119.95       105.93 o                         
  -8  -4   7        876.99        890.41       141.93 o                         
  -7  -4   7         14.52         33.75        77.79 o                         
  -6  -4   7        368.87        406.79       155.57 o                         
  -5  -4   7       1403.28       1464.94       158.20 o                         
  -4  -4   7         40.80         66.22        75.85 o                         
  -3  -4   7       5516.06       5436.12       292.98 o                         
  -2  -4   7        143.04        172.52        43.28 o                         
  -1  -4   7        609.84        687.99        84.56 o                         
   0  -4   7       1321.01       1554.25        98.43 o                         
   1  -4   7       1123.35       1046.61        70.10 o                         
   2  -4   7       6961.47       6595.24       626.00 o                         
   3  -4   7         33.14         55.59        62.88 o                         
   4  -4   7          0.07         31.32        64.53 o                         
   5  -4   7       2704.40       2842.73       245.08 o                         
   6  -4   7        628.08        675.02       271.33 o                         
   7  -4   7         71.35         53.11        95.84 o                         
   8  -4   7          1.50        -89.59        97.66 o                         
 -11  -3   7         29.99        168.21       125.76 o                         
 -10  -3   7        431.54        304.16       121.65 o                         
  -9  -3   7       1509.84       1943.26       218.52 o                         
  -8  -3   7        200.22        118.20       202.80 o                         
  -7  -3   7        379.28        202.35        84.20 o                         
  -6  -3   7        599.28        602.35        64.35 o                         
  -5  -3   7         22.37         -2.17        27.05 o                         
  -4  -3   7       1757.95       1555.56       113.64 o                         
  -3  -3   7       8293.54       7975.93       513.01 o                         
  -2  -3   7       2690.57       2432.22       185.21 o                         
  -1  -3   7        640.99        552.61       135.66 o                         
   0  -3   7        109.99         74.61        27.85 o                         
   1  -3   7        180.69        222.37        45.97 o                         
   2  -3   7          1.65        -19.90        27.99 o                         
   3  -3   7          9.25        -56.25        56.25 o                         
   4  -3   7        941.88        977.28       131.03 o                         
   5  -3   7         20.55        112.44        83.54 o                         
   6  -3   7         18.76        -33.71        85.03 o                         
   7  -3   7        533.55        658.62       141.43 o                         
   8  -3   7         47.71        -50.48       105.49 o                         
 -12  -2   7         17.51        148.29       133.19 o                         
 -11  -2   7        961.40        908.66       170.53 o                         
 -10  -2   7       1881.85       1866.69       218.34 o                         
  -9  -2   7        528.36        527.74       153.26 o                         
  -8  -2   7       1921.99       1860.26       256.51 o                         
  -7  -2   7       3134.02       3420.50       205.65 o                         
  -6  -2   7         41.78        102.75        33.68 o                         
  -5  -2   7        287.27        331.22        43.78 o                         
  -4  -2   7       1386.52       1469.73       218.03 o                         
  -3  -2   7          4.79        -22.93        46.30 o                         
  -2  -2   7       2111.93       2344.93       148.59 o                         
  -1  -2   7       7028.84       6820.78       428.66 o                         
   0  -2   7       4677.53       4485.81       293.96 o                         
   1  -2   7       2714.04       2659.36       213.63 o                         
   2  -2   7        460.91        499.73        62.71 o                         
   3  -2   7       2507.54       2402.36       234.04 o                         
   4  -2   7       1295.82       1271.10       269.01 o                         
   5  -2   7        127.88         42.28        98.16 o                         
   6  -2   7          2.93         44.79        88.58 o                         
   7  -2   7         20.39         80.55       103.66 o                         
 -12  -1   7         72.06        114.76       118.32 o                         
 -11  -1   7        485.90        404.96       128.28 o                         
 -10  -1   7        929.42       1059.99       159.80 o                         
  -9  -1   7         39.76         15.53        79.49 o                         
  -8  -1   7       3555.33       3490.98       308.68 o                         
  -7  -1   7       4239.16       4178.50       305.55 o                         
  -6  -1   7         62.35         73.89        32.97 o                         
  -5  -1   7       4386.29       4269.79       209.02 o                         
  -4  -1   7        177.96        200.36        59.88 o                         
  -3  -1   7        854.87        886.22       150.02 o                         
  -2  -1   7        454.09        427.61        68.97 o                         
  -1  -1   7        553.48        524.43        49.50 o                         
   0  -1   7       2231.25       2277.82       167.81 o                         
   1  -1   7        295.56        285.67        38.09 o                         
   2  -1   7        203.60        260.63        43.72 o                         
   3  -1   7       1333.80       1470.66       136.23 o                         
   4  -1   7        413.80        286.77        93.29 o                         
   5  -1   7        819.81        894.89       140.56 o                         
   6  -1   7         92.65        155.31       107.88 o                         
   7  -1   7          1.30        -67.10       101.64 o                         
 -13   0   7         73.22         90.86       125.76 o                         
 -12   0   7          0.27        -56.19       103.60 o                         
 -11   0   7        554.09        371.50       118.62 o                         
 -10   0   7       1189.60       1386.92       178.63 o                         
  -9   0   7       1140.72       1410.52       126.06 o                         
  -8   0   7       2883.05       2685.30       181.24 o                         
  -7   0   7         68.21        119.81        41.43 o                         
  -6   0   7          0.07         56.71        34.86 o                         
  -5   0   7      17784.16      17488.21       774.84 o                         
  -4   0   7       2590.46       2414.47       192.15 o                         
  -3   0   7       1260.55       1335.63       117.52 o                         
  -2   0   7        926.73        829.82        74.24 o                         
  -1   0   7        111.94         57.42        37.86 o                         
   0   0   7         93.81         97.73        35.05 o                         
   1   0   7        195.19        196.79        43.70 o                         
   2   0   7       3230.45       3307.94       176.34 o                         
   3   0   7         71.42        -35.20        42.11 o                         
   4   0   7        119.56        -26.72       144.46 o                         
   5   0   7        506.97        518.60       117.07 o                         
   6   0   7         19.29         90.14       173.63 o                         
   7   0   7         15.36         -8.33       162.06 o                         
 -13   1   7        281.08        306.07       127.61 o                         
 -12   1   7        209.44        215.11       142.15 o                         
 -11   1   7        154.43        224.01       219.93 o                         
 -10   1   7         35.84         40.94        59.68 o                         
  -9   1   7        651.31        745.74        94.26 o                         
  -8   1   7        184.72        238.64        71.31 o                         
  -7   1   7        186.31        178.83        36.38 o                         
  -6   1   7       1386.40       1518.94       102.12 o                         
  -5   1   7        922.08        858.56        66.00 o                         
  -4   1   7         13.88        -13.30        32.03 o                         
  -3   1   7      11012.28      11067.02       566.14 o                         
  -2   1   7        134.34         83.85        30.62 o                         
  -1   1   7         47.23         56.94        31.33 o                         
   0   1   7       5211.32       5095.40       242.69 o                         
   1   1   7       2580.63       2514.14       140.80 o                         
   2   1   7        200.47        182.69        50.59 o                         
   3   1   7          2.29        -44.73        44.73 o                         
   4   1   7        378.32        288.16        70.53 o                         
   5   1   7         28.57         -6.17        91.20 o                         
   6   1   7        160.60        -88.90       153.72 o                         
 -13   2   7          2.62        -85.03       128.26 o                         
 -12   2   7         17.48         94.76       106.49 o                         
 -11   2   7       1503.29       1837.30       161.86 o                         
 -10   2   7        923.90        915.29       106.22 o                         
  -9   2   7       2405.87       2460.05       245.01 o                         
  -8   2   7       1581.18       1641.53       113.35 o                         
  -7   2   7      10708.62      10421.83       466.52 o                         
  -6   2   7        317.11        338.18        49.40 o                         
  -5   2   7        127.36        169.22        38.47 o                         
  -4   2   7        140.71        171.15        51.47 o                         
  -3   2   7        398.93        424.85        46.04 o                         
  -2   2   7       4991.83       4777.11       200.55 o                         
  -1   2   7         43.27         33.22        34.62 o                         
   0   2   7        426.17        416.72        65.04 o                         
   1   2   7        545.53        487.75        61.76 o                         
   2   2   7        510.32        605.81        72.92 o                         
   3   2   7        354.00        406.87        78.59 o                         
   4   2   7         56.99         66.65        75.24 o                         
   5   2   7          6.69          9.35        99.59 o                         
   6   2   7         12.68       -146.31       162.06 o                         
 -14   3   7        107.63        110.78       117.44 o                         
 -13   3   7          1.85        -23.57        98.75 o                         
 -12   3   7        400.24        455.67       115.23 o                         
 -11   3   7         14.62        -54.68        60.47 o                         
 -10   3   7        281.25        340.19        91.97 o                         
  -9   3   7         12.12          1.23        35.47 o                         
  -8   3   7         18.54         16.59        43.12 o                         
  -7   3   7       2701.19       2729.24       144.96 o                         
  -6   3   7       1108.51       1110.24        78.93 o                         
  -5   3   7      10935.01      11025.56       493.52 o                         
  -4   3   7         34.28         25.34        25.43 o                         
  -3   3   7        376.54        360.84        34.97 o                         
  -2   3   7        121.68         85.79        26.66 o                         
  -1   3   7       2912.28       2741.66       129.63 o                         
   0   3   7       5659.70       5673.08       273.52 o                         
   1   3   7         96.14        126.65        47.05 o                         
   2   3   7          0.25        -24.12        44.74 o                         
   3   3   7       1655.53       1871.04       304.15 o                         
   4   3   7        120.26        148.73        90.86 o                         
   5   3   7         11.10        -82.25       111.64 o                         
 -14   4   7        180.54         -4.45       110.20 o                         
 -13   4   7        581.39        597.93       106.33 o                         
 -12   4   7         78.61         28.44        70.79 o                         
 -11   4   7        708.07        844.02       107.84 o                         
 -10   4   7        523.22        344.06       109.91 o                         
  -9   4   7        109.19        156.09        54.83 o                         
  -8   4   7       1440.16       1596.68       128.25 o                         
  -7   4   7         72.79         31.18        38.17 o                         
  -6   4   7        290.01        246.71        47.37 o                         
  -5   4   7       5528.76       5502.98       234.86 o                         
  -4   4   7        802.35        936.85        57.76 o                         
  -3   4   7        935.34        993.92        57.44 o                         
  -2   4   7       1472.87       1556.83        94.80 o                         
  -1   4   7         50.59         49.67        38.36 o                         
   0   4   7        113.73         58.72        61.24 o                         
   1   4   7          7.76        -56.02        56.02 o                         
   2   4   7        265.19        234.34        83.71 o                         
   3   4   7         18.51         59.02        65.73 o                         
   4   4   7         30.47        -37.71        86.64 o                         
 -14   5   7         46.58        168.86       115.77 o                         
 -13   5   7       1301.63       1069.48       141.20 o                         
 -12   5   7       1043.39        861.60       115.39 o                         
 -11   5   7        166.79        143.53        90.80 o                         
 -10   5   7       1940.97       2130.81       158.22 o                         
  -9   5   7       2000.87       2208.48       279.79 o                         
  -8   5   7        326.80        453.09        76.48 o                         
  -7   5   7         67.92         40.40        41.69 o                         
  -6   5   7          6.05        -42.32        47.45 o                         
  -5   5   7        860.09        815.99        55.59 o                         
  -4   5   7       1511.62       1592.88       129.60 o                         
  -3   5   7       7725.27       7732.24       419.13 o                         
  -2   5   7       2088.11       2284.66       356.25 o                         
  -1   5   7        779.45       1009.41       114.04 o                         
   0   5   7        295.51        198.57        75.07 o                         
   1   5   7        530.57        430.94        95.69 o                         
   2   5   7        403.86        352.28       111.44 o                         
   3   5   7        439.22        502.59       153.38 o                         
   4   5   7         10.33       -118.85       118.85 o                         
 -14   6   7         55.79        -39.54        76.99 o                         
 -13   6   7        162.46        166.48        84.40 o                         
 -12   6   7        683.26        883.60       117.19 o                         
 -11   6   7        222.93        382.83       108.98 o                         
 -10   6   7       2718.66       2638.90       206.85 o                         
  -9   6   7         91.49        125.85        63.21 o                         
  -8   6   7        411.08        310.34        76.42 o                         
  -7   6   7         59.21         88.98        48.43 o                         
  -6   6   7        193.76        162.26        42.58 o                         
  -5   6   7       1472.97       1532.84        91.02 o                         
  -4   6   7        658.96        815.86       104.26 o                         
  -3   6   7        631.20        657.50       131.40 o                         
  -2   6   7       1557.79       1281.17       130.95 o                         
  -1   6   7       2043.59       2487.20       196.88 o                         
   0   6   7        139.26        -11.25        73.62 o                         
   1   6   7       1024.32       1023.01       137.74 o                         
   2   6   7         18.87        138.16        97.19 o                         
   3   6   7        393.57        210.42       142.80 o                         
 -14   7   7         22.17          5.98        80.36 o                         
 -13   7   7         23.29        -40.45        79.08 o                         
 -12   7   7       2975.93       3697.89       777.87 o                         
 -11   7   7       1144.12       1519.47       250.49 o                         
 -10   7   7        735.53        711.48       194.54 o                         
  -9   7   7        166.34        107.96        67.93 o                         
  -8   7   7         54.91         81.74        64.83 o                         
  -7   7   7       1686.81       1766.08       107.13 o                         
  -6   7   7        364.17        442.20        72.88 o                         
  -5   7   7        601.13        572.71        79.32 o                         
  -4   7   7          8.69         66.33        56.24 o                         
  -3   7   7        120.87        128.44        71.34 o                         
  -2   7   7         53.13        -48.04        70.67 o                         
  -1   7   7          6.18        -64.77        73.16 o                         
   0   7   7        898.08       1145.72       146.50 o                         
   1   7   7         83.36         76.02        96.37 o                         
   2   7   7         62.77        113.61       106.30 o                         
 -14   8   7          3.67         94.74        86.49 o                         
 -13   8   7        130.29         51.56        87.60 o                         
 -12   8   7        674.07        408.67       175.95 o                         
 -11   8   7          7.03        -65.01        65.01 o                         
 -10   8   7       2937.33       2594.11       201.05 o                         
  -9   8   7        106.27         11.44        69.66 o                         
  -8   8   7         82.34        191.63        75.29 o                         
  -7   8   7       1077.52       1017.77       103.46 o                         
  -6   8   7         19.87         52.09        59.44 o                         
  -5   8   7       2636.87       2870.07       184.40 o                         
  -4   8   7         14.63         -2.30        59.32 o                         
  -3   8   7          2.06        -24.80        59.83 o                         
  -2   8   7       1106.65       1171.72       171.84 o                         
  -1   8   7        920.45       1052.23       146.22 o                         
   0   8   7          7.93        -63.47        90.44 o                         
   1   8   7         18.84        -82.16        96.51 o                         
 -14   9   7         25.95        -78.14        78.14 o                         
 -13   9   7        929.09        933.59       186.13 o                         
 -12   9   7        371.19        -20.13        82.40 o                         
 -11   9   7        627.77        635.81       126.47 o                         
 -10   9   7       1373.99       1273.38       140.65 o                         
  -9   9   7       1156.98       1226.04       254.66 o                         
  -8   9   7          7.57        -62.21        62.21 o                         
  -7   9   7        194.40        174.83        68.84 o                         
  -6   9   7         15.90        -59.94        59.94 o                         
  -5   9   7         55.71         19.28        65.74 o                         
  -4   9   7        370.36        338.93       105.59 o                         
  -3   9   7        101.12        -29.33        70.95 o                         
  -2   9   7        163.04        195.17        85.89 o                         
  -1   9   7        191.01         80.28       105.90 o                         
   0   9   7        599.14        466.84       130.58 o                         
 -14  10   7        410.89        305.54       150.02 o                         
 -13  10   7         17.05          3.23       154.65 o                         
 -12  10   7         13.38         -6.04       107.05 o                         
 -11  10   7         47.36        -31.00       101.04 o                         
 -10  10   7         45.27         -7.39       150.94 o                         
  -9  10   7        927.34        981.51       177.12 o                         
  -8  10   7       1315.87       1245.55       147.28 o                         
  -7  10   7       3066.89       3298.37       434.31 o                         
  -6  10   7         34.57        -99.85        99.85 o                         
  -5  10   7         39.60        -22.98        69.67 o                         
  -4  10   7         47.62        -10.04        75.28 o                         
  -3  10   7        297.76        343.30        95.28 o                         
  -2  10   7        568.15        729.38       116.46 o                         
  -1  10   7         70.13          9.78        89.11 o                         
 -13  11   7          1.11       -150.02       159.28 o                         
 -12  11   7        317.73         80.08       126.53 o                         
 -11  11   7          2.35          5.84       115.15 o                         
 -10  11   7        145.58        -60.51       115.73 o                         
  -9  11   7         25.02        -36.02        88.33 o                         
  -8  11   7         83.97          0.91        88.75 o                         
  -7  11   7        961.41        852.81       132.74 o                         
  -6  11   7        210.93        229.11        84.92 o                         
  -5  11   7        468.51        392.00        98.24 o                         
  -4  11   7        562.86        402.43       103.32 o                         
  -3  11   7          2.47        -72.22        89.42 o                         
  -2  11   7         78.54        108.83        95.08 o                         
 -12  12   7        619.99        448.35       163.69 o                         
 -11  12   7        500.27        605.74       175.99 o                         
 -10  12   7        197.60        245.59       160.67 o                         
  -9  12   7          7.65         32.50        95.11 o                         
  -8  12   7        118.61         10.21        93.75 o                         
  -7  12   7        128.02        176.59       101.06 o                         
  -6  12   7         82.50        133.07        87.26 o                         
  -5  12   7        939.42        990.42       172.70 o                         
  -4  12   7         26.27         39.09        88.69 o                         
  -3  12   7         64.42        126.87       173.17 o                         
 -11  13   7          3.09        -36.69       136.53 o                         
 -10  13   7        466.82        296.88       219.01 o                         
  -9  13   7        118.53         64.36       103.14 o                         
  -8  13   7        215.80        235.61       116.82 o                         
  -7  13   7          7.36        163.05       136.62 o                         
  -6  13   7        149.56         77.77       111.53 o                         
  -5  13   7        307.50        461.17       201.88 o                         
   0 -14   8         25.12        148.17       184.28 o                         
   1 -14   8        123.98       -125.02       159.28 o                         
   2 -14   8        237.55        357.45       215.77 o                         
   3 -14   8        132.69         98.16       169.46 o                         
   4 -14   8         15.23        239.84       189.84 o                         
   5 -14   8        359.63        272.26       222.25 o                         
  -2 -13   8         20.56        188.61       141.20 o                         
  -1 -13   8        737.62       1058.95       183.81 o                         
   0 -13   8        143.00       -151.87       153.72 o                         
   1 -13   8         70.67        416.72       203.73 o                         
   2 -13   8         72.10         63.90       171.32 o                         
   3 -13   8        361.55        138.91       179.65 o                         
   4 -13   8       1058.28       1491.85       316.70 o                         
   5 -13   8         31.94        192.62       191.69 o                         
   6 -13   8         60.02        -24.08       186.13 o                         
  -4 -12   8         43.16         69.25       102.61 o                         
  -3 -12   8        132.94        137.86       165.30 o                         
  -2 -12   8         15.05        233.88       131.03 o                         
  -1 -12   8        779.15       1035.94       250.49 o                         
   0 -12   8         53.53        259.91       117.12 o                         
   1 -12   8       1372.59       1299.23       280.59 o                         
   2 -12   8          6.06        153.72       170.39 o                         
   3 -12   8        255.19        151.87       172.24 o                         
   4 -12   8         66.67         85.20       160.20 o                         
   5 -12   8         48.41       -138.91       138.91 o                         
   6 -12   8        526.37        470.43       215.77 o                         
   7 -12   8         67.60        103.72       206.51 o                         
  -5 -11   8        693.18        824.54       167.29 o                         
  -4 -11   8         44.92         25.52       107.54 o                         
  -3 -11   8          1.39        250.47       102.91 o                         
  -2 -11   8         87.03         28.76       108.23 o                         
  -1 -11   8        166.56        301.19       116.51 o                         
   0 -11   8        785.99        855.39       149.07 o                         
   1 -11   8       1196.67       1310.34       268.55 o                         
   2 -11   8        311.98        384.31       185.21 o                         
   3 -11   8        433.89        350.04       184.28 o                         
   4 -11   8        216.65         87.05       159.28 o                         
   5 -11   8        255.20        363.93       189.84 o                         
   6 -11   8        149.29        178.73       179.65 o                         
   7 -11   8         63.33        -37.97       178.73 o                         
  -6 -10   8         35.48         25.69       115.32 o                         
  -5 -10   8        340.99        -65.08       239.84 o                         
  -4 -10   8         86.63          3.22        96.21 o                         
  -3 -10   8       1558.65       1486.98       205.34 o                         
  -2 -10   8        113.72        451.97       130.36 o                         
  -1 -10   8         91.92        154.10       100.72 o                         
   0 -10   8         99.47        149.32        94.19 o                         
   1 -10   8       1064.75        759.35       204.65 o                         
   2 -10   8        693.74        643.60       207.43 o                         
   3 -10   8        587.25        939.00       222.25 o                         
   4 -10   8        371.32        249.10       162.06 o                         
   5 -10   8        383.69        432.46       185.21 o                         
   6 -10   8         27.18        -47.23       156.50 o                         
   7 -10   8         16.56         97.23       188.91 o                         
   8 -10   8        296.60        271.94       181.04 o                         
  -7  -9   8        189.92         38.78       116.53 o                         
  -6  -9   8       1450.84       1712.91       217.98 o                         
  -5  -9   8         75.38        -22.90        97.40 o                         
  -4  -9   8          0.00         33.80        90.36 o                         
  -3  -9   8       2007.35       2432.43       379.21 o                         
  -2  -9   8        308.94        406.23        98.24 o                         
  -1  -9   8        711.42        554.10       121.61 o                         
   0  -9   8       1355.54       1156.98       148.30 o                         
   1  -9   8         29.85        146.44        87.05 o                         
   2  -9   8         21.30       -113.90       113.90 o                         
   3  -9   8        172.51        182.43       147.24 o                         
   4  -9   8        761.41        755.65       196.32 o                         
   5  -9   8        276.30        189.84       153.72 o                         
   6  -9   8        246.04        264.85       178.73 o                         
   7  -9   8        258.20        309.25       134.74 o                         
   8  -9   8        314.44        317.42       125.71 o                         
  -8  -8   8         55.97         44.56       119.39 o                         
  -7  -8   8         76.67        -19.61       100.74 o                         
  -6  -8   8        220.33        164.42       104.55 o                         
  -5  -8   8         21.64         14.92        87.39 o                         
  -4  -8   8       2147.81       2524.03       260.68 o                         
  -3  -8   8         13.95         68.00        81.98 o                         
  -2  -8   8          3.33         17.42        68.75 o                         
  -1  -8   8       4185.16       4100.84       444.50 o                         
   0  -8   8       1986.27       2016.00       188.41 o                         
   1  -8   8          0.34         55.26        64.19 o                         
   2  -8   8        554.93        245.40       132.42 o                         
   3  -8   8        291.52        420.42       157.43 o                         
   4  -8   8        152.85         70.38       127.79 o                         
   5  -8   8        306.61        117.61       135.20 o                         
   6  -8   8        231.12        144.46       156.50 o                         
   7  -8   8        186.48         68.90       101.34 o                         
   8  -8   8          0.22        105.20       109.10 o                         
  -9  -7   8        224.44        317.23       146.31 o                         
  -8  -7   8         11.38         12.76       112.78 o                         
  -7  -7   8          6.28        -77.53        89.79 o                         
  -6  -7   8       1172.36        879.79       149.15 o                         
  -5  -7   8        981.80       1198.55       160.45 o                         
  -4  -7   8        173.47         63.03        81.57 o                         
  -3  -7   8        443.01        377.49        97.68 o                         
  -2  -7   8         93.17        122.77        75.39 o                         
  -1  -7   8        321.28        343.56       144.46 o                         
   0  -7   8       1071.74       1061.19       123.65 o                         
   1  -7   8       1901.85       1932.87       167.03 o                         
   2  -7   8        414.24        271.33       136.13 o                         
   3  -7   8        193.77         49.08       116.68 o                         
   4  -7   8          9.04         19.45       118.53 o                         
   5  -7   8        304.85        468.58       173.17 o                         
   6  -7   8        343.98        259.65       101.95 o                         
   7  -7   8         75.00        -16.75        95.77 o                         
   8  -7   8        114.46        221.09       116.24 o                         
 -10  -6   8        474.00        298.18       190.76 o                         
  -9  -6   8        726.56        847.32       173.52 o                         
  -8  -6   8        134.19         37.12       104.02 o                         
  -7  -6   8        341.43        258.38       165.30 o                         
  -6  -6   8        115.97        -39.37        78.45 o                         
  -5  -6   8        560.75        528.11       119.46 o                         
  -4  -6   8        581.40        621.15       115.23 o                         
  -3  -6   8       1374.58       1669.62       171.55 o                         
  -2  -6   8         84.42         67.89       102.08 o                         
  -1  -6   8       2967.85       2833.85       226.28 o                         
   0  -6   8       1378.92       1289.92       128.26 o                         
   1  -6   8       1241.22       1474.00       129.76 o                         
   2  -6   8       1869.06       1711.32       254.66 o                         
   3  -6   8         43.66          9.26       101.86 o                         
   4  -6   8        208.23        306.52       134.28 o                         
   5  -6   8       1707.09       1570.81       179.97 o                         
   6  -6   8        115.93         61.95       112.51 o                         
   7  -6   8         53.03        103.72       237.53 o                         
   8  -6   8         41.13       -104.00       107.88 o                         
 -10  -5   8        925.44        815.96       169.91 o                         
  -9  -5   8        127.16        196.18       117.96 o                         
  -8  -5   8        462.89        698.27       144.04 o                         
  -7  -5   8        416.55        409.18       111.88 o                         
  -6  -5   8        781.89        683.57       121.68 o                         
  -5  -5   8        356.27        359.76       207.90 o                         
  -4  -5   8         64.14         60.14        40.61 o                         
  -3  -5   8       7182.39       6893.62       508.61 o                         
  -2  -5   8         23.57          8.17        51.99 o                         
  -1  -5   8       2394.15       2173.08       178.65 o                         
   0  -5   8        281.96        398.15       138.44 o                         
   1  -5   8        116.03        126.57        29.49 o                         
   2  -5   8        110.26        189.84       105.57 o                         
   3  -5   8        156.92         62.04       104.64 o                         
   4  -5   8       1482.52       1428.19       160.41 o                         
   5  -5   8        148.43        175.89        93.00 o                         
   6  -5   8         17.85         76.54        90.31 o                         
   7  -5   8        511.40        505.45       256.51 o                         
   8  -5   8         79.85        246.33       193.54 o                         
 -11  -4   8        374.10        366.41       149.61 o                         
 -10  -4   8        268.12        259.56       128.02 o                         
  -9  -4   8          4.48        150.19       104.55 o                         
  -8  -4   8       3186.85       2516.99       244.88 o                         
  -7  -4   8       1038.09        933.68       140.40 o                         
  -6  -4   8         24.76         97.36        83.81 o                         
  -5  -4   8        208.63        179.59        31.67 o                         
  -4  -4   8         19.46         47.65        66.27 o                         
  -3  -4   8         23.52         43.46        58.46 o                         
  -2  -4   8        149.48        190.99        84.42 o                         
  -1  -4   8       8221.21       7778.70       499.63 o                         
   0  -4   8        542.22        658.03        61.68 o                         
   1  -4   8        753.52        865.69        71.34 o                         
   2  -4   8       1371.77       1148.29       188.91 o                         
   3  -4   8       1016.90        938.32       152.33 o                         
   4  -4   8        383.03        527.72       103.96 o                         
   5  -4   8         30.97         33.61        78.76 o                         
   6  -4   8         50.57         68.37        89.83 o                         
   7  -4   8        182.92        295.85       122.71 o                         
 -11  -3   8         49.02        145.75       121.89 o                         
 -10  -3   8          0.90         40.51        98.87 o                         
  -9  -3   8        315.94        278.81       108.87 o                         
  -8  -3   8        126.08        -46.76        77.26 o                         
  -7  -3   8       2559.14       2665.36       301.43 o                         
  -6  -3   8       4460.38       4141.72       241.42 o                         
  -5  -3   8       5376.03       5178.73       290.29 o                         
  -4  -3   8        329.07        323.11        77.92 o                         
  -3  -3   8        627.20        654.74        94.10 o                         
  -2  -3   8          2.88        -36.08        44.88 o                         
  -1  -3   8        538.74        541.61       107.88 o                         
   0  -3   8       1760.74       1693.82       105.27 o                         
   1  -3   8        874.44        908.47       121.77 o                         
   2  -3   8        315.35        334.79       132.42 o                         
   3  -3   8        345.91        417.69       146.78 o                         
   4  -3   8       1236.11       1099.36       160.20 o                         
   5  -3   8        637.06        541.93       116.94 o                         
   6  -3   8         28.54         -3.54        96.77 o                         
   7  -3   8          7.48         -1.26       104.40 o                         
 -12  -2   8          1.56        -22.79       118.13 o                         
 -11  -2   8        493.38        543.38       266.24 o                         
 -10  -2   8        307.03         98.61       110.20 o                         
  -9  -2   8        703.01       1176.49       491.26 o                         
  -8  -2   8       1693.07       1776.69       194.32 o                         
  -7  -2   8         86.20         46.32        47.67 o                         
  -6  -2   8       1524.72       1545.65       174.19 o                         
  -5  -2   8       8924.19       8716.82       460.75 o                         
  -4  -2   8        652.40        598.47        93.76 o                         
  -3  -2   8       3636.64       3631.98       257.84 o                         
  -2  -2   8       2177.45       2213.23       262.07 o                         
  -1  -2   8         36.68         19.45        68.53 o                         
   0  -2   8         73.10         80.07        48.56 o                         
   1  -2   8       2172.77       1996.54       177.24 o                         
   2  -2   8       2897.14       2784.42       349.58 o                         
   3  -2   8        711.26        646.87       111.29 o                         
   4  -2   8        135.39        219.10        91.68 o                         
   5  -2   8        557.23        781.90       135.73 o                         
   6  -2   8          1.24        -89.50        93.61 o                         
   7  -2   8         27.53        -42.16       108.77 o                         
 -12  -1   8         69.26         11.58       117.87 o                         
 -11  -1   8        183.42        205.40       116.80 o                         
 -10  -1   8         70.40        207.06       107.38 o                         
  -9  -1   8          9.93         68.89        80.16 o                         
  -8  -1   8        237.09        262.39        65.71 o                         
  -7  -1   8          6.22        -14.15        46.95 o                         
  -6  -1   8       8981.52       8800.67       405.12 o                         
  -5  -1   8        389.14        401.51        86.45 o                         
  -4  -1   8       1468.18       1252.93       193.54 o                         
  -3  -1   8      10182.91      10215.12       929.74 o                         
  -2  -1   8        333.36        266.46        51.18 o                         
  -1  -1   8         17.71          9.73        44.86 o                         
   0  -1   8       5661.93       5159.08       337.69 o                         
   1  -1   8        481.22        525.06        65.71 o                         
   2  -1   8          6.92          7.05        41.85 o                         
   3  -1   8         41.05         77.48        74.31 o                         
   4  -1   8        303.77        337.47       112.51 o                         
   5  -1   8        273.24        332.04       112.51 o                         
   6  -1   8          0.76       -101.98       119.00 o                         
 -13   0   8         83.14        239.28       137.57 o                         
 -12   0   8        105.51        167.08       116.88 o                         
 -11   0   8        429.58        842.97       194.00 o                         
 -10   0   8         43.33        -35.50        83.39 o                         
  -9   0   8         14.99         33.36        57.68 o                         
  -8   0   8       3666.86       3321.68       213.46 o                         
  -7   0   8       4779.15       5037.20       245.91 o                         
  -6   0   8        411.18        492.65        60.13 o                         
  -5   0   8         24.73         27.93        51.70 o                         
  -4   0   8         46.26         86.72        40.90 o                         
  -3   0   8       1951.68       1919.84       112.17 o                         
  -2   0   8        186.02         98.80        42.41 o                         
  -1   0   8       3829.85       3607.93       209.98 o                         
   0   0   8        159.39        173.49        43.03 o                         
   1   0   8        131.97        160.71        46.34 o                         
   2   0   8       1157.65       1161.50        92.57 o                         
   3   0   8          6.71        -61.85        99.09 o                         
   4   0   8        131.71         83.61       120.38 o                         
   5   0   8        108.58         69.87       101.69 o                         
   6   0   8          4.37        -10.19       165.76 o                         
 -13   1   8         77.61         94.38       123.87 o                         
 -12   1   8        462.39        485.42       225.49 o                         
 -11   1   8         10.13         79.90        97.30 o                         
 -10   1   8        393.83        520.81        88.95 o                         
  -9   1   8        347.05        422.74        78.87 o                         
  -8   1   8         56.55         60.77        51.33 o                         
  -7   1   8       1162.65       1357.09        73.12 o                         
  -6   1   8       6621.20       6363.74       297.86 o                         
  -5   1   8       6290.69       6920.29       444.99 o                         
  -4   1   8        577.68        708.60        72.02 o                         
  -3   1   8       1683.69       1731.45       120.02 o                         
  -2   1   8       3709.80       3559.31       207.07 o                         
  -1   1   8       5170.19       5075.90       243.55 o                         
   0   1   8        444.74        495.02        84.07 o                         
   1   1   8        268.63        244.05        52.40 o                         
   2   1   8        369.78        328.81        60.78 o                         
   3   1   8       1314.86       1524.20       118.50 o                         
   4   1   8         11.84        155.57       149.09 o                         
   5   1   8         44.32         38.89       157.43 o                         
 -13   2   8        159.73        356.58       131.74 o                         
 -12   2   8        807.71       1168.40       321.34 o                         
 -11   2   8         25.85         20.50        67.68 o                         
 -10   2   8        771.06        811.38       102.09 o                         
  -9   2   8       1574.72       1753.56       258.13 o                         
  -8   2   8       1622.61       1816.87       131.22 o                         
  -7   2   8       1157.34       1279.53        85.85 o                         
  -6   2   8         45.46         83.30        36.58 o                         
  -5   2   8       7128.24       7184.59       379.95 o                         
  -4   2   8        398.38        408.55        58.38 o                         
  -3   2   8       2410.96       2291.48       127.13 o                         
  -2   2   8       1020.48       1120.21        80.97 o                         
  -1   2   8        766.04        791.29        83.76 o                         
   0   2   8        277.64        268.38        52.97 o                         
   1   2   8        804.49        843.34        84.17 o                         
   2   2   8        626.81        817.64       115.22 o                         
   3   2   8          0.04         71.54        74.95 o                         
   4   2   8        332.85         77.47       108.60 o                         
   5   2   8        572.11        575.07       229.66 o                         
 -14   3   8        237.81        130.99       126.40 o                         
 -13   3   8       1131.73       1183.44       183.65 o                         
 -12   3   8        168.40        160.22        80.24 o                         
 -11   3   8         13.33          0.40        66.76 o                         
 -10   3   8       5154.97       4257.22       268.96 o                         
  -9   3   8        356.64        383.66        62.61 o                         
  -8   3   8       1687.80       1980.74       115.83 o                         
  -7   3   8         93.83        145.54        40.45 o                         
  -6   3   8         15.42        -35.56        35.56 o                         
  -5   3   8        550.60        532.52        65.45 o                         
  -4   3   8        467.65        463.93        94.63 o                         
  -3   3   8      10611.35      10552.39       420.25 o                         
  -2   3   8         64.02         45.09        48.57 o                         
  -1   3   8       1096.76       1171.77        89.23 o                         
   0   3   8        692.86        635.32        72.44 o                         
   1   3   8        750.39        920.39       187.47 o                         
   2   3   8        273.46        187.96        87.30 o                         
   3   3   8          7.61        -73.59        73.59 o                         
   4   3   8         68.87        151.36       127.98 o                         
 -14   4   8         41.08        101.24       119.15 o                         
 -13   4   8        116.92         90.99        82.70 o                         
 -12   4   8          4.52        102.64        79.85 o                         
 -11   4   8       2214.50       2028.60       171.25 o                         
 -10   4   8        527.35        260.13        91.89 o                         
  -9   4   8        766.60        673.60        99.66 o                         
  -8   4   8       5014.74       5182.61       252.01 o                         
  -7   4   8       1996.72       2282.92       153.84 o                         
  -6   4   8          1.96        -43.70        43.70 o                         
  -5   4   8        694.35        696.91        72.88 o                         
  -4   4   8        193.85        221.54        32.42 o                         
  -3   4   8        353.33        369.59        75.92 o                         
  -2   4   8         41.09         85.05        58.82 o                         
  -1   4   8       2364.51       2494.50       182.87 o                         
   0   4   8        219.94        135.24        95.59 o                         
   1   4   8        197.23        333.28        87.87 o                         
   2   4   8        791.39        927.52       165.22 o                         
   3   4   8        498.49        468.36       111.47 o                         
   4   4   8         44.92         12.83       320.87 o                         
 -14   5   8          1.26       -100.43       100.43 o                         
 -13   5   8        567.56        452.56       149.45 o                         
 -12   5   8       1601.52       1760.64       237.32 o                         
 -11   5   8       1145.04       1246.09       189.32 o                         
 -10   5   8        364.78        345.70        81.48 o                         
  -9   5   8        332.34        426.46        78.44 o                         
  -8   5   8        428.04        584.09        68.68 o                         
  -7   5   8       5378.66       5475.51       319.72 o                         
  -6   5   8       1432.67       1552.95       183.12 o                         
  -5   5   8       1210.32       1194.96        81.16 o                         
  -4   5   8          3.00        -57.05        57.05 o                         
  -3   5   8         29.48         -3.60        67.64 o                         
  -2   5   8        113.10        141.18       108.80 o                         
  -1   5   8        734.46        802.68       108.51 o                         
   0   5   8       1152.78        983.55       126.62 o                         
   1   5   8        490.35        622.87       114.46 o                         
   2   5   8          9.16         -4.51        89.97 o                         
   3   5   8        277.91         66.65       131.26 o                         
 -14   6   8          1.17        -48.45        79.56 o                         
 -13   6   8        478.71        282.95        92.63 o                         
 -12   6   8         47.78         94.58        76.51 o                         
 -11   6   8        218.00        229.25       100.61 o                         
 -10   6   8       1350.33       1493.44       138.41 o                         
  -9   6   8        186.44        136.45        79.09 o                         
  -8   6   8       2423.64       2746.20       195.41 o                         
  -7   6   8       1339.88       1527.38       189.93 o                         
  -6   6   8       1429.51       1615.79        98.51 o                         
  -5   6   8       2326.97       2222.22       149.01 o                         
  -4   6   8        132.70         95.50        74.18 o                         
  -3   6   8         18.65         39.01        65.33 o                         
  -2   6   8        848.71       1057.67       151.07 o                         
  -1   6   8        374.41        249.89        87.93 o                         
   0   6   8        241.20        132.91        92.38 o                         
   1   6   8        504.70        462.18       145.82 o                         
   2   6   8        291.44        373.15       119.04 o                         
 -14   7   8         80.66        108.41        89.53 o                         
 -13   7   8       1700.71       1585.31       246.22 o                         
 -12   7   8          2.73        -83.16       140.76 o                         
 -11   7   8        588.72        214.33       191.23 o                         
 -10   7   8       3449.88       3788.69       251.49 o                         
  -9   7   8       1045.31       1263.56       131.45 o                         
  -8   7   8        512.63        653.23        79.28 o                         
  -7   7   8        156.37        153.68        60.87 o                         
  -6   7   8        437.20        405.03        74.68 o                         
  -5   7   8        377.00        285.70        70.46 o                         
  -4   7   8         29.98         54.08        60.13 o                         
  -3   7   8        188.00        235.64        84.65 o                         
  -2   7   8         59.84         76.39        81.30 o                         
  -1   7   8         13.72        -17.76       108.44 o                         
   0   7   8        513.85        503.53       126.00 o                         
   1   7   8         82.30        -77.77        97.25 o                         
 -14   8   8        173.26        144.29        93.59 o                         
 -13   8   8         57.64        162.79       118.25 o                         
 -12   8   8         22.00        -69.83        69.83 o                         
 -11   8   8        225.62        214.66       145.54 o                         
 -10   8   8          8.88        -11.74        71.66 o                         
  -9   8   8        257.31        275.22       107.91 o                         
  -8   8   8       5563.07       5303.02       323.80 o                         
  -7   8   8       2444.13       2232.04       158.42 o                         
  -6   8   8         11.98        -11.72        58.26 o                         
  -5   8   8        458.82        327.81        96.64 o                         
  -4   8   8          4.79        -62.69        62.69 o                         
  -3   8   8        833.44        908.29       130.81 o                         
  -2   8   8        138.27         70.83        91.81 o                         
  -1   8   8         17.28        -35.35        91.31 o                         
   0   8   8        113.67         71.58       162.02 o                         
 -14   9   8        374.63        180.98       151.82 o                         
 -13   9   8        414.91         68.93       230.12 o                         
 -12   9   8        394.59        462.83       142.15 o                         
 -11   9   8         57.58         18.69        96.91 o                         
 -10   9   8        600.48        517.64       138.06 o                         
  -9   9   8         21.02         -5.12        95.86 o                         
  -8   9   8          8.44        -27.25        65.61 o                         
  -7   9   8        579.24        461.60        87.21 o                         
  -6   9   8        513.89        390.89        86.48 o                         
  -5   9   8        808.77        771.54       126.58 o                         
  -4   9   8        126.64         96.02        74.85 o                         
  -3   9   8        412.11        349.58        92.86 o                         
  -2   9   8         44.19        101.60       126.58 o                         
  -1   9   8        170.63        199.03       115.44 o                         
 -13  10   8          0.35        -35.19       159.28 o                         
 -12  10   8       1724.86       2156.74       372.27 o                         
 -11  10   8          8.23         -6.17       109.04 o                         
 -10  10   8        718.81        726.14       163.33 o                         
  -9  10   8         29.01       -102.96       102.96 o                         
  -8  10   8        195.51        170.18        79.03 o                         
  -7  10   8         94.97        -42.20        72.89 o                         
  -6  10   8        309.83        199.83        84.47 o                         
  -5  10   8       1624.11       1704.47       182.78 o                         
  -4  10   8          3.06         72.51        83.84 o                         
  -3  10   8        137.69        102.96        89.61 o                         
  -2  10   8         55.89         77.45        91.56 o                         
 -13  11   8        723.58        792.69       249.10 o                         
 -12  11   8        181.63         79.64       184.28 o                         
 -11  11   8          8.62        -26.70       168.08 o                         
 -10  11   8       1761.57       1843.29       250.50 o                         
  -9  11   8         69.40         42.14        93.30 o                         
  -8  11   8        307.23        254.33       108.05 o                         
  -7  11   8        152.98        135.01        86.76 o                         
  -6  11   8        171.29         75.68        83.47 o                         
  -5  11   8         77.12        131.51        90.76 o                         
  -4  11   8        151.65         69.46       158.92 o                         
  -3  11   8        743.06        591.85       153.64 o                         
 -12  12   8        214.25         90.07       140.89 o                         
 -11  12   8        116.36        -65.44       134.13 o                         
 -10  12   8          2.04        -38.41       125.72 o                         
  -9  12   8        378.89        304.46       118.50 o                         
  -8  12   8        322.02        317.01       118.14 o                         
  -7  12   8         29.29         58.18       104.41 o                         
  -6  12   8          1.13        -54.44        80.54 o                         
  -5  12   8         66.99         -8.48        99.31 o                         
 -10  13   8        357.96        265.77       228.73 o                         
  -9  13   8         88.57        144.56       114.13 o                         
  -8  13   8         97.40        141.61       117.08 o                         
  -7  13   8        587.68        579.70       229.66 o                         
   0 -14   9         75.42        -15.74       200.02 o                         
   1 -14   9        401.46        510.25       240.77 o                         
   2 -14   9         17.83         66.67       195.39 o                         
   3 -14   9         14.35         69.45       198.17 o                         
   4 -14   9         21.46        103.72       202.80 o                         
  -2 -13   9         31.45          7.00       136.38 o                         
  -1 -13   9         78.01        353.75       222.25 o                         
   0 -13   9         59.68         52.78       199.10 o                         
   1 -13   9        286.56        344.49       215.77 o                         
   2 -13   9          1.80         54.64       187.99 o                         
   3 -13   9         58.69        223.18       193.54 o                         
   4 -13   9         51.15        162.98       200.95 o                         
   5 -13   9        159.64       -173.17       173.17 o                         
  -4 -12   9        621.37        494.78       209.04 o                         
  -3 -12   9        325.23        450.16       213.45 o                         
  -2 -12   9          4.91        176.26       192.15 o                         
  -1 -12   9          4.11       -101.04       189.37 o                         
   0 -12   9         46.98        408.38       212.99 o                         
   1 -12   9        374.18        856.58       256.51 o                         
   2 -12   9        186.97        289.85       193.54 o                         
   3 -12   9       1344.50       1518.70       321.34 o                         
   4 -12   9          4.17       -155.57       155.57 o                         
   5 -12   9        244.17        405.60       209.28 o                         
   6 -12   9         58.41         27.78       191.69 o                         
  -5 -11   9          3.47         11.36       118.52 o                         
  -4 -11   9        180.06         91.96       104.89 o                         
  -3 -11   9        777.65        669.66       169.11 o                         
  -2 -11   9        286.28        427.27       138.25 o                         
  -1 -11   9        149.22         49.11       108.94 o                         
   0 -11   9        217.31        448.20       212.06 o                         
   1 -11   9         21.33         64.82       164.83 o                         
   2 -11   9         14.87        -26.86       159.28 o                         
   3 -11   9        313.86        190.76       165.76 o                         
   4 -11   9         21.01        268.55       185.21 o                         
   5 -11   9        463.77        487.10       206.51 o                         
   6 -11   9         23.69        -25.93       180.58 o                         
  -6 -10   9        256.05        181.92       127.50 o                         
  -5 -10   9        124.49        138.48       117.01 o                         
  -4 -10   9        647.23        388.96       126.81 o                         
  -3 -10   9         41.01         18.51        87.26 o                         
  -2 -10   9        465.69        560.03       138.62 o                         
  -1 -10   9       4798.53       5869.93      1442.30 o                         
   0 -10   9        159.54        254.66       176.87 o                         
   1 -10   9        332.88        205.58       162.06 o                         
   2 -10   9        861.01       1002.90       246.33 o                         
   3 -10   9        295.61        139.83       149.09 o                         
   4 -10   9          0.81        -57.41       141.68 o                         
   5 -10   9          4.14        124.09       167.61 o                         
   6 -10   9         21.23        -29.63       162.06 o                         
   7 -10   9        113.13          1.85       186.13 o                         
  -7  -9   9         50.92        326.09       138.73 o                         
  -6  -9   9         46.93         53.36       111.88 o                         
  -5  -9   9        127.21         36.81       103.45 o                         
  -4  -9   9          9.88        -34.45        88.32 o                         
  -3  -9   9        123.10        196.73        92.40 o                         
  -2  -9   9         76.67         92.08       133.35 o                         
  -1  -9   9        267.32        446.00       123.16 o                         
   0  -9   9        285.05        316.28       101.16 o                         
   1  -9   9       4331.32       5035.79       582.48 o                         
   2  -9   9        214.13         22.22       140.76 o                         
   3  -9   9        196.39        124.09       142.61 o                         
   4  -9   9        508.41        586.18       199.10 o                         
   5  -9   9        662.06        300.96       173.17 o                         
   6  -9   9        103.76         57.41       164.83 o                         
   7  -9   9          0.54         16.44       103.46 o                         
  -8  -8   9          2.97        116.94       123.93 o                         
  -7  -8   9        518.10        716.34       249.10 o                         
  -6  -8   9          0.40        104.01       128.26 o                         
  -5  -8   9        295.25        178.99       130.57 o                         
  -4  -8   9        623.13        692.24       152.33 o                         
  -3  -8   9        171.89        161.50        84.17 o                         
  -2  -8   9        899.14        962.54       252.81 o                         
  -1  -8   9       1491.11       1805.68       486.63 o                         
   0  -8   9        298.58        322.71       236.14 o                         
   1  -8   9        616.46        564.88       186.13 o                         
   2  -8   9        906.25        776.02       198.17 o                         
   3  -8   9        415.74        145.39       138.91 o                         
   4  -8   9        401.96          7.41       141.68 o                         
   5  -8   9        542.75        727.87       213.91 o                         
   6  -8   9        112.36        -38.82        94.53 o                         
   7  -8   9         86.41         57.50       156.50 o                         
  -9  -7   9         10.38         67.96       123.52 o                         
  -8  -7   9        354.18        295.61       127.61 o                         
  -7  -7   9        108.41        152.74       108.35 o                         
  -6  -7   9         46.30         34.54        94.79 o                         
  -5  -7   9         76.99        193.83        93.43 o                         
  -4  -7   9        494.63        400.15       106.07 o                         
  -3  -7   9       2522.69       2574.90       233.70 o                         
  -2  -7   9       1360.90       1454.05       256.05 o                         
  -1  -7   9        539.82        752.30       176.87 o                         
   0  -7   9         14.55         -2.83        63.02 o                         
   1  -7   9        462.31        533.40       170.39 o                         
   2  -7   9         73.86        204.65       128.72 o                         
   3  -7   9       1118.72        939.93       204.65 o                         
   4  -7   9       1421.27       1348.31       249.10 o                         
   5  -7   9         10.07         27.43        82.47 o                         
   6  -7   9         70.78        124.74       125.02 o                         
   7  -7   9        539.22        615.03       142.81 o                         
 -10  -6   9          3.89        109.27       185.21 o                         
  -9  -6   9          9.23        -46.63       137.05 o                         
  -8  -6   9       2067.64       2378.09       290.78 o                         
  -7  -6   9        258.71        290.76       110.09 o                         
  -6  -6   9         46.32        113.85        94.92 o                         
  -5  -6   9        121.74         32.05        77.34 o                         
  -4  -6   9         87.06        104.77        80.01 o                         
  -3  -6   9          4.01         42.85        70.75 o                         
  -2  -6   9        182.60        208.02       126.87 o                         
  -1  -6   9       2459.83       2523.78       208.90 o                         
   0  -6   9        156.48        152.97        64.93 o                         
   1  -6   9          6.70         20.37       107.42 o                         
   2  -6   9       1751.61       1656.68       252.81 o                         
   3  -6   9        145.60        157.43       126.87 o                         
   4  -6   9          6.41        -73.61        73.87 o                         
   5  -6   9        370.78        260.19        99.45 o                         
   6  -6   9         98.62        138.33       101.09 o                         
   7  -6   9        145.67         71.88       110.32 o                         
 -10  -5   9        158.66        -12.72       120.38 o                         
  -9  -5   9        353.22        281.61       178.26 o                         
  -8  -5   9        241.05        177.74       132.89 o                         
  -7  -5   9         73.60        182.74       142.15 o                         
  -6  -5   9       4663.80       5152.09       378.00 o                         
  -5  -5   9       2216.29       1934.00       195.63 o                         
  -4  -5   9        182.47        273.02        86.77 o                         
  -3  -5   9        260.07        167.31        75.76 o                         
  -2  -5   9          6.00        -58.80        58.80 o                         
  -1  -5   9        972.91       1037.04       116.16 o                         
   0  -5   9        227.84        236.50       115.29 o                         
   1  -5   9       1957.58       1990.98       273.18 o                         
   2  -5   9          1.87        -26.86        92.60 o                         
   3  -5   9         69.24         37.97        71.98 o                         
   4  -5   9       1048.51        918.94       136.94 o                         
   5  -5   9        148.75        309.45       102.68 o                         
   6  -5   9        140.38        171.96       105.69 o                         
   7  -5   9         30.45         67.18       146.31 o                         
 -11  -4   9         71.39        187.28       137.98 o                         
 -10  -4   9         38.26        106.00       116.12 o                         
  -9  -4   9         48.72        -48.76        94.99 o                         
  -8  -4   9        543.18        420.33       243.55 o                         
  -7  -4   9          8.65         53.54        83.09 o                         
  -6  -4   9       2690.06       2812.90       250.87 o                         
  -5  -4   9       2046.95       2176.41       219.85 o                         
  -4  -4   9       5672.12       5570.16       387.38 o                         
  -3  -4   9        663.47        696.12       286.15 o                         
  -2  -4   9       1395.24       1203.89       127.08 o                         
  -1  -4   9        417.36        535.19        80.20 o                         
   0  -4   9        357.63        442.61        71.40 o                         
   1  -4   9       1785.52       1212.18       198.17 o                         
   2  -4   9        583.06        538.68       143.54 o                         
   3  -4   9        723.09        699.69       115.34 o                         
   4  -4   9         12.64        125.44        89.83 o                         
   5  -4   9        234.07        209.57       100.83 o                         
   6  -4   9         47.55        169.15       110.49 o                         
 -11  -3   9        214.09        215.25       132.38 o                         
 -10  -3   9          7.00          3.51       101.92 o                         
  -9  -3   9        173.05        157.38       101.49 o                         
  -8  -3   9        238.91        310.25       109.56 o                         
  -7  -3   9        442.80        431.39       151.87 o                         
  -6  -3   9       4071.31       4081.25       244.40 o                         
  -5  -3   9        136.99        162.17        76.97 o                         
  -4  -3   9       4649.53       4545.72       323.65 o                         
  -3  -3   9      10682.15      10099.43       532.58 o                         
  -2  -3   9         20.40         33.09        50.69 o                         
  -1  -3   9          0.84          4.41        45.12 o                         
   0  -3   9       2372.80       2305.83       284.29 o                         
   1  -3   9         36.69         52.76        61.88 o                         
   2  -3   9         35.14         66.37        67.36 o                         
   3  -3   9         71.01         71.86        74.32 o                         
   4  -3   9         26.02        -19.57        79.20 o                         
   5  -3   9        200.32        347.66       114.91 o                         
   6  -3   9        400.68        257.41       115.85 o                         
 -12  -2   9         14.04         61.26       125.97 o                         
 -11  -2   9        117.35         11.32       108.58 o                         
 -10  -2   9         50.76        -10.42        96.33 o                         
  -9  -2   9        315.34        161.44       102.45 o                         
  -8  -2   9        495.51        531.46       117.67 o                         
  -7  -2   9         23.22        -38.27        48.17 o                         
  -6  -2   9        161.92        137.21        67.19 o                         
  -5  -2   9        432.63        427.43       111.59 o                         
  -4  -2   9        573.16        653.13       102.54 o                         
  -3  -2   9       1765.41       1864.55       137.27 o                         
  -2  -2   9       1551.37       1845.59       237.99 o                         
  -1  -2   9      11427.78      10565.31       670.07 o                         
   0  -2   9         63.09         31.01        56.96 o                         
   1  -2   9          6.61        -35.20       100.94 o                         
   2  -2   9        728.10        869.10       122.06 o                         
   3  -2   9        515.36        535.08       107.71 o                         
   4  -2   9        244.24        277.10       103.45 o                         
   5  -2   9          6.25        153.21       104.37 o                         
   6  -2   9         19.73        -83.63       102.70 o                         
 -12  -1   9        760.95        722.58       166.60 o                         
 -11  -1   9         24.17        -25.05       126.87 o                         
 -10  -1   9         41.76        124.15       102.45 o                         
  -9  -1   9        390.49        585.27       128.22 o                         
  -8  -1   9        141.90         72.11        56.06 o                         
  -7  -1   9        619.61        829.41       114.52 o                         
  -6  -1   9       1351.96       1792.54       152.72 o                         
  -5  -1   9        100.19        224.77        76.08 o                         
  -4  -1   9       1276.14       1846.52       253.73 o                         
  -3  -1   9       6022.21       5453.98       363.20 o                         
  -2  -1   9       2651.86       2539.04       196.32 o                         
  -1  -1   9       2114.94       2133.42       179.74 o                         
   0  -1   9         10.38        -44.57        51.25 o                         
   1  -1   9       1641.49       1663.36       225.49 o                         
   2  -1   9       1042.93       1234.52       186.13 o                         
   3  -1   9        299.46        337.27       114.37 o                         
   4  -1   9        226.11        279.84       197.71 o                         
   5  -1   9         93.05         83.98       162.06 o                         
 -13   0   9         10.49         85.56       126.53 o                         
 -12   0   9        801.60        963.33       178.36 o                         
 -11   0   9        769.44        717.46       154.38 o                         
 -10   0   9       1461.29       1617.83       378.29 o                         
  -9   0   9        187.68        164.99        71.56 o                         
  -8   0   9         83.30         37.86        58.53 o                         
  -7   0   9        402.40        256.36        69.22 o                         
  -6   0   9        237.90        399.12        93.96 o                         
  -5   0   9       4247.25       4368.80       247.09 o                         
  -4   0   9       3293.82       3389.21       244.88 o                         
  -3   0   9        219.02        164.23        50.35 o                         
  -2   0   9          5.35         45.32        42.47 o                         
  -1   0   9       2614.80       2415.85       161.88 o                         
   0   0   9       1711.44       1642.72       109.43 o                         
   1   0   9        770.54        660.44        72.85 o                         
   2   0   9        485.22        552.86        91.82 o                         
   3   0   9        198.27        218.14       111.12 o                         
   4   0   9        579.39        929.74       230.58 o                         
   5   0   9        133.82        409.31       193.54 o                         
 -13   1   9        257.54        499.75       355.14 o                         
 -12   1   9         13.63        -50.16       100.98 o                         
 -11   1   9        237.49        506.09       145.85 o                         
 -10   1   9       2974.53       2883.26       205.98 o                         
  -9   1   9        599.51        717.85        96.32 o                         
  -8   1   9        577.12        689.30        66.80 o                         
  -7   1   9         39.08         -0.97        35.78 o                         
  -6   1   9         23.54        -22.27        35.93 o                         
  -5   1   9         87.61         82.65        46.25 o                         
  -4   1   9       3209.44       3178.13       163.23 o                         
  -3   1   9       5906.94       5945.40       324.40 o                         
  -2   1   9       1534.20       1599.08       122.14 o                         
  -1   1   9         41.81         41.11        41.25 o                         
   0   1   9       2388.46       2353.11       141.61 o                         
   1   1   9         25.98         56.58        49.08 o                         
   2   1   9        158.74        210.29        75.65 o                         
   3   1   9        224.33        215.38       111.60 o                         
   4   1   9         88.16         24.08       169.46 o                         
 -13   2   9        202.55        264.13       260.22 o                         
 -12   2   9        373.52        349.28       127.51 o                         
 -11   2   9       1677.50       1763.44       160.95 o                         
 -10   2   9          9.24         15.22        63.07 o                         
  -9   2   9          3.56        -43.97        96.14 o                         
  -8   2   9       6895.24       7182.59       333.08 o                         
  -7   2   9       1296.44       1124.92        92.49 o                         
  -6   2   9          0.84        -24.58        37.96 o                         
  -5   2   9        820.25        945.47        90.65 o                         
  -4   2   9         68.03         64.06        44.92 o                         
  -3   2   9        104.23         78.16        44.93 o                         
  -2   2   9        426.07        461.67        65.90 o                         
  -1   2   9       1574.02       1759.31       123.50 o                         
   0   2   9        591.77        814.18       147.56 o                         
   1   2   9        394.19        559.99       124.57 o                         
   2   2   9       1627.72       1893.43       181.02 o                         
   3   2   9        287.86        260.24       124.08 o                         
   4   2   9          1.22       -148.17       148.17 o                         
 -14   3   9          1.20       -105.47       105.47 o                         
 -13   3   9        680.84        932.84       275.03 o                         
 -12   3   9        440.95        687.56       153.12 o                         
 -11   3   9         28.79         61.49        71.96 o                         
 -10   3   9         29.93         34.02        65.16 o                         
  -9   3   9        373.98        330.56        67.68 o                         
  -8   3   9       3319.81       3723.29       218.28 o                         
  -7   3   9        648.00        736.39        72.52 o                         
  -6   3   9       9980.75       9915.75       455.32 o                         
  -5   3   9        466.30        536.57        95.51 o                         
  -4   3   9        512.16        490.35        64.34 o                         
  -3   3   9        283.05        386.35        51.58 o                         
  -2   3   9        704.96        639.13        77.26 o                         
  -1   3   9       1596.35       1646.31       145.23 o                         
   0   3   9         73.24        119.45        63.65 o                         
   1   3   9        729.94        704.66       105.97 o                         
   2   3   9        217.22        124.21       112.20 o                         
   3   3   9          3.50        105.11       118.78 o                         
 -14   4   9        386.88        258.11       237.07 o                         
 -13   4   9        397.06        297.76       124.00 o                         
 -12   4   9          3.11         16.44        73.54 o                         
 -11   4   9       1037.39       1394.43       235.69 o                         
 -10   4   9        793.72        797.69       133.05 o                         
  -9   4   9        514.75        494.13        94.28 o                         
  -8   4   9       2873.07       3073.78       171.33 o                         
  -7   4   9        115.91        170.19        51.15 o                         
  -6   4   9       4321.94       3961.68       218.00 o                         
  -5   4   9       3510.46       3571.74       216.74 o                         
  -4   4   9       1099.02       1264.26        91.06 o                         
  -3   4   9         50.52          7.54        55.96 o                         
  -2   4   9       1639.94       1748.84       149.87 o                         
  -1   4   9          6.18        -14.15        63.58 o                         
   0   4   9        360.53        480.82        96.24 o                         
   1   4   9        657.31        195.18       136.03 o                         
   2   4   9         27.47        173.81       125.64 o                         
   3   4   9        245.74        203.52       140.74 o                         
 -14   5   9        167.25        372.55       232.44 o                         
 -13   5   9        365.55        357.37        96.03 o                         
 -12   5   9        271.66        279.26        86.26 o                         
 -11   5   9          3.12        -80.24        98.16 o                         
 -10   5   9       2545.40       2041.91       305.59 o                         
  -9   5   9          2.91         20.51        62.04 o                         
  -8   5   9       1294.01       1324.99       132.06 o                         
  -7   5   9         32.20        107.06        48.42 o                         
  -6   5   9        801.70        878.08        88.22 o                         
  -5   5   9         62.80        135.20        62.50 o                         
  -4   5   9       1087.71       1144.46       118.93 o                         
  -3   5   9       2059.99       2338.38       179.80 o                         
  -2   5   9        225.75        233.11        79.12 o                         
  -1   5   9        257.81        101.55        75.82 o                         
   0   5   9        273.28        340.82        97.82 o                         
   1   5   9         48.07         98.14        93.11 o                         
   2   5   9         25.59        157.55       135.84 o                         
 -14   6   9          6.85         -7.38        87.96 o                         
 -13   6   9         93.53         28.64        80.89 o                         
 -12   6   9          1.44        -67.53        93.56 o                         
 -11   6   9        866.85        131.66       257.44 o                         
 -10   6   9         48.42         23.93        66.39 o                         
  -9   6   9        348.05        351.67       137.89 o                         
  -8   6   9       6451.04       6369.81       311.51 o                         
  -7   6   9         25.16        -20.67        57.74 o                         
  -6   6   9        272.85        260.97        66.27 o                         
  -5   6   9       2778.17       2767.16       183.12 o                         
  -4   6   9        651.57        841.76       111.17 o                         
  -3   6   9        274.48        389.67        90.71 o                         
  -2   6   9         27.11         25.94        77.70 o                         
  -1   6   9        254.43        174.62       153.78 o                         
   0   6   9          5.60         -1.35        88.73 o                         
   1   6   9         74.52        128.94       115.08 o                         
 -14   7   9        162.02        202.74        96.44 o                         
 -13   7   9        494.95        301.22       185.69 o                         
 -12   7   9        409.14        -13.27        89.36 o                         
 -11   7   9        498.21        257.01       116.51 o                         
 -10   7   9        167.64        151.78        78.80 o                         
  -9   7   9        585.98        729.80       137.45 o                         
  -8   7   9        494.18        443.05       142.62 o                         
  -7   7   9         78.46         17.42        68.94 o                         
  -6   7   9       3467.98       3250.04       237.55 o                         
  -5   7   9          5.94          2.26        59.49 o                         
  -4   7   9         45.05         -7.99        71.25 o                         
  -3   7   9       2083.80       2189.56       365.48 o                         
  -2   7   9        466.36        393.70       106.95 o                         
  -1   7   9        247.75         52.79        97.21 o                         
   0   7   9         33.38        -45.19        99.00 o                         
 -14   8   9         32.28          3.41        89.77 o                         
 -13   8   9        110.15         -0.53       160.67 o                         
 -12   8   9       1699.23       1570.55       207.12 o                         
 -11   8   9        891.42        815.84       231.51 o                         
 -10   8   9        938.56        790.61       146.07 o                         
  -9   8   9          2.46         -9.73        93.00 o                         
  -8   8   9        185.07        117.53       102.35 o                         
  -7   8   9        108.14        140.86        68.89 o                         
  -6   8   9       1211.04       1323.54       125.67 o                         
  -5   8   9       1686.17       1847.88       185.63 o                         
  -4   8   9        265.13        304.07        85.73 o                         
  -3   8   9         48.36        -29.42        85.48 o                         
  -2   8   9         89.33        232.97       105.95 o                         
  -1   8   9          6.32        -93.95        93.95 o                         
 -14   9   9         65.63        -15.74       170.39 o                         
 -13   9   9       1073.20       1212.18       288.92 o                         
 -12   9   9          2.02        -53.71       132.42 o                         
 -11   9   9        474.32        507.81       160.67 o                         
 -10   9   9       2264.76       2356.31       672.30 o                         
  -9   9   9          1.67        -22.96        97.89 o                         
  -8   9   9         43.88        -66.01        68.60 o                         
  -7   9   9        365.13        249.42        82.77 o                         
  -6   9   9         14.85        -59.27        69.21 o                         
  -5   9   9          8.91        -71.55        71.55 o                         
  -4   9   9        494.18        361.18       100.78 o                         
  -3   9   9        871.85        796.91       121.18 o                         
  -2   9   9        194.96         59.25       112.84 o                         
 -13  10   9          0.58       -116.68       155.57 o                         
 -12  10   9        106.20        -65.75       162.98 o                         
 -11  10   9        593.24        144.04       176.41 o                         
 -10  10   9        279.49        113.99       221.32 o                         
  -9  10   9          8.39          0.36       122.70 o                         
  -8  10   9       1907.05       2073.43       203.60 o                         
  -7  10   9         52.07         34.49        77.20 o                         
  -6  10   9          0.45        -69.93        73.61 o                         
  -5  10   9        137.75         55.28        77.80 o                         
  -4  10   9        134.72         75.18        89.69 o                         
  -3  10   9         76.06        200.85       102.76 o                         
 -12  11   9        101.08        183.36       201.88 o                         
 -11  11   9         61.96        -45.05       120.38 o                         
 -10  11   9        733.94        615.91       234.29 o                         
  -9  11   9         70.27        189.88       105.18 o                         
  -8  11   9        843.24        781.03       170.78 o                         
  -7  11   9        384.51        661.00       142.43 o                         
  -6  11   9        673.27        491.87       110.55 o                         
  -5  11   9          4.24        159.50       101.45 o                         
  -4  11   9        124.49       -105.57       150.94 o                         
 -11  12   9        300.67        521.96       176.36 o                         
 -10  12   9         23.39          8.20       140.81 o                         
  -9  12   9          9.02        175.95       116.29 o                         
  -8  12   9        613.57        650.98       142.99 o                         
  -7  12   9        112.14         37.67        94.44 o                         
  -6  12   9        142.50        126.87       187.06 o                         
  -1 -13  10          1.68        128.72       225.03 o                         
   0 -13  10          0.99        -23.15       196.32 o                         
   1 -13  10         46.87         28.71       197.25 o                         
   2 -13  10         18.73         30.56       202.80 o                         
   3 -13  10         39.73        -62.97       193.54 o                         
   4 -13  10          8.92        116.68       196.32 o                         
  -3 -12  10         27.92         67.65       228.27 o                         
  -2 -12  10        387.43        630.63       275.96 o                         
  -1 -12  10       1049.99       1620.57       351.89 o                         
   0 -12  10          5.48        -25.00       187.99 o                         
   1 -12  10          0.63         58.34       187.06 o                         
   2 -12  10        208.46        245.40       217.62 o                         
   3 -12  10         58.96        335.23       210.21 o                         
   4 -12  10         42.74         54.64       187.99 o                         
   5 -12  10        168.55        266.70       217.62 o                         
  -5 -11  10         88.29        177.42       190.24 o                         
  -4 -11  10         60.41        149.85       109.77 o                         
  -3 -11  10         13.69        -63.87       123.00 o                         
  -2 -11  10         43.46        201.57       304.20 o                         
  -1 -11  10          3.11         22.22       187.06 o                         
   0 -11  10        960.91        889.00       250.96 o                         
   1 -11  10       1253.09       1222.37       295.41 o                         
   2 -11  10         53.48         25.93       172.24 o                         
   3 -11  10          2.67        248.18       192.62 o                         
   4 -11  10        851.10        635.26       225.95 o                         
   5 -11  10        148.33         94.46       191.69 o                         
  -6 -10  10        184.96        319.27       143.70 o                         
  -5 -10  10         74.67         99.57       119.44 o                         
  -4 -10  10        700.09        789.49       265.30 o                         
  -3 -10  10         92.79        171.76       128.58 o                         
  -2 -10  10        138.98        156.40       276.89 o                         
  -1 -10  10         77.67         12.96       172.24 o                         
   0 -10  10         10.22       -140.76       140.76 o                         
   1 -10  10        933.81        804.73       240.77 o                         
   2 -10  10         23.35        135.20       176.87 o                         
   3 -10  10        441.26        701.94       222.25 o                         
   4 -10  10        359.92        228.73       189.84 o                         
   5 -10  10          0.25        337.08       197.25 o                         
   6 -10  10        358.16        211.14       204.65 o                         
  -7  -9  10         88.97         46.69       116.19 o                         
  -6  -9  10          2.46        100.05       116.66 o                         
  -5  -9  10        163.61        167.30       112.92 o                         
  -4  -9  10        133.90        177.53       103.86 o                         
  -3  -9  10        329.57        334.11       129.68 o                         
  -2  -9  10       1664.13       2492.62       254.42 o                         
  -1  -9  10          4.80         50.93       156.50 o                         
   0  -9  10          1.71       -132.42       132.42 o                         
   1  -9  10        257.13        160.20       161.13 o                         
   2  -9  10        902.67        954.74       237.99 o                         
   3  -9  10       1682.10       1376.09       273.18 o                         
   4  -9  10        161.11         92.60       159.28 o                         
   5  -9  10         20.41         66.67       161.13 o                         
   6  -9  10        138.39         41.92       106.35 o                         
  -8  -8  10        594.51        976.68       187.59 o                         
  -7  -8  10         73.57       -100.50       100.50 o                         
  -6  -8  10          4.57         40.33       102.35 o                         
  -5  -8  10        245.69        130.43       119.46 o                         
  -4  -8  10         15.99        -31.28        91.18 o                         
  -3  -8  10         42.19        162.15        87.66 o                         
  -2  -8  10        117.26        132.06       128.72 o                         
  -1  -8  10        156.83        289.56        98.50 o                         
   0  -8  10        291.03        358.38       166.69 o                         
   1  -8  10        551.57        501.91       187.99 o                         
   2  -8  10        727.03        814.91       215.77 o                         
   3  -8  10        262.54        196.32       150.94 o                         
   4  -8  10        184.37        258.36       154.65 o                         
   5  -8  10        531.00        695.85       155.57 o                         
   6  -8  10          0.74         39.67       118.07 o                         
  -9  -7  10        225.75        125.18       136.59 o                         
  -8  -7  10         84.08        -91.84       108.69 o                         
  -7  -7  10         98.63        153.72       113.28 o                         
  -6  -7  10       3650.98       3541.17       462.09 o                         
  -5  -7  10        287.68        408.46       114.05 o                         
  -4  -7  10        138.68         62.46        84.25 o                         
  -3  -7  10          6.35         -7.38        68.15 o                         
  -2  -7  10         21.70        -70.54        70.54 o                         
  -1  -7  10       1889.34       2212.26       201.40 o                         
   0  -7  10         77.45        -50.01       113.90 o                         
   1  -7  10       1080.18        861.22       199.10 o                         
   2  -7  10          9.96          0.00       116.68 o                         
   3  -7  10        235.08        249.10       146.31 o                         
   4  -7  10        785.40        732.51       144.00 o                         
   5  -7  10          6.46        -48.45        85.66 o                         
   6  -7  10         12.52        122.29       151.87 o                         
 -10  -6  10          1.52        137.05       179.65 o                         
  -9  -6  10         11.22         91.82       117.78 o                         
  -8  -6  10          9.32        -35.81        99.78 o                         
  -7  -6  10         48.34        107.40       106.49 o                         
  -6  -6  10       1124.07        747.52       138.54 o                         
  -5  -6  10         98.46         98.79        87.93 o                         
  -4  -6  10       3211.97       3725.36       303.43 o                         
  -3  -6  10          8.47         73.99        64.45 o                         
  -2  -6  10         97.72        106.56        73.89 o                         
  -1  -6  10        679.13        789.50       220.86 o                         
   0  -6  10        110.15        179.65       128.72 o                         
   1  -6  10       1386.58       1444.62       248.18 o                         
   2  -6  10          0.81        -50.93        99.09 o                         
   3  -6  10        507.61        695.49       126.40 o                         
   4  -6  10        245.76        181.86        99.30 o                         
   5  -6  10         18.78        147.55       101.83 o
[truncated: 106,597 more chars]
